# Supplementary material for: Integrative Network Analysis of Differentially Methylated and Expressed Genes for Biomarker Identification in Leukemia
Source: Sci Rep. 2020 Feb 7;10:2123. doi: 10.1038/s41598-020-58123-2 (PMC7005804; doi:10.1038/s41598-020-58123-2)
Supplement: Supplementary file 2 — Dataset 1. [file 41598_2020_58123_MOESM2_ESM.xlsx]

## Sheet: Content
Content
1	Table S1-A: DMGs detected in Pediatric Acute Lymphoblastic Leukemia Cells
	DMGs detected in Pediatric Acute Lymphoblastic Leukemia Cells
	DMGs estimated from the group comparisons for the number of DMPs on gene-body regions
	between control (CD19+ blood cell donor) and ALL cells based on generalized linear regression (as described in method section).
	This analysis yielded a total of 3709 DMGs. DMGs were estimated using the R package MethylIT
	Only genes with density mean >= 0.7/1000bp in at least one group (Control (CT.SignalDensity) or treatment (TT.SignalDensity)) were considered
	Mehtyl-IT, the script used to obtain the DMGs, as well as examples on how to use it are available at:
	https://git.psu.edu/genomath/MethylIT
2	Table S1-B: NBEA-NEAT-PALL_DMGs: subset of 286 DMGs obtained with NBEA and NEAT
	EnrichmentBrowser [1] and NEAT [2] R packages were used to perform network based enrichment analysis
	1. Geistlinger L; Csaba G; Zimmer R. Bioconductor’s EnrichmentBrowser: seamless navigation through combined results of set- & network-based enrichment analysis. BMC Bioinformatics. BioMed Central; 2016, 17: 45. doi:10.1186/s12859-016-0884-1
	2. Signorelli M, Vinciotti V, Wit EC, Ashburner M, Ball C, Blake J, et al. NEAT: an efficient network enrichment analysis test. BMC Bioinformatics [Internet]. 2016 [cited 2017 Jan 4];17:352. Available from: http://bmcbioinformatics.biomedcentral.com/articles/10.1186/s12859-016-1203-6
3	Table S1-C:	PPI-DMGs network statistics (285 from 286 integrated a network)
4	Table S1-D:	Enriched pathwaysfrom the PPI-DMG network
	K-means clustering on the main network, network statistics and graphics from Fig. 2
6	Table S1-E:	Statistics of the PPI subnetwork of DMGs built from the main cluster of hubs detected with K-mean algorithm
7	Table S1-F:	Statistics of the PPI subnetwork of DMGs built from the second cluster of hubs detected with K-mean algorithm
8	Table S1-G:	Statistics of the PPI subnetwork of DMGs built from the third cluster of hubs detected with K-mean algorithm

## Sheet: A
entrezgene	seqnames	start	end	width	NB5	NB6	NB7	NB8	P1	P2	P3	log2FC	pvalue	model	adj.pval	CT.SignalDensity	TT.SignalDensity	SignalDensityVariation	ensembl_gene_id	Alias	go_id	wikigene_description	goslim_goa_description
148398	chr1	860260	879955	19696	0	0	0	0	7	27	12	3.23212	4.90675e-08	Neg.Binomial.W	1.01758e-07	0	0.7785	0.7785	ENSG00000187634	SAMD11	GO:0043621, GO:0032093, GO:0042731, GO:0000122, GO:0005634, GO:0005515	sterile alpha motif domain containing 11	organelle, nucleus, cellular_component, intracellular, cell, molecular_function, biological_process, biosynthetic process, cellular nitrogen compound metabolic process
54991	chr1	1017198	1051741	34544	0	5	0	0	36	11	26	2.42775	7.36197e-06	Neg.Binomial	1.05765e-05	0.0361857	0.704416	0.66823	ENSG00000131591	C1orf159	GO:0016021	chromosome 1 open reading frame 159	cellular_component
100506376	chr1	1108436	1114935	6500	0	0	0	0	14	21	22	3.4761	3.32473e-10	Neg.Binomial.W	1.00892e-09	0	2.92308	2.92308	NA	NA	NULL	NA	NULL
254173	chr1	1109264	1133315	24052	1	0	0	1	33	28	41	3.74084	2.8149e-13	Neg.Binomial	1.46792e-12	0.0207883	1.4136	1.39282	ENSG00000162571	TTLL10	GO:0031965, GO:0006464, GO:0005737, GO:0005515, GO:0005886	tubulin tyrosine ligase-like family, member 10	cell, intracellular, cellular_component, nucleus, nuclear envelope, organelle, cytoplasm, molecular_function, plasma membrane, biological_process, cellular protein modification process
118424	chr1	1189289	1209265	19977	0	0	0	0	4	39	77	4.15366	2.44345e-13	Neg.Binomial	1.28987e-12	0	2.0023	2.0023	ENSG00000160087	UBE2J2	GO:0005783, GO:0006986, GO:0016881, GO:0004842, GO:0005789, GO:0005524, GO:0016021	ubiquitin-conjugating enzyme E2, J2	intracellular, cytoplasm, cellular_component, cell, endoplasmic reticulum, organelle, ligase activity, ion binding, molecular_function, response to stress, biological_process
2782	chr1	1716729	1822495	105767	4	7	0	3	110	57	94	3.20791	2.87749e-05	Neg.Binomial.W	3.81035e-05	0.0330916	0.822563	0.789471	ENSG00000078369	GNB1	GO:0097381, GO:0071870, GO:0022400, GO:0007603, GO:0006112, GO:0006184, GO:0071380, GO:0071377, GO:0016056, GO:0051020, GO:0007213, GO:0007265, GO:0007191, GO:0005765, GO:0050909, GO:0044297, GO:0042622, GO:0010659, GO:0071456, GO:0007204, GO:0007200, GO:0030168, GO:0007596, GO:0005834, GO:0007268, GO:0060041, GO:0001917, GO:0030425, GO:0007165, GO:0004871, GO:0003924, GO:0044281, GO:0005622, GO:…	guanine nucleotide binding protein (G protein), beta polypeptide 1	molecular_function, biological_process, anatomical structure development, response to stress, cilium, cellular_component, intracellular, cell, cytoplasm, vacuole, organelle, cellular nitrogen compound metabolic process, generation of precursor metabolites and energy, cell death, homeostatic process, plasma membrane, protein complex, enzyme binding, cell-cell signaling, neurological system process…
85452	chr1	1853396	1935276	81881	9	1	3	2	193	61	76	3.45813	0.0416888	Neg.Binomial.W	0.0418837	0.0457982	1.34341	1.29761	NA	NA	NULL	NA	NULL
2563	chr1	1950780	1962192	11413	0	0	0	0	20	33	4	3.52636	2.42613e-09	Neg.Binomial.W	6.45116e-09	0	1.66477	1.66477	ENSG00000187730	GABRD	GO:0034707, GO:0007268, GO:0004890, GO:0005254, GO:0005230, GO:0006810, GO:0007165, GO:0045211, GO:0030054, GO:0006811, GO:0016020, GO:0005887, GO:0016021	gamma-aminobutyric acid (GABA) A receptor, delta	molecular_function, biological_process, plasma membrane, cell-cell signaling, neurological system process, signal transduction, protein complex, transport, cellular_component, signal transducer activity, transmembrane transporter activity, cell
5590	chr1	1981909	2116834	134926	3	1	0	5	172	169	153	4.32396	1.81602e-15	Neg.Binomial.W	1.36903e-14	0.0166758	1.22042	1.20375	ENSG00000067606	PRKCZ	GO:0031333, GO:2001181, GO:2000667, GO:2000664, GO:2000553, GO:2000463, GO:0070528, GO:0060081, GO:0047496, GO:0046628, GO:0045179, GO:0032753, GO:0031584, GO:0015459, GO:0043274, GO:0071889, GO:0004697, GO:0050732, GO:0046326, GO:0043560, GO:0032148, GO:0016772, GO:0001954, GO:0070374, GO:0045630, GO:0016363, GO:0051291, GO:0007616, GO:0005911, GO:0051092, GO:0005768, GO:0016477, GO:0000226, GO:…	protein kinase C, zeta	kinase activity, ion binding, cellular_component, organelle, nucleus, intracellular, cell, cytoplasm, nuclear envelope, cellular component assembly, macromolecular complex assembly, cellular nitrogen compound metabolic process, plasma membrane, cell-cell signaling, neurological system process, cell proliferation, cytoskeleton-dependent intracellular transport, protein complex assembly, biosynthet…
199990	chr1	2115903	2144159	28257	1	0	0	2	27	25	36	3.48636	2.344e-22	Neg.Binomial.W	5.35753e-21	0.0265421	1.03809	1.01155	ENSG00000162585	C1orf86	GO:0036297, GO:0019985, GO:0031593, GO:0070530, GO:0043240, GO:0043130, GO:0006974, GO:0005694, GO:0046872, GO:0005515	chromosome 1 open reading frame 86	molecular_function, biological_process, cellular nitrogen compound metabolic process, DNA metabolic process, response to stress, biosynthetic process, protein complex, small conjugating protein binding, ion binding, chromosome, nucleoplasm, organelle, intracellular, cellular_component, cell, nucleus
6497	chr1	2160134	2241558	81425	5	3	0	2	58	98	92	3.61733	2.83634e-10	Neg.Binomial.W	8.70554e-10	0.0307031	1.01525	0.984546	ENSG00000157933	SKI	GO:0046811, GO:0043585, GO:0032926, GO:0048870, GO:0010626, GO:0070207, GO:0060325, GO:0030177, GO:0048741, GO:0045668, GO:0060349, GO:0022011, GO:0060021, GO:0046332, GO:0014902, GO:0009948, GO:0002089, GO:0030326, GO:0016604, GO:0048147, GO:0060395, GO:0030509, GO:0048593, GO:0070491, GO:0030514, GO:0017053, GO:0030512, GO:0007179, GO:0043388, GO:0001843, GO:0060041, GO:0035019, GO:0006367, GO:…	v-ski avian sarcoma viral oncogene homolog	molecular_function, biosynthetic process, cellular nitrogen compound metabolic process, biological_process, anatomical structure development, protein binding transcription factor activity, cell differentiation, embryo development, anatomical structure formation involved in morphogenesis, cell motility, locomotion, enzyme binding, protein complex assembly, chromosome organization, cellular compone…
79906	chr1	2252692	2323146	70455	3	2	2	0	37	62	55	3.00521	1.02012e-07	Neg.Binomial.W	2.00067e-07	0.0248386	0.728597	0.703759	NA	NA	NULL	NA	NULL
9651	chr1	2357419	2436969	79551	3	1	0	1	42	138	85	3.84873	1.3125e-06	Neg.Binomial.W	2.12822e-06	0.0157132	1.1104	1.09469	ENSG00000149527	PLCH2	GO:0043647, GO:0046488, GO:0004435, GO:0008081, GO:0007165, GO:0035556, GO:0016042, GO:0006629, GO:0004871, GO:0044281, GO:0005509, GO:0005737, GO:0005515, GO:0008150, GO:0005575, GO:0003674, GO:0005886, GO:0004629	phospholipase C, eta 2	biological_process, small molecule metabolic process, plasma membrane, catabolic process, signal transduction, lipid metabolic process, molecular_function, ion binding, signal transducer activity, cellular_component, cytoplasm, cell, intracellular
63976	chr1	2985732	3355185	369454	16	1	7	10	319	324	293	3.51593	0.0234768	Neg.Binomial.W	0.0239505	0.0230069	0.844489	0.821483	ENSG00000142611	PRDM16	GO:0003677, GO:0046872, GO:0003676, GO:0005515, GO:0043457, GO:0030853, GO:0022008, GO:0050872, GO:0060021, GO:0046332, GO:0017053, GO:0003713, GO:0050873, GO:0030512, GO:0035019, GO:0043586, GO:0043565, GO:0045892, GO:0045893, GO:0006351, GO:0000122, GO:0005634	PR domain containing 16	ion binding, DNA binding, molecular_function, anatomical structure development, cell differentiation, immune system process, biosynthetic process, cellular nitrogen compound metabolic process, biological_process, protein binding transcription factor activity, generation of precursor metabolites and energy, protein complex, signal transduction, cellular_component, nucleoplasm, cell, organelle, nuc…
1953	chr1	3406484	3528059	121576	1	0	0	1	85	105	82	4.55738	3.8792e-31	Neg.Binomial.W	2.87395e-29	0.00411265	0.745761	0.741649	ENSG00000162591	MEGF6	GO:0005509, GO:0005576, GO:0005515, GO:0008150, GO:0005575	multiple EGF-like-domains 6	molecular_function, ion binding, extracellular region, cellular_component, biological_process
7161	chr1	3569084	3652765	83682	2	7	0	4	135	139	149	3.61989	0.000272207	Neg.Binomial.W	0.000322936	0.0388375	1.68495	1.64611	ENSG00000078900	TP73	GO:0033326, GO:0043508, GO:0006978, GO:0042771, GO:0031571, GO:0045793, GO:0034644, GO:0010243, GO:0001822, GO:0044212, GO:0048666, GO:0010332, GO:0001836, GO:0010165, GO:0051262, GO:0021766, GO:0003684, GO:0043524, GO:0008630, GO:0042802, GO:0002039, GO:0045665, GO:0048546, GO:0008134, GO:0007050, GO:0000187, GO:0043065, GO:0009791, GO:0000785, GO:0019901, GO:0003682, GO:0043565, GO:0006355, GO:…	tumor protein p73	cellular_component, intracellular, cell, chromosome, organelle, cell cycle, biological_process, response to stress, biosynthetic process, cellular nitrogen compound metabolic process, mitochondrion organization, cell death, molecular_function, nucleic acid binding transcription factor activity, DNA binding, anatomical structure development, cellular protein modification process, signal transducti…
148870	chr1	3668962	3688209	19248	1	1	1	2	11	16	15	2.29515	2.99124e-07	Neg.Binomial.W	5.41194e-07	0.0649418	0.727348	0.662407	NA	NA	NULL	NA	NULL
57470	chr1	3696784	3713068	16285	1	0	0	0	47	71	16	3.77811	5.92617e-12	Neg.Binomial	2.46512e-11	0.0153516	2.74281	2.72746	ENSG00000130764	LRRC47	GO:0004826, GO:0005515, GO:0003723	leucine rich repeat containing 47	ligase activity, molecular_function, RNA binding
9731	chr1	3728645	3773778	45134	13	1	1	0	62	84	24	2.36295	0.00193997	Neg.Binomial	0.00215568	0.0830859	1.25552	1.17243	ENSG00000116198	CEP104	GO:0005488, GO:0005814, GO:0016596, GO:0016595, GO:0016594	centrosomal protein 104kDa	intracellular, cell, cellular_component, molecular_function, ion binding, cytoplasm, microtubule organizing center, cytoskeleton, organelle
1677	chr1	3773845	3801993	28149	3	2	1	1	13	34	15	2.30259	4.16505e-07	Neg.Binomial.W	7.33191e-07	0.0621692	0.734188	0.672019	ENSG00000169598	DFFB	GO:0030263, GO:0006921, GO:0004536, GO:0004516, GO:0006309, GO:0000790, GO:0005654, GO:0019899, GO:0035556, GO:0016787, GO:0005622, GO:0003677, GO:0005829, GO:0006915, GO:0005737, GO:0005634, GO:0005515, GO:0007420	DNA fragmentation factor, 40kDa, beta polypeptide (caspase-activated DNase)	transferase activity, transferring glycosyl groups, nuclease activity, cytoplasm, nucleoplasm, DNA binding, molecular_function, DNA metabolic process, biological_process, catabolic process, cellular nitrogen compound metabolic process, nucleobase-containing compound catabolic process, cellular_component, intracellular, cell, nucleus, chromosome, nuclear chromosome, organelle, cytosol, cell death,…
339448	chr1	3805689	3816857	11169	0	1	0	0	7	14	10	2.59027	3.83162e-07	Neg.Binomial	6.78947e-07	0.0223834	0.92518	0.902796	ENSG00000198912	C1orf174	GO:0005634	chromosome 1 open reading frame 174	cellular_component, nucleus, organelle, intracellular, cell
55966	chr1	4714792	4852594	137803	7	2	5	2	116	113	108	3.40523	1.7291e-08	Neg.Binomial.W	3.89206e-08	0.0290269	0.815173	0.786146	ENSG00000196581	AJAP1	GO:0005912, GO:0016324, GO:0016323, GO:0007155, GO:0016021	adherens junctions associated protein 1	biological_process, cell adhesion, plasma membrane, cell, cellular_component
261734	chr1	5922871	6052533	129663	18	7	6	4	132	221	110	3.18333	0.000107555	Neg.Binomial.W	0.000132653	0.0674826	1.19026	1.12278	ENSG00000131697	NPHP4	GO:0007632, GO:0005911, GO:0005932, GO:0060041, GO:0016337, GO:0005813, GO:0030036, GO:0035329, GO:0007165, GO:0005929, GO:0005829, GO:0016020, GO:0005923, GO:0005198, GO:0005515	nephronophthisis 4	molecular_function, biological_process, anatomical structure development, cytosol, cilium, signal transduction, cell adhesion, cytoskeleton organization, microtubule organizing center, cytoskeleton, organelle, cytoplasm, structural molecule activity, cellular_component, intracellular, cell
8514	chr1	6051526	6161253	109728	1	3	1	2	63	88	117	3.95124	4.8846e-11	Neg.Binomial.W	1.70228e-10	0.0159485	0.814134	0.798186	ENSG00000069424	KCNAB2	GO:0005249, GO:0016021, GO:0015459, GO:0044224, GO:0051291, GO:0007268, GO:0005737, GO:0005886, GO:0006813, GO:0005515	potassium voltage-gated channel, shaker-related subfamily, beta member 2	transmembrane transporter activity, cellular_component, molecular_function, biological_process, macromolecular complex assembly, cellular component assembly, protein complex assembly, transport, plasma membrane, cell-cell signaling, neurological system process, cytoplasm, intracellular, cell
26038	chr1	6161853	6240183	78331	2	1	1	4	61	63	51	3.21888	5.71042e-08	Neg.Binomial.W	1.16957e-07	0.0255327	0.744703	0.71917	ENSG00000116254	CHD5	GO:0016818, GO:0016568, GO:0004386, GO:0006355, GO:0016787, GO:0008026, GO:0003677, GO:0003676, GO:0005524, GO:0008270, GO:0006351, GO:0005515, GO:0005634	uncharacterized LOC101928723	molecular_function, DNA binding, helicase activity, ion binding, nucleus, organelle, cell, cellular_component, intracellular, cellular nitrogen compound metabolic process, biological_process, chromosome organization, biosynthetic process, ATPase activity
6146	chr1	6241329	6269449	28121	3	1	0	0	21	20	22	2.64433	6.8816e-12	Neg.Binomial	2.83511e-11	0.0355606	0.746773	0.711212	ENSG00000116251	RPL22	GO:0046632, GO:0005840, GO:0006412, GO:0003735, GO:0008201, GO:0005622, GO:0019083, GO:0006415, GO:0000184, GO:0006413, GO:0019058, GO:0006414, GO:0006614, GO:0044267, GO:0022625, GO:0030529, GO:0016071, GO:0016070, GO:0010467, GO:0016032, GO:0005829, GO:0005737, GO:0003723	ribosomal protein L22	ribosome, organelle, ion binding, cytoplasm, translation, biosynthetic process, cellular_component, cell, intracellular, anatomical structure development, cell differentiation, molecular_function, structural constituent of ribosome, structural molecule activity, biological_process, immune system process, protein targeting, transport, membrane organization, cytosol, symbiosis, encompassing mutuali…
388591	chr1	6265535	6281359	15825	2	0	0	0	14	15	27	2.68558	3.11255e-09	Neg.Binomial	8.11567e-09	0.0315956	1.17957	1.14797	ENSG00000158286	RNF207	GO:0005622, GO:0008270, GO:0005515	ring finger protein 207	intracellular, cell, cellular_component, ion binding, molecular_function
54626	chr1	6472478	6484730	12253	0	0	0	0	15	16	19	3.24519	7.60341e-09	Neg.Binomial	1.85215e-08	0	1.36021	1.36021	ENSG00000069812	HES2	GO:0008134, GO:0046983, GO:0003690, GO:0045892, GO:0006351, GO:0005634, GO:0006355, GO:0003677	hes family bHLH transcription factor 2	transcription factor binding, biological_process, cellular nitrogen compound metabolic process, biosynthetic process, cell, nucleus, organelle, intracellular, cellular_component, DNA binding, molecular_function
57449	chr1	6526152	6580121	53970	1	0	0	0	24	47	49	3.8373	1.66528e-13	Neg.Binomial	9.00088e-13	0.0046322	0.741152	0.73652	ENSG00000171680	PLEKHG5	GO:0048011, GO:0035767, GO:0097190, GO:0030139, GO:0005911, GO:0030027, GO:0043065, GO:0035023, GO:0004871, GO:0043123, GO:0005089, GO:0051056, GO:0048471, GO:0007264, GO:0005829, GO:0005737, GO:0005886, GO:0005515, GO:0043542	pleckstrin homology domain containing, family G (with RhoGef domain) member 5	cell, intracellular, signal transducer activity, cellular_component, cytoplasm, cytoplasmic membrane-bounded vesicle, organelle, cell death, signal transduction, plasma membrane, cytosol, biological_process, locomotion, cell motility, molecular_function
23261	chr1	6845384	7829766	984383	53	26	19	8	695	863	745	3.60597	0.00357598	Neg.Binomial.W	0.0038921	0.0269204	0.779845	0.752925	ENSG00000171735	CAMTA1	GO:0006355, GO:0003677, GO:0005737, GO:0006351, GO:0005515, GO:0005634	calmodulin binding transcription activator 1	biological_process, cellular nitrogen compound metabolic process, biosynthetic process, DNA binding, molecular_function, cell, intracellular, cellular_component, nucleus, organelle, cytoplasm
54206	chr1	8064464	8086368	21905	0	0	0	0	27	6	17	3.33221	1.66637e-08	Neg.Binomial.W	3.76965e-08	0	0.760861	0.760861	ENSG00000116285	ERRFI1	GO:0045616, GO:0031953, GO:0060426, GO:0043589, GO:0007175, GO:0048286, GO:0060428, GO:0032321, GO:0031234, GO:0006950, GO:0019901, GO:0005100, GO:0005737, GO:0005515, GO:0005634, GO:0042059, GO:0019900	ERBB receptor feedback inhibitor 1	cellular nitrogen compound metabolic process, small molecule metabolic process, catabolic process, nucleobase-containing compound catabolic process, response to stress, enzyme binding, plasma membrane, signal transduction, cell differentiation, cell, cellular_component, intracellular, cytoplasm, enzyme regulator activity, nucleus, organelle, molecular_function, cellular protein modification proce…
50651	chr1	8377886	8404227	26342	0	0	0	2	23	20	42	3.11246	8.79422e-11	Neg.Binomial	2.94076e-10	0.0189811	1.0756	1.05661	ENSG00000162426	SLC45A1	GO:0008643, GO:0055085, GO:0015293, GO:0016021	solute carrier family 45, member 1	molecular_function, cellular_component, biological_process, transport, transmembrane transporter activity, transmembrane transport
2023	chr1	8921061	8939308	18248	1	0	1	1	20	13	24	2.93857	3.48426e-12	Neg.Binomial	1.51139e-11	0.0411004	1.04121	1.00011	ENSG00000074800	ENO1	GO:0006094, GO:0031430, GO:0070062, GO:0006006, GO:0006096, GO:0004634, GO:0000015, GO:0005975, GO:0009615, GO:0045892, GO:0030308, GO:0044281, GO:0000287, GO:0003677, GO:0005829, GO:0005737, GO:0006351, GO:0005515, GO:0003714, GO:0003700, GO:0000122, GO:0005886, GO:0005634	enolase 1, (alpha)	protein binding transcription factor activity, growth, nucleic acid binding transcription factor activity, biological_process, biosynthetic process, cellular nitrogen compound metabolic process, cellular_component, intracellular, cell, cytoplasm, cytosol, protein complex, DNA binding, molecular_function, ion binding, small molecule metabolic process, generation of precursor metabolites and energy…
765	chr1	9005926	9035151	29226	7	4	2	2	31	22	28	2.3065	3.85692e-10	Neg.Binomial.W	1.16059e-09	0.12831	0.923835	0.795524	ENSG00000131686	CA6	GO:0006730, GO:0004089, GO:0008270, GO:0015701, GO:0044281, GO:0005615, GO:0005576, GO:0005737	carbonic anhydrase VI	molecular_function, biological_process, small molecule metabolic process, ion binding, lyase activity, cytoplasm, cellular_component, extracellular space, extracellular region, cell, intracellular, transport
155184	chr1	9063359	9086404	23046	5	1	2	0	47	53	34	3.09104	3.83725e-15	Neg.Binomial.W	2.7573e-14	0.086783	1.93815	1.85137	ENSG00000197241	SLC2A7	GO:0008643, GO:0022891, GO:0022857, GO:0016020, GO:0055085, GO:0005886, GO:0016021	solute carrier family 2 (facilitated glucose transporter), member 7	molecular_function, plasma membrane, transmembrane transporter activity, transmembrane transport, biological_process, transport, cellular_component, cell
6518	chr1	9095166	9148537	53372	4	2	4	1	43	58	52	2.83321	6.90266e-06	Neg.Binomial.W	9.97335e-06	0.0515251	0.955557	0.904032	ENSG00000142583	SLC2A5	GO:0071332, GO:0008645, GO:0005353, GO:0015755, GO:0005355, GO:0015758, GO:0022891, GO:0016324, GO:0005975, GO:0044281, GO:0022857, GO:0016020, GO:0055085, GO:0005886, GO:0016021	solute carrier family 2 (facilitated glucose/fructose transporter), member 5	cellular_component, cell, transmembrane transporter activity, molecular_function, transport, biological_process, plasma membrane, carbohydrate metabolic process, small molecule metabolic process, transmembrane transport
80045	chr1	9160364	9189229	28866	4	0	0	0	30	20	25	2.64338	0.0196518	Neg.Binomial.W	0.0201488	0.0346428	0.866071	0.831428	ENSG00000180758	GPR157	GO:0007166, GO:0004888, GO:0004930, GO:0007186, GO:0016020, GO:0005886, GO:0016021	G protein-coupled receptor 157	signal transduction, biological_process, plasma membrane, molecular_function, signal transducer activity, cell, cellular_component
9563	chr1	9294834	9331396	36563	0	0	1	0	38	25	44	3.7152	8.33762e-12	Neg.Binomial	3.37034e-11	0.00683751	0.975485	0.968648	ENSG00000049239	H6PD	GO:0097305, GO:0047936, GO:0017057, GO:0005788, GO:0004345, GO:0006098, GO:0006006, GO:0005975, GO:0050661, GO:0030246, GO:0055114, GO:0005739, GO:0043231, GO:0006739, GO:0005737	hexose-6-phosphate dehydrogenase (glucose 1-dehydrogenase)	biological_process, catabolic process, cellular nitrogen compound metabolic process, small molecule metabolic process, cofactor metabolic process, mitochondrion, organelle, endoplasmic reticulum, carbohydrate metabolic process, cellular_component, cell, intracellular, oxidoreductase activity, cytoplasm, molecular_function
5293	chr1	9711790	9789172	77383	1	2	1	3	44	74	98	3.64553	1.79392e-17	Neg.Binomial.W	1.94609e-16	0.0226148	0.930437	0.907822	ENSG00000171608	PIK3CD	GO:0005488, GO:0060374, GO:0072672, GO:0046934, GO:0035754, GO:0036092, GO:0035747, GO:0035004, GO:0035005, GO:0002679, GO:0010818, GO:0030101, GO:0002551, GO:0002250, GO:0048011, GO:0043303, GO:0001816, GO:0050853, GO:0030217, GO:0006644, GO:0042113, GO:0014065, GO:0005942, GO:0007173, GO:0001779, GO:0001782, GO:0030593, GO:0016772, GO:0050852, GO:0008543, GO:0016303, GO:0042110, GO:0006661, GO:…	phosphatidylinositol-4,5-bisphosphate 3-kinase, catalytic subunit delta	plasma membrane, protein complex, cytosol, small molecule metabolic process, kinase activity, cytoplasm, vesicle-mediated transport, transport, lipid metabolic process, biosynthetic process, cellular protein modification process, locomotion, cell motility, response to stress, molecular_function, biological_process, signal transduction, immune system process, homeostatic process, cell differentiat…
101929074	chr1	9732484	9747613	15130	0	0	0	1	3	17	19	2.7036	1.24752e-05	Neg.Binomial	1.72699e-05	0.0165235	0.85922	0.842697	NA	NA	NULL	NA	NULL
22883	chr1	9789084	9884584	95501	1	9	0	1	90	39	85	3.22919	1.59528e-08	Neg.Binomial	3.62693e-08	0.0287955	0.746938	0.718143	ENSG00000171603	CLSTN1	GO:0045211, GO:0007156, GO:0030054, GO:0042995, GO:0000139, GO:0016020, GO:0005789, GO:0005509, GO:0005576, GO:0005515, GO:0005634, GO:0016021	calsyntenin 1	nucleus, extracellular region, ion binding, molecular_function, organelle, cellular_component, intracellular, cell, cytoplasm, Golgi apparatus, cell adhesion, biological_process, plasma membrane, endoplasmic reticulum
56998	chr1	9908334	9970394	62061	2	1	1	0	88	75	93	4.3002	1.3265e-26	Neg.Binomial.W	5.64352e-25	0.0161132	1.37499	1.35888	ENSG00000178585	CTNNBIP1	GO:0060633, GO:0002528, GO:0072201, GO:0070016, GO:0045657, GO:0008013, GO:0045669, GO:0030877, GO:0009952, GO:0048662, GO:0043392, GO:0032091, GO:0001658, GO:0030178, GO:0016055, GO:0043433, GO:0005829, GO:0005737, GO:0005515, GO:0000122, GO:0005634, GO:0031333	catenin, beta interacting protein 1	immune system process, molecular_function, response to stress, circulatory system process, cell differentiation, anatomical structure development, biosynthetic process, cellular nitrogen compound metabolic process, biological_process, cytosol, signal transduction, protein complex assembly, cellular component assembly, protein complex, macromolecular complex assembly, cell proliferation, cell, cel…
116362	chr1	10057264	10076078	18815	0	0	0	0	13	16	11	2.87168	8.01285e-07	Neg.Binomial.W	1.34971e-06	0	0.708654	0.708654	ENSG00000162444	RBP7	GO:0008289, GO:0005215, GO:0016918, GO:0019841, GO:0005737, GO:0005501	retinol binding protein 7, cellular	lipid binding, molecular_function, cytoplasm, cellular_component, intracellular, cell
5195	chr1	10532345	10690815	158471	27	12	3	9	80	125	138	2.08355	5.29139e-05	Neg.Binomial	6.77506e-05	0.0804564	0.721478	0.641022	ENSG00000142655	PEX14	GO:1901094, GO:0044721, GO:0036250, GO:0016561, GO:0016560, GO:0007031, GO:0016558, GO:0047485, GO:0034453, GO:0032091, GO:0006461, GO:0005102, GO:0043234, GO:0005777, GO:0048487, GO:0008017, GO:0005778, GO:0043433, GO:0045892, GO:0051260, GO:0005622, GO:0005515, GO:0003714, GO:0005634, GO:0016021	peroxisomal biogenesis factor 14	protein complex, transmembrane transport, cellular nitrogen compound metabolic process, macromolecular complex assembly, protein targeting, transport, cytoplasm, peroxisome, cytoskeletal protein binding, cytoskeleton-dependent intracellular transport, protein complex assembly, cellular component assembly, biosynthetic process, protein binding transcription factor activity, molecular_function, cyt…
54897	chr1	10696661	10856707	160047	8	2	4	2	105	150	127	3.32823	2.04365e-05	Neg.Binomial.W	2.74854e-05	0.0249927	0.7956	0.770607	ENSG00000130940	CASZ1	GO:0006355, GO:0043231, GO:0003677, GO:0046872, GO:0005737, GO:0006351, GO:0005634	castor zinc finger 1	DNA binding, molecular_function, biosynthetic process, cellular nitrogen compound metabolic process, biological_process, ion binding, cellular_component, cytoplasm, cell, intracellular, organelle, nucleus
148345	chr1	11006528	11042094	35567	1	1	0	1	86	33	37	3.8712	3.40174e-11	Neg.Binomial.W	1.21709e-10	0.021087	1.46203	1.44094	NA	NA	NULL	NA	NULL
57540	chr1	11539223	11597641	58419	1	0	0	0	58	35	39	3.95124	1.51551e-14	Neg.Binomial	9.85193e-14	0.00427943	0.75318	0.7489	ENSG00000204624	PTCHD2	GO:0032368, GO:0042632, GO:0008158, GO:0007224, GO:0031965, GO:0005783, GO:0016020, GO:0003674, GO:0016021	patched domain containing 2	molecular_function, signal transducer activity, cellular_component, cell, organelle, cytoplasm, nuclear envelope, intracellular, nucleus, endoplasmic reticulum, signal transduction, transport, biological_process, homeostatic process
374946	chr1	11751786	11785914	34129	0	1	0	0	22	34	36	3.73449	1.69222e-13	Neg.Binomial	9.13503e-13	0.00732515	0.898552	0.891226	ENSG00000162490	DRAXIN	GO:0021528, GO:0030900, GO:0090090, GO:0021516, GO:0016055, GO:0007411, GO:0005576, GO:0005515	dorsal inhibitory axon guidance protein	extracellular region, cellular_component, signal transduction, locomotion, molecular_function, cell morphogenesis, biological_process, anatomical structure development, cell differentiation
57085	chr1	11796141	11814859	18719	2	0	1	0	14	21	23	3.02852	6.31411e-13	Neg.Binomial.W	3.13299e-12	0.0400662	1.03282	0.992753	ENSG00000177674	AGTRAP	GO:0004945, GO:0008217, GO:0030659, GO:0005938, GO:0001666, GO:0043231, GO:0000139, GO:0005789, GO:0005515, GO:0005886, GO:0016021	angiotensin II receptor-associated protein	molecular_function, signal transducer activity, response to stress, biological_process, organelle, circulatory system process, cellular_component, intracellular, cell, cytoplasm, Golgi apparatus, cytoplasmic membrane-bounded vesicle, plasma membrane, endoplasmic reticulum
1185	chr1	11866207	11903201	36995	1	0	2	0	27	44	29	3.10608	2.81849e-12	Neg.Binomial.W	1.25243e-11	0.020273	0.901023	0.88075	ENSG00000011021	CLCN6	GO:0006884, GO:0015297, GO:0030554, GO:0005765, GO:0006821, GO:0005247, GO:0010008, GO:0007165, GO:0034220, GO:0016020, GO:0055085, GO:0005524, GO:0005216, GO:0016021, GO:0009612	chloride channel, voltage-sensitive 6	lysosome, endosome, transport, biological_process, homeostatic process, signal transduction, transmembrane transport, ion binding, transmembrane transporter activity, cellular_component, intracellular, cell, cytoplasm, vacuole, organelle, molecular_function
4878	chr1	11905766	11908402	2637	0	0	0	0	13	12	6	2.73003	7.16005e-06	Neg.Binomial.W	1.0314e-05	0	3.91859	3.91859	ENSG00000175206	NPPA	GO:0007168, GO:0051428, GO:0050880, GO:0042629, GO:0014898, GO:0008217, GO:0006182, GO:0032868, GO:0007565, GO:0005102, GO:0006367, GO:0005179, GO:0010467, GO:0030308, GO:0005615, GO:0048471, GO:0005576, GO:0005634, GO:0005737, GO:0071260, GO:0003085, GO:0001666	natriuretic peptide A	molecular_function, circulatory system process, vacuole, organelle, cellular_component, intracellular, cell, cytoplasm, response to stress, growth, biological_process, reproduction, small molecule metabolic process, biosynthetic process, cellular nitrogen compound metabolic process, signal transduction, lysosome, extracellular region, extracellular space, nucleus
9927	chr1	12040238	12073571	33334	0	0	1	3	27	37	26	3.31159	7.52954e-13	Neg.Binomial	3.68082e-12	0.0299994	0.899982	0.869983	ENSG00000116688	MFN2	GO:0051646, GO:0031306, GO:0006184, GO:0007006, GO:0008053, GO:0001825, GO:0008219, GO:0046580, GO:0048593, GO:0048662, GO:0006626, GO:0007596, GO:0015630, GO:0031625, GO:0005741, GO:0003924, GO:0005525, GO:0005829, GO:0005739, GO:0005515, GO:0016021	mitofusin 2	enzyme binding, cell death, cell proliferation, response to stress, membrane organization, organelle, mitochondrion, cytosol, cytoskeleton, catabolic process, nucleobase-containing compound catabolic process, small molecule metabolic process, protein targeting, transport, mitochondrion organization, cellular nitrogen compound metabolic process, signal transduction, ion binding, cellular_component…
943	chr1	12123434	12204264	80831	4	2	2	1	64	61	100	3.52962	1.05452e-20	Neg.Binomial.W	1.85391e-19	0.0278359	0.927862	0.900026	ENSG00000120949	TNFRSF8	GO:0005515, GO:0045556, GO:0005031, GO:0071260, GO:0042535, GO:0004888, GO:0043065, GO:0033209, GO:0007165, GO:0008285, GO:0005737, GO:0005886, GO:0016021	tumor necrosis factor receptor superfamily, member 8	molecular_function, intracellular, cytoplasm, signal transducer activity, cell, cellular_component, biological_process, plasma membrane, signal transduction, cell death, cell proliferation, biosynthetic process
7133	chr1	12227060	12269285	42226	1	1	0	0	64	42	71	4.15888	1.08861e-30	Neg.Binomial.W	7.66847e-29	0.0118411	1.39724	1.3854	ENSG00000028137	TNFRSF1B	GO:0051044, GO:0043196, GO:0050779, GO:0005031, GO:0071363, GO:0071222, GO:0050728, GO:0043025, GO:0031625, GO:0006955, GO:0045121, GO:0006954, GO:0048471, GO:0006915, GO:0005576, GO:0005515, GO:0005886, GO:0005634, GO:0016021, GO:0007166, GO:0016020, GO:0008219, GO:0008630, GO:0033209, GO:0007568, GO:0030424, GO:0032496	tumor necrosis factor receptor superfamily, member 1B	cell death, response to stress, plasma membrane, cytoplasm, catabolic process, aging, signal transduction, enzyme binding, molecular_function, biological_process, immune system process, extracellular region, intracellular, cell, signal transducer activity, organelle, nucleus, cellular_component
9249	chr1	12627939	12677737	49799	0	1	0	0	57	41	65	4.1957	1.78503e-16	Neg.Binomial	1.6182e-15	0.00502018	1.09105	1.08603	ENSG00000162496	DHRS3	GO:0007603, GO:0052650, GO:0001523, GO:0042572, GO:0009058, GO:0042622, GO:0009055, GO:0008152, GO:0007601, GO:0016491, GO:0000166, GO:0016021	dehydrogenase/reductase (SDR family) member 3	molecular_function, cellular_component, cell, cilium, organelle, lipid metabolic process, biological_process, biosynthetic process, signal transduction, neurological system process, plasma membrane, oxidoreductase activity
343066	chr1	12704566	12727097	22532	0	0	1	0	46	16	16	3.21084	4.24894e-11	Neg.Binomial	1.49531e-10	0.0110953	1.15391	1.14282	ENSG00000204518	AADACL4	GO:0052689, GO:0008152, GO:0016787, GO:0016021	arylacetamide deacetylase-like 4	molecular_function, biological_process, cellular_component
93190	chr1	12806163	12823847	17685	0	0	1	1	14	19	17	2.78638	5.34799e-11	Neg.Binomial	1.84878e-10	0.0282726	0.942418	0.914146	NA	NA	NULL	NA	NULL
126755	chr1	13801445	13840543	39099	3	1	2	2	48	41	44	3.11014	1.58782e-08	Neg.Binomial.W	3.61573e-08	0.0511522	1.13387	1.08272	ENSG00000162494	LRRC38	GO:0006811, GO:0005515, GO:0005886, GO:0016021	leucine rich repeat containing 38	cell, cellular_component, molecular_function, plasma membrane, biological_process, transport
10630	chr1	13909960	13944452	34493	4	2	0	0	36	20	21	2.53492	0.00192351	Neg.Binomial.W	0.00213905	0.0434871	0.744112	0.700625	ENSG00000162493	PDPN	GO:0031258, GO:0031527, GO:0010572, GO:0006693, GO:0001946, GO:0048286, GO:0030324, GO:0031528, GO:0035239, GO:0030175, GO:0006928, GO:0030335, GO:0007399, GO:0008360, GO:0032587, GO:0000902, GO:0030027, GO:0016337, GO:0016324, GO:0007049, GO:0009790, GO:0001726, GO:0055093, GO:0007165, GO:0051272, GO:0006954, GO:0005887, GO:0008283, GO:0005886, GO:0016021, GO:0009897, GO:2000045, GO:0007155	podoplanin	cellular_component, cell, cell morphogenesis, anatomical structure development, cell cycle, biological_process, plasma membrane, locomotion, cell motility, cell proliferation, embryo development, lipid metabolic process, signal transduction, cell adhesion, small molecule metabolic process, response to stress
7799	chr1	14026693	14151574	124882	2	5	4	3	128	83	141	3.48021	1.3927e-15	Neg.Binomial.W	1.07248e-14	0.0280265	0.939554	0.911527	ENSG00000116731	PRDM2	GO:0005515, GO:0006355, GO:0018024, GO:0005794, GO:0003677, GO:0008270, GO:0006351, GO:0003700, GO:0005634, GO:0046872	PR domain containing 2, with ZNF domain	molecular_function, nucleic acid binding transcription factor activity, DNA binding, cellular_component, cell, nucleus, organelle, cytoplasm, intracellular, biosynthetic process, biological_process, cellular nitrogen compound metabolic process, methyltransferase activity, ion binding, Golgi apparatus
23254	chr1	14925200	15444539	519340	32	8	6	8	505	442	363	3.8069	0.000118332	Neg.Binomial.W	0.000145278	0.0259945	0.840811	0.814816	ENSG00000189337	KAZN	GO:0001533, GO:0030057, GO:0031965, GO:0043231, GO:0005737, GO:0005515, GO:0005634, GO:0031424	kazrin, periplakin interacting protein	molecular_function, cellular_component, intracellular, cell, cytoskeleton, organelle, nucleus, cytoplasm, nuclear envelope, cell differentiation, anatomical structure development, biological_process
55092	chr1	15479028	15546976	67949	9	6	4	3	102	52	54	2.65481	4.40156e-15	Neg.Binomial.W	3.1159e-14	0.0809431	1.02037	0.93943	ENSG00000171729	TMEM51	GO:0016021	transmembrane protein 51	cellular_component
114827	chr1	15573768	15726779	153012	6	4	4	2	126	121	177	3.4761	2.63329e-07	Neg.Binomial.W	4.81091e-07	0.0261417	0.923675	0.897533	ENSG00000142621	FHAD1	GO:0005515	forkhead-associated (FHA) phosphopeptide binding domain 1	molecular_function
79180	chr1	15736391	15756839	20449	0	0	0	0	37	21	27	3.74558	4.24322e-12	Neg.Binomial.W	1.81605e-11	0	1.38556	1.38556	ENSG00000142634	EFHD2	GO:0045121, GO:0005509, GO:0005515	EF-hand domain family, member D2	molecular_function, cellular_component, ion binding
11330	chr1	15764935	15775737	10803	3	1	0	0	13	9	6	1.9406	0.00164975	Neg.Binomial.W	0.0018456	0.0925669	0.863958	0.771391	ENSG00000162438	CTRC	GO:0008233, GO:0003824, GO:0004252, GO:0006508	chymotrypsin C (caldecrin)	biological_process, molecular_function, peptidase activity
63036	chr1	15783223	15798586	15364	0	0	0	1	13	15	18	2.89775	5.03611e-19	Neg.Binomial.W	6.80508e-18	0.0162718	0.998004	0.981732	ENSG00000142615	CELA2A	GO:0003824, GO:0004252, GO:0005576, GO:0006508	chymotrypsin-like elastase family, member 2A	peptidase activity, cellular_component, extracellular region, molecular_function, biological_process
729614	chr1	16160560	16174642	14083	0	2	0	2	20	27	29	3.06027	4.48278e-13	Neg.Binomial.W	2.26351e-12	0.0710076	1.79886	1.72785	NA	NA	NULL	NA	NULL
7709	chr1	16268364	16302627	34264	3	0	0	3	63	59	42	3.36625	5.44072e-21	Neg.Binomial.W	1.02539e-19	0.0437777	1.59546	1.55168	ENSG00000116809	ZBTB17	GO:0046872, GO:0006987, GO:0030968, GO:0044267, GO:0007398, GO:0001702, GO:0045786, GO:0005654, GO:0003677, GO:0045893, GO:0006351, GO:0005515, GO:0003700, GO:0005634, GO:0003676	zinc finger and BTB domain containing 17	molecular_function, ion binding, cellular nitrogen compound metabolic process, cell cycle, signal transduction, response to stress, biosynthetic process, intracellular, nucleoplasm, cellular_component, nucleus, organelle, cell, DNA binding, nucleic acid binding transcription factor activity, biological_process, embryo development, anatomical structure development, cellular protein modification pr…
348487	chr1	16384264	16400127	15864	0	0	0	0	30	10	12	3.04452	9.34668e-07	Neg.Binomial.W	1.55248e-06	0	1.09262	1.09262	NA	NA	NULL	NA	NULL
1969	chr1	16450832	16482582	31751	1	0	0	1	27	21	33	3.3162	4.4443e-17	Neg.Binomial.W	4.5147e-16	0.0157475	0.850367	0.834619	ENSG00000142627	EPHA2	GO:0060035, GO:0031256, GO:0043535, GO:0010591, GO:0031258, GO:0048320, GO:0033628, GO:0070372, GO:0090004, GO:0014028, GO:0019048, GO:0033598, GO:0070848, GO:0036342, GO:0070309, GO:0021915, GO:0032863, GO:0016772, GO:0001570, GO:0001649, GO:0046849, GO:0045765, GO:0043491, GO:0048013, GO:0030316, GO:0007169, GO:0004714, GO:0051898, GO:0060326, GO:0005003, GO:0030216, GO:0008630, GO:0032587, GO:…	EPH receptor A2	kinase activity, signal transducer activity, ion binding, molecular_function, signal transduction, biological_process, cell morphogenesis, anatomical structure development, cell, immune system process, embryo development, cellular_component, cell differentiation, anatomical structure formation involved in morphogenesis, locomotion, cell motility, cell proliferation, cellular component assembly, s…
29943	chr1	17531621	17572500	40880	0	2	1	2	31	28	35	2.76498	1.10816e-09	Neg.Binomial.W	3.11633e-09	0.0305773	0.766471	0.735894	ENSG00000142623	PADI1	GO:0018101, GO:0004668, GO:0006464, GO:0005509, GO:0005737	peptidyl arginine deiminase, type I	cellular amino acid metabolic process, biological_process, small molecule metabolic process, molecular_function, cellular protein modification process, biosynthetic process, cytoplasm, cellular_component, cell, intracellular, ion binding, hydrolase activity, acting on carbon-nitrogen (but not peptide) bonds
55160	chr1	17866330	18024369	158040	6	2	0	2	100	108	127	3.62385	1.54556e-06	Neg.Binomial.W	2.47348e-06	0.0158188	0.706572	0.690753	ENSG00000074964	ARHGEF10L	GO:0035023, GO:0005089, GO:0005737, GO:0005515, GO:0032933, GO:0032321, GO:0051496, GO:0005829, GO:0005100	Rho guanine nucleotide exchange factor (GEF) 10-like	molecular_function, intracellular, cellular_component, cell, cytoplasm, biological_process, signal transduction, enzyme regulator activity, cellular component assembly, cellular nitrogen compound metabolic process, cytoskeleton organization, cytosol, small molecule metabolic process, catabolic process, nucleobase-containing compound catabolic process, biosynthetic process, response to stress
81569	chr1	18081808	18153558	71751	2	1	0	1	51	58	52	3.69304	1.47022e-17	Neg.Binomial.W	1.61574e-16	0.0139371	0.747957	0.73402	ENSG00000117148	ACTL8	GO:0005856, GO:0005737	actin-like 8	cellular_component, cytoplasm, intracellular, cell, cytoskeleton, organelle
84966	chr1	18434240	18704977	270738	11	2	8	4	223	212	196	3.74852	4.09359e-06	Neg.Binomial.W	6.11619e-06	0.023085	0.776889	0.753804	ENSG00000117154	IGSF21	GO:0005576, GO:0005515	immunoglobin superfamily, member 21	molecular_function, extracellular region, cellular_component
127707	chr1	18807424	18812478	5055	0	0	1	0	13	18	3	2.54944	1.12126e-05	Neg.Binomial	1.56329e-05	0.049456	2.242	2.19255	ENSG00000179023	KLHDC7A	GO:0005515, GO:0016021	kelch domain containing 7A	cellular_component, molecular_function
5081	chr1	18957500	19075360	117861	1	0	2	1	140	94	123	4.23679	1.18944e-22	Neg.Binomial.W	2.83947e-21	0.00848457	1.00966	1.00118	ENSG00000009709	PAX7	GO:0014813, GO:0010453, GO:0060415, GO:0009653, GO:0000983, GO:0021904, GO:0021527, GO:0031062, GO:0006338, GO:0048663, GO:0043393, GO:2000288, GO:0043403, GO:0051216, GO:0048706, GO:0043565, GO:0006355, GO:0003677, GO:0043066, GO:0045944, GO:0003700, GO:0005634, GO:0005515, GO:0010468, GO:0007519	paired box 7	cellular_component, nucleus, organelle, cell, intracellular, cell proliferation, embryo development, cell differentiation, growth, cellular nitrogen compound metabolic process, chromosome organization, biosynthetic process, cellular protein modification process, cell death, response to stress, DNA binding, biological_process, anatomical structure development, nucleic acid binding transcription fa…
8659	chr1	19197926	19229275	31350	1	0	1	0	12	46	30	3.15936	1.24007e-18	Neg.Binomial.W	1.5765e-17	0.015949	0.935673	0.919724	ENSG00000159423	ALDH4A1	GO:0003842, GO:0004029, GO:0019470, GO:0010133, GO:0006560, GO:0006562, GO:0006561, GO:0009055, GO:0042802, GO:0008152, GO:0034641, GO:0005759, GO:0044281, GO:0055114, GO:0016491, GO:0005739	aldehyde dehydrogenase 4 family, member A1	cytoplasm, mitochondrion, organelle, cellular nitrogen compound metabolic process, biological_process, small molecule metabolic process, biosynthetic process, catabolic process, cellular amino acid metabolic process, cellular_component, cell, oxidoreductase activity, intracellular, molecular_function
126917	chr1	19230775	19283180	52406	1	0	0	0	43	56	51	4.13356	1.73949e-17	Neg.Binomial	1.8923e-16	0.00477045	0.954089	0.949319	ENSG00000169991	IFFO2	GO:0005882, GO:0005198	intermediate filament family orphan 2	molecular_function, organelle, protein complex, cytoskeleton, cellular_component, cell, intracellular, structural molecule activity
832	chr1	19665267	19812066	146800	1	3	0	2	138	73	104	3.91867	4.76809e-12	Neg.Binomial.W	2.01857e-11	0.010218	0.715259	0.705041	ENSG00000077549	CAPZB	GO:0048747, GO:0031175, GO:0051016, GO:0030018, GO:0030032, GO:0001669, GO:0008290, GO:0051015, GO:0030863, GO:0071203, GO:0030027, GO:0048487, GO:0030036, GO:0003779, GO:0014704, GO:0031115, GO:0016020, GO:0006928, GO:0007596, GO:0015629, GO:0022604, GO:0005856, GO:0007010, GO:0005829, GO:0005515, GO:0030030, GO:0090036	capping protein (actin filament) muscle Z-line, beta	molecular_function, cellular_component, intracellular, cell, cytoplasm, cytoplasmic membrane-bounded vesicle, organelle, cytoskeleton organization, biological_process, protein complex, cell differentiation, cellular component assembly, macromolecular complex assembly, protein complex assembly, anatomical structure development, cytoskeleton, cytoskeletal protein binding, cell morphogenesis, respon…
4681	chr1	19967048	19984945	17898	0	0	0	1	15	10	14	3.06027	2.88877e-09	Neg.Binomial	7.56055e-09	0.013968	0.726338	0.71237	ENSG00000158747	NBL1	GO:0035582, GO:0090027, GO:0048263, GO:0036122, GO:0016015, GO:0048812, GO:0007399, GO:0045666, GO:0005576	MINOS1-NBL1 readthrough	cell differentiation, signal transduction, cellular nitrogen compound metabolic process, biosynthetic process, extracellular region, cellular_component, molecular_function, cell morphogenesis, biological_process, anatomical structure development, immune system process, locomotion, cell motility
3362	chr1	19991780	20006055	14276	1	0	1	0	21	14	15	2.98231	4.22528e-21	Neg.Binomial.W	8.14172e-20	0.0350238	1.16746	1.13244	ENSG00000158748	HTR6	GO:0014058, GO:0014053, GO:0004969, GO:0014050, GO:0033603, GO:0007187, GO:0004993, GO:0014054, GO:0007612, GO:0032355, GO:0007268, GO:0060291, GO:0030425, GO:0042493, GO:0005929, GO:0004930, GO:0007186, GO:0007420, GO:0005887, GO:0005515, GO:0005886, GO:0016021, GO:0007210	5-hydroxytryptamine (serotonin) receptor 6, G protein-coupled	transport, signal transduction, anatomical structure development, cilium, organelle, plasma membrane, molecular_function, neurological system process, cell-cell signaling, biological_process, cellular_component, signal transducer activity, cell
101928017	chr1	20510735	20512979	2245	0	0	0	0	8	7	12	2.56495	3.4669e-05	Neg.Binomial.W	4.53494e-05	0	4.00891	4.00891	NA	NA	NULL	NA	NULL
127733	chr1	20512578	20522541	9964	1	0	0	0	8	6	12	2.39182	2.01479e-06	Neg.Binomial	3.14705e-06	0.0250903	0.869798	0.844708	ENSG00000162543	UBXN10	GO:0005515	UBX domain protein 10	molecular_function
127731	chr1	20617412	20681387	63976	5	2	2	1	40	46	54	2.87973	4.25481e-06	Neg.Binomial.W	6.34603e-06	0.0390771	0.72944	0.690363	ENSG00000158816	VWA5B1	GO:0005576	von Willebrand factor A domain containing 5B1	extracellular region, cellular_component
79594	chr1	20825943	20834654	8712	0	0	1	1	6	10	8	2.34181	1.49337e-06	Neg.Binomial	2.3953e-06	0.0573921	0.918274	0.860881	ENSG00000090432	MUL1	GO:1901028, GO:0010637, GO:0051646, GO:0090141, GO:0031307, GO:0006919, GO:0050821, GO:0000266, GO:0007257, GO:0007005, GO:0019789, GO:0033235, GO:0042802, GO:0016925, GO:0005777, GO:0031625, GO:0004871, GO:0043123, GO:0030308, GO:0004842, GO:0005739, GO:0016567, GO:0005737, GO:0008270, GO:0005515, GO:0005634	mitochondrial E3 ubiquitin protein ligase 1	growth, molecular_function, mitochondrion organization, cellular protein modification process, signal transduction, biological_process, cellular_component, intracellular, cell, ligase activity, signal transducer activity, cytoplasm, organelle, nucleus, transport, response to stress, membrane organization, cell death, enzyme binding, ion binding, anatomical structure development, peroxisome, mitoc…
978	chr1	20915441	20945401	29961	1	0	1	0	27	16	27	3.08089	5.25081e-20	Neg.Binomial.W	8.02945e-19	0.0166884	0.77879	0.762102	ENSG00000158825	CDA	GO:0045980, GO:0008655, GO:0009972, GO:0004126, GO:0019858, GO:0043097, GO:0055086, GO:0006206, GO:0051289, GO:0007166, GO:0001882, GO:0016787, GO:0003824, GO:0030308, GO:0044281, GO:0005829, GO:0005576, GO:0008270, GO:0042803, GO:0042802	cytidine deaminase	intracellular, extracellular region, cell, hydrolase activity, acting on carbon-nitrogen (but not peptide) bonds, cellular_component, molecular_function, biological_process, growth, cytoplasm, biosynthetic process, ion binding, protein complex assembly, catabolic process, nucleobase-containing compound catabolic process, small molecule metabolic process, macromolecular complex assembly, cellular …
1889	chr1	21543740	21671997	128258	3	1	1	3	70	134	101	4.57814	4.58436e-14	Neg.Binomial.W	2.73978e-13	0.0155936	0.792673	0.77708	ENSG00000117298	ECE1	GO:0034959, GO:0031302, GO:0010816, GO:0010814, GO:0042447, GO:0010815, GO:0003100, GO:0033093, GO:0016486, GO:0019229, GO:0001921, GO:0004175, GO:0017046, GO:0031982, GO:0016485, GO:0005768, GO:0005765, GO:0042733, GO:0009897, GO:0005769, GO:0060037, GO:0043583, GO:0007507, GO:0048471, GO:0046872, GO:0006508, GO:0004222, GO:0042803, GO:0005886, GO:0016021	endothelin converting enzyme 1	peptidase activity, molecular_function, vacuole, organelle, cellular_component, intracellular, cell, cytoplasm, circulatory system process, biological_process, ion binding, protein maturation, plasma membrane, catabolic process, embryo development, cytoplasmic membrane-bounded vesicle, cellular nitrogen compound metabolic process, lysosome, endosome, anatomical structure development
100506801	chr1	21619783	21626267	6485	0	0	0	0	9	6	9	2.53897	5.4061e-05	Neg.Binomial.W	6.91369e-05	0	1.23362	1.23362	NA	NA	NULL	NA	NULL
249	chr1	21835858	21904905	69048	11	3	2	2	64	57	77	2.50388	0.0303191	Neg.Binomial.W	0.0307557	0.065172	0.955857	0.890685	ENSG00000162551	ALPL	GO:0031225, GO:0033280, GO:0071529, GO:0051384, GO:0016462, GO:0004035, GO:0003006, GO:0001958, GO:0071407, GO:0008152, GO:0016791, GO:0046677, GO:0032496, GO:0003824, GO:0001501, GO:0005615, GO:0046872, GO:0005515, GO:0005886, GO:0016021, GO:0031012, GO:0065010, GO:0016311	alkaline phosphatase, liver/bone/kidney	plasma membrane, ion binding, organelle, cellular_component, extracellular space, extracellular region, cell, phosphatase activity, biological_process, reproduction, molecular_function, anatomical structure development
401944	chr1	22138758	22151714	12957	0	0	0	0	10	14	8	2.75154	4.90232e-06	Neg.Binomial.W	7.229e-06	0	0.823236	0.823236	ENSG00000187942	LDLRAD2	GO:0005515, GO:0016021	low density lipoprotein receptor class A domain containing 2	molecular_function, cellular_component
3339	chr1	22148738	22263790	115053	0	1	2	0	95	103	95	4.33573	1.50144e-29	Neg.Binomial.W	9.62938e-28	0.00651874	0.848884	0.842365	ENSG00000142798	HSPG2	GO:0007603, GO:0005796, GO:0043202, GO:0048738, GO:0030204, GO:0001523, GO:0006027, GO:0060351, GO:0005605, GO:0002062, GO:0030203, GO:0006024, GO:0001958, GO:0042157, GO:0008022, GO:0048704, GO:0008104, GO:0070062, GO:0030198, GO:0031012, GO:0005975, GO:0001525, GO:0007420, GO:0044281, GO:0005615, GO:0046872, GO:0005509, GO:0005576, GO:0005515, GO:0005886, GO:0005604, GO:0005578	heparan sulfate proteoglycan 2	molecular_function, biological_process, anatomical structure development, lipid metabolic process, anatomical structure formation involved in morphogenesis, cellular_component, intracellular, cell, cytoplasm, vacuole, organelle, cell differentiation, signal transduction, embryo development, sulfur compound metabolic process, carbohydrate metabolic process, plasma membrane, lysosome, Golgi apparat…
54361	chr1	22443798	22470462	26665	0	0	0	0	19	17	20	3.3673	1.21574e-09	Neg.Binomial.W	3.40996e-09	0	0.700044	0.700044	ENSG00000162552	WNT4	GO:2000066, GO:0061369, GO:0038030, GO:0030237, GO:0061205, GO:2000019, GO:0032349, GO:0061184, GO:0072162, GO:0006702, GO:0048018, GO:0005796, GO:0090002, GO:0001837, GO:0005788, GO:0032967, GO:0010629, GO:0061180, GO:0010894, GO:0030501, GO:2000225, GO:0072273, GO:0072164, GO:0072034, GO:0061045, GO:0060748, GO:0060231, GO:0060129, GO:0060126, GO:0051894, GO:0045836, GO:0042445, GO:0035567, GO:…	wingless-type MMTV integration site family, member 4	cellular protein modification process, lipid metabolic process, plasma membrane, plasma membrane organization, membrane organization, response to stress, cell death, organelle, Golgi apparatus, endoplasmic reticulum, cytoskeleton organization, cellular component assembly, cell junction organization, cell cycle, signal transduction, cell-cell signaling, biosynthetic process, catabolic process, nuc…
2046	chr1	22890057	22930087	40031	2	0	0	0	31	43	32	3.58967	6.0376e-13	Neg.Binomial	3.00621e-12	0.0124903	0.882649	0.870159	ENSG00000070886	EPHA8	GO:0033628, GO:0016322, GO:0043552, GO:0005004, GO:0031175, GO:0048013, GO:0043410, GO:0046777, GO:0030155, GO:0006929, GO:0043005, GO:0031901, GO:0007155, GO:0007411, GO:0005887, GO:0005524, GO:0005515, GO:0016772, GO:0007169, GO:0005003, GO:0004713, GO:0006468, GO:0004672	EPH receptor A8	kinase activity, signal transducer activity, ion binding, cell, cellular_component, intracellular, cell differentiation, signal transduction, biological_process, molecular_function, anatomical structure development, cell morphogenesis, plasma membrane, cellular protein modification process, lipid metabolic process, endosome, organelle, cytoplasm, cell adhesion, locomotion, cell motility, developm…
713	chr1	22979255	22988031	8777	0	0	0	0	10	9	8	2.68558	1.03914e-05	Neg.Binomial.W	1.45446e-05	0	1.02541	1.02541	ENSG00000173369	C1QB	GO:0048839, GO:0005581, GO:0042803, GO:0005515, GO:0005602, GO:0045087, GO:0006956, GO:0006958, GO:0005576	complement component 1, q subcomponent, B chain	cellular_component, extracellular region, proteinaceous extracellular matrix, biological_process, anatomical structure development, molecular_function, response to stress, immune system process, extracellular space, protein complex
646262	chr1	23279536	23291831	12296	0	0	0	0	15	13	12	3.01226	1.69458e-07	Neg.Binomial.W	3.20918e-07	0	1.08436	1.08436	NA	NA	NULL	NA	NULL
1870	chr1	23832922	23857712	24791	2	0	0	1	28	20	14	2.55205	3.42617e-12	Neg.Binomial.W	1.49047e-11	0.0302529	0.833636	0.803383	ENSG00000007968	E2F2	GO:0051726, GO:0008134, GO:0006367, GO:0005654, GO:0000278, GO:0006355, GO:0003677, GO:0006915, GO:0005667, GO:0005515, GO:0003700, GO:0001047, GO:1990086, GO:0072332, GO:0005634	E2F transcription factor 2	biological_process, cell cycle, nucleic acid binding transcription factor activity, molecular_function, DNA binding, transcription factor binding, signal transduction, biosynthetic process, cellular nitrogen compound metabolic process, cell death, cell, organelle, nucleus, nucleoplasm, protein complex, cellular_component, intracellular
259283	chr1	23907985	23967058	59074	0	3	2	2	69	55	90	3.67053	3.69433e-13	Neg.Binomial.W	1.88758e-12	0.0296239	1.20752	1.1779	NA	NA	NULL	NA	NULL
1269	chr1	24197016	24285549	88534	0	3	11	1	53	75	75	2.83415	1.09349e-20	Neg.Binomial	1.90232e-19	0.0423566	0.764301	0.721945	ENSG00000188822	CNR2	GO:0007187, GO:0045759, GO:0033004, GO:0004949, GO:0051001, GO:0043204, GO:0007610, GO:0032229, GO:0001975, GO:0019233, GO:0031234, GO:0050728, GO:0030425, GO:0032496, GO:0006955, GO:0004930, GO:0007186, GO:0006954, GO:0005887, GO:0005886, GO:0016021, GO:0043005, GO:0043025, GO:0038171	cannabinoid receptor 2 (macrophage)	immune system process, molecular_function, biological_process, intracellular, signal transducer activity, cellular_component, cell, plasma membrane, signal transduction, cell-cell signaling, neurological system process, response to stress
864	chr1	25226002	25291612	65611	0	2	1	1	76	73	73	3.88347	3.25559e-19	Neg.Binomial.W	4.54197e-18	0.0152414	1.12786	1.11262	ENSG00000020633	RUNX3	GO:0048935, GO:0032609, GO:0002062, GO:0031069, GO:0000977, GO:0045786, GO:0000790, GO:0050680, GO:0048469, GO:0006468, GO:0000981, GO:0006355, GO:0006366, GO:0003677, GO:0007411, GO:0005524, GO:0005737, GO:0005515, GO:0003700, GO:0000122, GO:0005634, GO:0031175, GO:2001238, GO:0006351	runt-related transcription factor 3	DNA binding, nucleic acid binding transcription factor activity, cell differentiation, biological_process, biosynthetic process, cellular nitrogen compound metabolic process, molecular_function, organelle, nuclear chromosome, cellular_component, intracellular, cell, nucleus, chromosome, cell morphogenesis, anatomical structure development, cytoplasm, ion binding, locomotion, cell proliferation, d…
26119	chr1	25870071	25895377	25307	1	1	0	0	17	24	30	3.29171	3.38796e-16	Neg.Binomial.W	2.94102e-15	0.0197574	0.935183	0.915425	ENSG00000157978	LDLRAP1	GO:0090205, GO:0035591, GO:0035615, GO:0030121, GO:0050750, GO:0030159, GO:0048260, GO:0030122, GO:0090118, GO:0009967, GO:0090003, GO:0035612, GO:0005546, GO:0030276, GO:0009925, GO:0031623, GO:0043393, GO:0042632, GO:0006898, GO:0001784, GO:0009898, GO:0042982, GO:0055037, GO:0005769, GO:0005883, GO:0006810, GO:0001540, GO:0008203, GO:0005829, GO:0030424, GO:0005515, GO:0005737	low density lipoprotein receptor adaptor protein 1	cytosol, protein complex, plasma membrane, cytoskeleton, plasma membrane organization, membrane organization, vesicle-mediated transport, signal transduction, biological_process, small molecule metabolic process, transport, lipid metabolic process, homeostatic process, protein binding, bridging, cytoplasmic membrane-bounded vesicle, endosome, structural molecule activity, lipid binding, ion bindi…
57134	chr1	25943959	26112698	168740	3	9	4	4	120	137	181	3.5198	5.36585e-07	Neg.Binomial.W	9.25615e-07	0.0296314	0.865236	0.835605	ENSG00000117643	MAN1C1	GO:0018279, GO:0043687, GO:0030173, GO:0044267, GO:0006487, GO:0004571, GO:0000139, GO:0016020, GO:0005509	mannosidase, alpha, class 1C, member 1	molecular_function, organelle, cell, cytoplasm, Golgi apparatus, cellular_component, intracellular, carbohydrate metabolic process, biological_process, biosynthetic process, cellular protein modification process, ion binding, hydrolase activity, acting on glycosyl bonds
57190	chr1	26126667	26144713	18047	2	1	0	0	14	16	14	2.51616	3.65594e-13	Neg.Binomial.W	1.87019e-12	0.0415582	0.812693	0.771135	ENSG00000162430	SEPN1	GO:0005789, GO:0005509, GO:0005576, GO:0005515, GO:0008150, GO:0003674	selenoprotein N, 1	extracellular region, ion binding, intracellular, cellular_component, cell, molecular_function, biological_process, endoplasmic reticulum, cytoplasm, organelle
2134	chr1	26346375	26362955	16581	0	0	0	0	13	8	18	2.94444	7.1467e-07	Neg.Binomial.W	1.21285e-06	0	0.78403	0.78403	ENSG00000158008	EXTL1	GO:0050508, GO:0031227, GO:0006486, GO:0016758, GO:0001501, GO:0016021	exostosin-like glycosyltransferase 1	intracellular, cell, cellular_component, cytoplasm, endoplasmic reticulum, organelle, transferase activity, transferring glycosyl groups, biosynthetic process, cellular protein modification process, carbohydrate metabolic process, molecular_function, biological_process, anatomical structure development
79927	chr1	26485511	26489119	3609	0	0	0	0	10	8	12	2.73003	6.73087e-06	Neg.Binomial.W	9.73824e-06	0	2.77085	2.77085	NA	NA	NULL	NA	NULL
378807	chr1	26517052	26529459	12408	0	1	2	0	7	7	13	1.81916	6.61256e-05	Neg.Binomial.W	8.36941e-05	0.0604449	0.725338	0.664894	ENSG00000188782	CATSPER4	GO:0006811, GO:0016020, GO:0055085, GO:0005216, GO:0016021, GO:0005227, GO:0005244, GO:0001539, GO:0036128, GO:0030317, GO:0031514, GO:0005262, GO:0001669, GO:0035036, GO:0032504, GO:0007338, GO:0007283, GO:0007275, GO:0030154, GO:0006814, GO:0005886, GO:0005515	cation channel, sperm associated 4	transmembrane transport, transport, biological_process, molecular_function, cellular_component, transmembrane transporter activity, plasma membrane, protein complex, cilium, cell differentiation, reproduction, locomotion, cell motility, intracellular, cell, cytoplasm, cytoplasmic membrane-bounded vesicle, organelle
91544	chr1	26607819	26644854	37036	2	2	0	1	32	28	30	3.08089	1.32776e-21	Neg.Binomial.W	2.75622e-20	0.033751	0.810023	0.776272	ENSG00000158062	UBXN11	GO:0005856, GO:0005737, GO:0005515	UBX domain protein 11	cellular_component, cytoplasm, cell, intracellular, cytoskeleton, organelle, molecular_function
55650	chr1	27113963	27124889	10927	1	0	0	0	7	9	15	2.85263	1.63022e-06	Neg.Binomial.W	2.59254e-06	0.0228791	0.94567	0.922791	ENSG00000060642	PIGV	GO:0006506, GO:0016758, GO:0097502, GO:0016254, GO:0006501, GO:0043687, GO:0044267, GO:0000030, GO:0005789, GO:0016021	phosphatidylinositol glycan anchor biosynthesis, class V	molecular_function, transferase activity, transferring glycosyl groups, biological_process, cellular protein modification process, biosynthetic process, lipid metabolic process, carbohydrate metabolic process, organelle, cytoplasm, endoplasmic reticulum, intracellular, cellular_component, cell
388610	chr1	27320198	27327389	7192	0	0	0	0	13	10	7	2.53897	4.08844e-05	Neg.Binomial.W	5.30116e-05	0	1.39043	1.39043	ENSG00000253368	TRNP1	GO:0005719, GO:0021696, GO:0061351, GO:0051726, GO:0007049, GO:0042127, GO:0006355, GO:0003677, GO:0006351, GO:0005634, GO:0005515	TMF1-regulated nuclear protein 1	biological_process, cellular nitrogen compound metabolic process, cell proliferation, biosynthetic process, cell cycle, anatomical structure development, DNA binding, molecular_function, organelle, nuclear chromosome, cellular_component, intracellular, cell, nucleus, chromosome
115572	chr1	27331511	27339327	7817	0	0	0	0	15	10	13	2.99573	2.50547e-07	Neg.Binomial.W	4.60873e-07	0	1.6204	1.6204	NA	NA	NULL	NA	NULL
84958	chr1	27668513	27680421	11909	0	0	0	0	15	24	17	3.21888	1.02015e-08	Neg.Binomial.W	2.42724e-08	0	1.56744	1.56744	ENSG00000142765	SYTL1	GO:0042043, GO:0019897, GO:0006887, GO:0042470, GO:0006886, GO:0017137, GO:0016020, GO:0005515, GO:0005886	synaptotagmin-like 1	intracellular, cellular_component, cell, molecular_function, cytoplasm, enzyme binding, cytoplasmic membrane-bounded vesicle, organelle, plasma membrane, transport, vesicle-mediated transport, biological_process
9064	chr1	27681675	27693383	11709	0	0	0	0	15	26	8	3.33221	7.4747e-09	Neg.Binomial.W	1.8239e-08	0	1.39494	1.39494	ENSG00000142733	MAP3K6	GO:0016772, GO:0004713, GO:0006468, GO:0004672, GO:0005524, GO:0004709, GO:0007257, GO:0000186, GO:0007165, GO:0000287, GO:0005737	mitogen-activated protein kinase kinase kinase 6	cellular protein modification process, biological_process, ion binding, kinase activity, molecular_function, cytoplasm, cell, cellular_component, intracellular, signal transducer activity, signal transduction, response to stress
10163	chr1	27730730	27816669	85940	0	3	0	3	129	93	102	3.96609	5.65212e-10	Neg.Binomial.W	1.66237e-09	0.017454	1.25669	1.23924	ENSG00000158195	WASF2	GO:0072673, GO:0001667, GO:0030048, GO:0016601, GO:0035855, GO:0030032, GO:0007188, GO:0030027, GO:0015629, GO:0005769, GO:0001726, GO:0030036, GO:0003779, GO:0001525, GO:0005622, GO:0005829, GO:0045087, GO:0038096, GO:0005515, GO:0006928, GO:0006897	WAS protein family, member 2	intracellular, response to stress, cytoskeleton organization, cytoplasm, endosome, organelle, cytosol, cytoskeleton, cellular component assembly, cytoskeletal protein binding, immune system process, cell differentiation, signal transduction, transport, vesicle-mediated transport, cellular_component, cell, anatomical structure formation involved in morphogenesis, locomotion, cell motility, molecul…
27245	chr1	27860546	27930942	70397	1	0	0	0	72	82	97	4.86753	3.18811e-21	Neg.Binomial.W	6.31306e-20	0.00355129	1.1885	1.18495	ENSG00000126705	AHDC1	GO:0003677	AT hook, DNA binding motif, containing 1	molecular_function, DNA binding
2268	chr1	27938575	27961788	23214	2	1	0	0	25	27	22	2.78295	2.09553e-15	Neg.Binomial.W	1.56873e-14	0.0323081	1.06258	1.03027	ENSG00000000938	FGR	GO:0034988, GO:0002768, GO:0034987, GO:0050764, GO:0045088, GO:0043306, GO:0050715, GO:0043552, GO:0004715, GO:0005758, GO:0050830, GO:0016772, GO:0014068, GO:0001784, GO:0046777, GO:0045859, GO:0030335, GO:0007596, GO:0007229, GO:0008360, GO:0032587, GO:0015629, GO:0004713, GO:0006468, GO:0019901, GO:0004672, GO:0018108, GO:0005743, GO:0009615, GO:0005856, GO:0005829, GO:0045087, GO:0038096, GO:…	feline Gardner-Rasheed sarcoma viral oncogene homolog	cell morphogenesis, biological_process, anatomical structure development, immune system process, cellular protein modification process, signal transduction, transport, vesicle-mediated transport, cell, cellular_component, molecular_function, ion binding, kinase activity, intracellular, cytoplasm, locomotion, cell motility, enzyme binding, plasma membrane, cytoskeleton, response to stress, lipid m…
9473	chr1	28199055	28213196	14142	1	0	0	0	26	27	23	3.39674	4.33609e-13	Neg.Binomial	2.1946e-12	0.0176778	1.79135	1.77368	ENSG00000130775	THEMIS2	GO:0050852, GO:0007155, GO:0006954, GO:0005737, GO:0005634, GO:0005515	thymocyte selection associated family member 2	intracellular, cytoplasm, cell, organelle, nucleus, cellular_component, cell adhesion, response to stress, signal transduction, immune system process, biological_process, molecular_function
5724	chr1	28473677	28520447	46771	1	5	0	4	38	39	37	2.52503	0.00195008	Neg.Binomial.W	0.00216525	0.0534519	0.812469	0.759017	ENSG00000169403	PTAFR	GO:0004992, GO:0001875, GO:0032959, GO:0001530, GO:0001816, GO:0060333, GO:0006935, GO:0019221, GO:0005543, GO:0048015, GO:0006955, GO:0004930, GO:0007186, GO:0043231, GO:0006954, GO:0016020, GO:0005887, GO:0005886, GO:0005634, GO:0016021, GO:0031663, GO:0032496	platelet-activating factor receptor	ion binding, cellular_component, nucleus, organelle, intracellular, cell, plasma membrane, locomotion, response to stress, small molecule metabolic process, biosynthetic process, signal transduction, immune system process, biological_process, signal transducer activity, molecular_function, lipid binding
93974	chr1	28562620	28573417	10798	1	4	0	0	7	13	15	1.7346	0.000133395	Neg.Binomial	0.000163118	0.115762	1.08045	0.964685	ENSG00000130770	ATPIF1	GO:0043532, GO:0045980, GO:0042030, GO:0005753, GO:0006091, GO:0006783, GO:0004857, GO:0072593, GO:0001937, GO:0051117, GO:0030218, GO:0051289, GO:0005516, GO:0001525, GO:0051346, GO:0009986, GO:0051260, GO:0042981, GO:0005739, GO:0042803, GO:0005515, GO:1901030	ATPase inhibitory factor 1	protein complex, mitochondrion, organelle, cell death, protein complex assembly, small molecule metabolic process, cellular component assembly, macromolecular complex assembly, cofactor metabolic process, biosynthetic process, enzyme binding, cell differentiation, cellular nitrogen compound metabolic process, generation of precursor metabolites and energy, biological_process, anatomical structure…
83667	chr1	28586038	28609002	22965	0	0	0	0	34	5	13	3.24519	1.56469e-07	Neg.Binomial.W	2.98423e-07	0	0.754772	0.754772	ENSG00000130766	SESN2	GO:0007050, GO:0005737, GO:0005634	sestrin 2	cell cycle, biological_process, cellular_component, cell, cytoplasm, intracellular, organelle, nucleus
4146	chr1	31184124	31196434	12311	0	0	0	0	11	5	18	2.90872	2.61231e-06	Neg.Binomial.W	4.0104e-06	0	0.920586	0.920586	ENSG00000162510	MATN1	GO:0003429, GO:0005201, GO:0006461, GO:0030500, GO:0030198, GO:0005578, GO:0005509, GO:0005576, GO:0005515, GO:0002062	matrilin 1, cartilage matrix protein	extracellular matrix organization, protein complex assembly, cellular component assembly, macromolecular complex assembly, anatomical structure development, cell morphogenesis, biological_process, growth, molecular_function, cell differentiation, extracellular region, proteinaceous extracellular matrix, ion binding, structural molecule activity, cellular_component
100129196	chr1	31191351	31199674	8324	0	0	0	0	16	8	17	2.94444	6.66182e-07	Neg.Binomial.W	1.1337e-06	0	1.64184	1.64184	NA	NA	NULL	NA	NULL
7805	chr1	31205316	31230667	25352	2	0	0	0	52	28	27	3.45977	1.67169e-09	Neg.Binomial.W	4.56949e-09	0.0197223	1.40686	1.38714	ENSG00000162511	LAPTM5	GO:0005765, GO:0005764, GO:0006810, GO:0005887, GO:0016021	lysosomal protein transmembrane 5	organelle, cellular_component, intracellular, cell, cytoplasm, vacuole, plasma membrane, biological_process, transport, lysosome
9672	chr1	31342314	31381608	39295	0	0	1	1	42	34	50	3.67771	8.2545e-20	Neg.Binomial.W	1.22732e-18	0.0127243	1.06884	1.05611	ENSG00000162512	SDC3	GO:0008092, GO:0016021, GO:0007603, GO:0005796, GO:0043202, GO:0030204, GO:0001523, GO:0006027, GO:0030203, GO:0006024, GO:0030198, GO:0005975, GO:0044281, GO:0005886	syndecan 3	cellular_component, cytoskeletal protein binding, molecular_function, intracellular, cell, cytoplasm, vacuole, organelle, lipid metabolic process, biological_process, signal transduction, small molecule metabolic process, biosynthetic process, catabolic process, lysosome, Golgi apparatus, sulfur compound metabolic process, extracellular matrix organization, plasma membrane, carbohydrate metabolic…
347735	chr1	31882412	31907525	25114	0	0	0	0	15	45	22	3.79174	5.87698e-12	Neg.Binomial.W	2.44941e-11	0	1.08837	1.08837	ENSG00000168528	SERINC2	GO:0006658, GO:0051347, GO:0016020, GO:0016021	serine incorporator 2	lipid metabolic process, cellular amino acid metabolic process, biological_process, small molecule metabolic process, cellular_component
64129	chr1	32042116	32053288	11173	0	0	0	0	10	7	23	2.85263	5.30572e-06	Neg.Binomial.W	7.7891e-06	0	1.19335	1.19335	ENSG00000142910	TINAGL1	GO:0030247, GO:0005201, GO:0031012, GO:0043236, GO:0008234, GO:0016197, GO:0006955, GO:0005044, GO:0005615, GO:0005576, GO:0005737, GO:0006508	tubulointerstitial nephritis antigen-like 1	cytoplasm, intracellular, extracellular space, extracellular region, cell, structural molecule activity, cellular_component, transport, peptidase activity, molecular_function, immune system process, biological_process
3061	chr1	32083287	32098119	14833	0	0	1	0	9	12	11	2.68558	3.02066e-14	Neg.Binomial.W	1.86223e-13	0.0168543	0.719117	0.702263	ENSG00000121764	HCRTR1	GO:0017046, GO:0007268, GO:0016499, GO:0007631, GO:0007218, GO:0004930, GO:0007186, GO:0005887, GO:0005886, GO:0016021	hypocretin (orexin) receptor 1	signal transduction, cell-cell signaling, neurological system process, plasma membrane, cellular_component, cell, biological_process, molecular_function, signal transducer activity
1307	chr1	32117848	32169920	52073	1	0	2	1	40	27	46	3.12741	3.63156e-10	Neg.Binomial.W	1.09816e-09	0.0192038	0.723344	0.70414	ENSG00000084636	COL16A1	GO:0005597, GO:0005788, GO:0071230, GO:0007229, GO:0007565, GO:0005178, GO:0030574, GO:0030198, GO:0007155, GO:0022617, GO:0005576, GO:0005515	collagen, type XVI, alpha 1	cytoplasm, endoplasmic reticulum, organelle, catabolic process, extracellular matrix organization, signal transduction, cell adhesion, cellular_component, intracellular, proteinaceous extracellular matrix, extracellular region, cell, biological_process, reproduction, molecular_function
90853	chr1	32256023	32281652	25630	3	3	3	0	30	13	21	2.28335	0.000430084	Neg.Binomial.W	0.000500832	0.0877877	0.832358	0.74457	ENSG00000134668	SPOCD1	GO:0010923, GO:0008270, GO:0006351, GO:0005634	SPOC domain containing 1	cellular_component, nucleus, organelle, intracellular, cell, ion binding, cellular nitrogen compound metabolic process, biological_process, biosynthetic process, molecular_function
8073	chr1	32372022	32410457	38436	2	4	0	2	44	47	56	2.76274	4.52361e-08	Neg.Binomial.W	9.44049e-08	0.0520345	1.27485	1.22281	ENSG00000184007	PTP4A2	GO:0004727, GO:0016311, GO:0006470, GO:0005769, GO:0016791, GO:0008138, GO:0004725, GO:0005737, GO:0005886	protein tyrosine phosphatase type IVA, member 2	molecular_function, plasma membrane, endosome, organelle, biological_process, cellular protein modification process, cellular_component, phosphatase activity, cell, intracellular, cytoplasm
3932	chr1	32716840	32751766	34927	0	8	0	1	37	25	30	2.24852	0.000148199	Neg.Binomial	0.000180348	0.0644201	0.878022	0.813602	ENSG00000182866	LCK	GO:0051249, GO:0050690, GO:2001244, GO:0048011, GO:0019048, GO:0050856, GO:0042523, GO:0006919, GO:0000242, GO:0006882, GO:0042610, GO:0042609, GO:0050853, GO:0030217, GO:0001948, GO:0004715, GO:0007173, GO:0043548, GO:0045588, GO:0050870, GO:0030139, GO:0016772, GO:0050852, GO:0019903, GO:0050900, GO:0051117, GO:0051209, GO:0030097, GO:0010043, GO:0008543, GO:0031295, GO:0046777, GO:0042542, GO:…	lymphocyte-specific protein tyrosine kinase	cell differentiation, cellular_component, intracellular, cell, cytoplasm, microtubule organizing center, cytoskeleton, organelle, molecular_function, response to stress, biological_process, signal transduction, anatomical structure development, cellular protein modification process, immune system process, plasma membrane, cytoplasmic membrane-bounded vesicle, enzyme binding, symbiosis, encompassi…
3065	chr1	32757687	32799236	41550	0	0	0	0	36	35	46	4.16408	2.76763e-15	Neg.Binomial.W	2.03988e-14	0	0.938628	0.938628	ENSG00000116478	HDAC1	GO:0043922, GO:0010870, GO:0016580, GO:0048011, GO:0001103, GO:0019048, GO:0060766, GO:0070932, GO:0070933, GO:0001106, GO:0006476, GO:0000118, GO:0033558, GO:0016575, GO:0006338, GO:0016581, GO:0033613, GO:0097372, GO:0061198, GO:0061029, GO:0060789, GO:0046970, GO:0046969, GO:0042733, GO:0032041, GO:0009913, GO:0045786, GO:0016568, GO:0000790, GO:0007179, GO:0007596, GO:0007219, GO:0042826, GO:…	histone deacetylase 1	transcription factor binding, anatomical structure development, molecular_function, DNA binding, protein binding transcription factor activity, nucleic acid binding transcription factor activity, nuclear chromosome, chromosome, cell cycle, biosynthetic process, cellular nitrogen compound metabolic process, cellular_component, intracellular, cell, nucleus, nucleoplasm, organelle, protein complex, …
127544	chr1	33402046	33430286	28241	1	0	0	0	24	23	35	3.7612	3.07046e-12	Neg.Binomial.W	1.35044e-11	0.00885238	0.96786	0.959008	ENSG00000116514	RNF19B	GO:0016567, GO:0016874, GO:0008270, GO:0005515, GO:0016021, GO:0042267, GO:0044194, GO:0072643	ring finger protein 19B	cellular protein modification process, ion binding, ligase activity, lysosome, transport, molecular_function, vacuole, organelle, cellular_component, intracellular, cell, cytoplasm, response to stress, immune system process, biological_process
101929464	chr1	33815953	33828846	12894	1	1	0	0	11	13	14	2.7213	5.3958e-09	Neg.Binomial	1.35115e-08	0.0387777	0.982369	0.943591	NA	NA	NULL	NA	NULL
2701	chr1	35258599	35261348	2750	0	0	0	0	18	18	12	3.12089	3.73805e-08	Neg.Binomial.W	7.92814e-08	0	5.81818	5.81818	ENSG00000187513	GJA4	GO:0048265, GO:0007043, GO:0001568, GO:0005921, GO:0007267, GO:0005922, GO:0006816, GO:0006810, GO:0005887, GO:0005515, GO:0016021, GO:0003158	gap junction protein, alpha 4, 37kDa	cellular_component, cell, cell-cell signaling, cellular component assembly, cell junction organization, response to stress, protein complex, plasma membrane, transport, molecular_function, biological_process, anatomical structure development
79830	chr1	35525387	35581460	56074	0	2	1	3	81	61	57	3.74084	1.52053e-13	Neg.Binomial.W	8.30208e-13	0.0267504	1.18296	1.15621	ENSG00000197056	ZMYM1	GO:0008270, GO:0046983, GO:0003676, GO:0005634	zinc finger, MYM-type 1	molecular_function, ion binding, cell, cellular_component, intracellular, nucleus, organelle
339488	chr1	36038971	36060929	21959	1	0	0	0	21	22	27	3.43183	5.41667e-13	Neg.Binomial	2.7096e-12	0.0113849	1.06259	1.0512	ENSG00000116819	TFAP2E	GO:0046982, GO:0003677, GO:0045944, GO:0042803, GO:0006351, GO:0003700, GO:0005634	transcription factor AP-2 epsilon (activating enhancer binding protein 2 epsilon)	DNA binding, molecular_function, nucleic acid binding transcription factor activity, biological_process, cellular nitrogen compound metabolic process, biosynthetic process, cellular_component, cell, nucleus, organelle, intracellular
83931	chr1	36805225	36851497	46273	1	0	1	0	39	30	36	3.73449	4.3223e-15	Neg.Binomial	3.06484e-14	0.0108054	0.756381	0.745575	ENSG00000196182	STK40	GO:0016772, GO:0004713, GO:0006468, GO:0004672, GO:0004674, GO:0005524, GO:0005737, GO:0005515, GO:0005634	serine/threonine kinase 40	intracellular, ion binding, kinase activity, cellular_component, organelle, cytoplasm, cell, nucleus, biological_process, cellular protein modification process, molecular_function
64960	chr1	36921319	36930038	8720	0	0	0	0	5	12	9	2.51231	0.000187701	Neg.Binomial.W	0.000225672	0	0.993884	0.993884	ENSG00000116898	MRPS15	GO:0005763, GO:0031965, GO:0005840, GO:0006412, GO:0003735, GO:0005622, GO:0005739	mitochondrial ribosomal protein S15	structural constituent of ribosome, structural molecule activity, molecular_function, cellular_component, intracellular, cell, cytoplasm, ribosome, organelle, mitochondrion, translation, biological_process, biosynthetic process, nuclear envelope, nucleus
1441	chr1	36931644	36948879	17236	0	1	0	0	12	11	14	2.94444	3.324e-07	Neg.Binomial.W	5.9588e-07	0.0145045	0.715557	0.701052	ENSG00000119535	CSF3R	GO:0030593, GO:0004896, GO:0006952, GO:0004872, GO:0007165, GO:0007155, GO:0042475, GO:0005576, GO:0005887, GO:0005515, GO:0016020	colony stimulating factor 3 receptor (granulocyte)	cellular_component, signal transducer activity, extracellular region, cell, cell adhesion, signal transduction, plasma membrane, locomotion, response to stress, cell motility, anatomical structure development, molecular_function, immune system process, biological_process
2899	chr1	37261128	37499730	238603	7	2	4	5	220	168	166	3.70162	1.69093e-07	Neg.Binomial.W	3.20509e-07	0.0188598	0.773949	0.75509	ENSG00000163873	GRIK3	GO:0007216, GO:0001640, GO:0008066, GO:0007196, GO:0035235, GO:0007215, GO:0015277, GO:0051967, GO:0043204, GO:0032839, GO:0043195, GO:0042391, GO:0007268, GO:0030425, GO:0006810, GO:0045211, GO:0005234, GO:0004970, GO:0030054, GO:0016020, GO:0005215, GO:0030424, GO:0005887, GO:0005886, GO:0005515, GO:0016021	glutamate receptor, ionotropic, kainate 3	transmembrane transporter activity, cellular_component, intracellular, cell, plasma membrane, cytoplasm, signal transduction, cell-cell signaling, neurological system process, transport, molecular_function, signal transducer activity, biological_process
80149	chr1	37940153	37949980	9828	0	0	0	0	18	19	32	3.50656	2.74709e-10	Neg.Binomial.W	8.46789e-10	0	2.34025	2.34025	ENSG00000163874	ZC3H12A	GO:0010884, GO:0010508, GO:0010629, GO:0032715, GO:0043031, GO:0045019, GO:0032720, GO:2000379, GO:0071222, GO:0032088, GO:0010628, GO:0001525, GO:0045600, GO:0004519, GO:0046872, GO:0030154, GO:0006915, GO:0005737, GO:0005515, GO:0005886, GO:0005634	microRNA mir-6732	cell, intracellular, nuclease activity, nucleus, cellular_component, organelle, cytoplasm, molecular_function, biological_process, anatomical structure formation involved in morphogenesis, anatomical structure development, immune system process, catabolic process, cell death, plasma membrane, ion binding, cell differentiation, biosynthetic process, cellular nitrogen compound metabolic process
284654	chr1	38076951	38100595	23645	1	0	0	2	22	18	16	2.78442	1.87222e-11	Neg.Binomial.W	7.06936e-11	0.0317192	0.789455	0.757736	ENSG00000169218	RSPO1	GO:2000254, GO:2000052, GO:0002090, GO:0030177, GO:0090263, GO:0010468, GO:0005102, GO:0060070, GO:0007140, GO:0008201, GO:0005615, GO:0005515, GO:0005634	R-spondin 1	molecular_function, transport, vesicle-mediated transport, cell proliferation, biological_process, reproduction, extracellular region, extracellular space, organelle, intracellular, cell, nucleus, cellular_component, cell cycle, signal transduction, ion binding
284656	chr1	38179552	38230805	51254	1	0	0	1	60	33	45	4.06732	3.2151e-59	Neg.Binomial.W	1.97361e-56	0.00975534	0.897491	0.887736	ENSG00000183317	EPHA10	GO:0016772, GO:0004713, GO:0006468, GO:0004672, GO:0005524, GO:0005515, GO:0005005, GO:0048013, GO:0007169, GO:0005003, GO:0005576, GO:0005887, GO:0008150, GO:0016021	EPH receptor A10	molecular_function, cellular protein modification process, biological_process, kinase activity, ion binding, extracellular region, cellular_component, signal transducer activity, cell, signal transduction, plasma membrane
2275	chr1	38462442	38471278	8837	0	0	0	0	6	11	14	2.87168	2.11802e-06	Neg.Binomial.W	3.29751e-06	0	1.16933	1.16933	ENSG00000183386	FHL3	GO:0001725, GO:0030018, GO:0007517, GO:0030036, GO:0003779, GO:0008270, GO:0005634, GO:0005515	four and a half LIM domains 3	anatomical structure development, biological_process, cytoskeleton organization, ion binding, cytoplasm, cytoskeletal protein binding, molecular_function, cellular_component, intracellular, cell, cytoskeleton, organelle, nucleus
64121	chr1	39303870	39325495	21626	2	1	0	0	15	15	25	2.57769	1.93656e-06	Neg.Binomial.W	3.03479e-06	0.0346805	0.847745	0.813064	ENSG00000116954	RRAGC	GO:0006184, GO:0071230, GO:0019003, GO:0005764, GO:0034613, GO:0016049, GO:0008380, GO:0046982, GO:0003924, GO:0000287, GO:0005525, GO:0007264, GO:0006915, GO:0005737, GO:0006351, GO:0005515, GO:0005634	Ras-related GTP binding C	GTPase activity, nucleus, signal transduction, biosynthetic process, catabolic process, nucleobase-containing compound catabolic process, small molecule metabolic process, cellular nitrogen compound metabolic process, growth, cell death, lysosome, cellular_component, intracellular, cell, cytoplasm, vacuole, ion binding, organelle, biological_process, molecular_function
26508	chr1	40089825	40105617	15793	0	0	0	0	16	4	26	3.23212	2.96565e-10	Neg.Binomial	9.05714e-10	0	0.970894	0.970894	ENSG00000163909	HEYL	GO:0050683, GO:0035939, GO:0003203, GO:0014031, GO:2000824, GO:0060766, GO:0072014, GO:0003208, GO:0003184, GO:0001106, GO:0000983, GO:0071773, GO:0000988, GO:0003198, GO:0060412, GO:0060317, GO:0032835, GO:0003181, GO:0000979, GO:0003151, GO:0007219, GO:0001077, GO:0008134, GO:0046983, GO:0005654, GO:0035914, GO:0006355, GO:0046982, GO:0045892, GO:0003677, GO:0045666, GO:0005737, GO:0045944, GO:…	hes-related family bHLH transcription factor with YRPW motif-like	signal transduction, transcription factor binding, molecular_function, DNA binding, nucleic acid binding transcription factor activity, protein binding transcription factor activity, biological_process, biosynthetic process, cellular nitrogen compound metabolic process, anatomical structure development, cell differentiation, cell morphogenesis, anatomical structure formation involved in morphogen…
51440	chr1	40144320	40157361	13042	2	0	0	0	11	15	11	2.2736	2.21e-09	Neg.Binomial.W	5.91473e-09	0.0383377	0.945663	0.907325	ENSG00000116983	HPCAL4	GO:0005246, GO:0008022, GO:0007417, GO:0019904, GO:0005622, GO:0005509	hippocalcin like 4	intracellular, ion binding, cellular_component, cell, biological_process, anatomical structure development, molecular_function
9783	chr1	41086351	41131329	44979	3	1	1	0	33	25	37	3.06027	4.30014e-17	Neg.Binomial.W	4.389e-16	0.0277907	0.704032	0.676242	ENSG00000117016	RIMS3	GO:0006887, GO:0044325, GO:0006836, GO:0042391, GO:0045202, GO:0030054, GO:0005515	regulating synaptic membrane exocytosis 3	cellular_component, molecular_function, transport, biological_process, vesicle-mediated transport
9132	chr1	41249684	41306124	56441	1	2	0	0	43	39	81	3.59274	2.15738e-29	Neg.Binomial	1.36327e-27	0.0132882	0.962657	0.949369	ENSG00000117013	KCNQ4	GO:0005251, GO:0009925, GO:0005267, GO:0007268, GO:0007605, GO:0042472, GO:0008076, GO:0006811, GO:0016020, GO:0055085, GO:0005886, GO:0005216, GO:0006813, GO:0005249	potassium voltage-gated channel, KQT-like subfamily, member 4	embryo development, protein complex, transmembrane transport, transport, plasma membrane, anatomical structure development, cell-cell signaling, neurological system process, biological_process, molecular_function, cellular_component, transmembrane transporter activity, cell
1503	chr1	41445007	41478235	33229	2	4	1	1	37	25	30	2.72668	2.61038e-16	Neg.Binomial.W	2.31763e-15	0.0601884	0.922889	0.8627	ENSG00000171793	CTPS1	GO:0015949, GO:0055086, GO:0006221, GO:0006139, GO:0044210, GO:0003883, GO:0006541, GO:0042493, GO:0006241, GO:0016787, GO:0044281, GO:0005829, GO:0005524, GO:0005575	CTP synthase 1	molecular_function, biological_process, small molecule metabolic process, cellular nitrogen compound metabolic process, cellular amino acid metabolic process, cytosol, biosynthetic process, cellular_component, intracellular, ion binding, ligase activity, cell, cytoplasm
200172	chr1	41481269	41488909	7641	0	0	0	0	11	6	12	2.73003	3.82011e-05	Neg.Binomial.W	4.97425e-05	0	1.2651	1.2651	ENSG00000171790	SLFNL1	GO:0005524	schlafen-like 1	molecular_function, ion binding
4904	chr1	43148098	43168020	19923	0	1	2	2	21	16	10	1.96732	2.09442e-09	Neg.Binomial	5.62483e-09	0.0627415	0.786361	0.723619	ENSG00000065978	YBX1	GO:0051154, GO:0070937, GO:0070934, GO:0005689, GO:0071204, GO:0010494, GO:0070062, GO:0030529, GO:0000398, GO:0001701, GO:0008380, GO:0005654, GO:0010467, GO:0003697, GO:0006355, GO:0003690, GO:0051781, GO:0045892, GO:0043231, GO:0006366, GO:0003677, GO:0003676, GO:0005737, GO:0005515, GO:0003700, GO:0000122, GO:0005634, GO:0003723	Y box binding protein 1	protein complex, cell division, cell differentiation, nucleus, organelle, intracellular, extracellular region, cytoplasm, nucleoplasm, cell, cellular_component, embryo development, anatomical structure development, biological_process, biosynthetic process, cellular nitrogen compound metabolic process, nucleic acid binding transcription factor activity, molecular_function, DNA binding, RNA binding…
51058	chr1	43312280	43318148	5869	0	0	0	0	6	10	11	2.61496	2.68665e-05	Neg.Binomial.W	3.56863e-05	0	1.53348	1.53348	ENSG00000164011	ZNF691	GO:0003677, GO:0046872, GO:0005634, GO:0003676	zinc finger protein 691	DNA binding, molecular_function, ion binding, cell, cellular_component, nucleus, organelle, intracellular
6513	chr1	43391052	43424530	33479	0	0	0	0	27	30	31	3.69718	5.85976e-12	Neg.Binomial.W	2.44698e-11	0	0.876171	0.876171	ENSG00000117394	SLC2A1	GO:0042910, GO:0008645, GO:0006767, GO:0006766, GO:0006112, GO:0050796, GO:0019852, GO:0030864, GO:0001939, GO:0055056, GO:0033300, GO:0042149, GO:0005355, GO:0015758, GO:0005911, GO:0005901, GO:0006970, GO:0042802, GO:0030496, GO:0006461, GO:0043621, GO:0042470, GO:0022891, GO:0005975, GO:0016323, GO:0044281, GO:0022857, GO:0016020, GO:0055085, GO:0019900, GO:0005515, GO:0005886, GO:0016021, GO:…	solute carrier family 2 (facilitated glucose transporter), member 1	transmembrane transporter activity, cytoplasm, molecular_function, transport, biological_process, cellular_component, intracellular, cell, nucleus, organelle, response to stress, small molecule metabolic process, generation of precursor metabolites and energy, protein complex assembly, cellular component assembly, enzyme binding, transmembrane transport, macromolecular complex assembly, cytoplasm…
440585	chr1	43610824	43622067	11244	1	0	0	0	14	7	11	2.59027	5.87582e-12	Neg.Binomial.W	2.44941e-11	0.0222341	0.948654	0.92642	NA	NA	NULL	NA	NULL
4352	chr1	43803478	43818443	14966	0	0	0	0	16	19	28	3.37873	1.48055e-09	Neg.Binomial.W	4.08078e-09	0	1.40318	1.40318	ENSG00000117400	MPL	GO:0032642, GO:0048872, GO:0004896, GO:0007166, GO:0004888, GO:0030168, GO:0007596, GO:0005887, GO:0008283, GO:0005515, GO:0005886, GO:0016020	myeloproliferative leukemia virus oncogene	cell proliferation, homeostatic process, plasma membrane, response to stress, signal transduction, cell, cellular_component, signal transducer activity, molecular_function, biological_process
149473	chr1	44457031	44462200	5170	0	0	0	0	13	10	15	3.04452	1.62174e-07	Neg.Binomial.W	3.08483e-07	0	2.45003	2.45003	NA	NA	NULL	NA	NULL
55182	chr1	44870866	45117396	246531	13	3	8	8	203	174	233	3.38197	4.25275e-07	Neg.Binomial.W	7.47712e-07	0.0324503	0.824778	0.792328	ENSG00000187147	RNF220	GO:0051865, GO:0004842, GO:0016567, GO:0005737, GO:0008270, GO:0005515	ring finger protein 220	molecular_function, cellular protein modification process, biological_process, ion binding, ligase activity, intracellular, cell, cytoplasm, cellular_component
149478	chr1	45274154	45281257	7104	0	0	0	0	11	10	12	2.73003	5.10971e-06	Neg.Binomial.W	7.5219e-06	0	1.54842	1.54842	ENSG00000222009	BTBD19	GO:0005515	BTB (POZ) domain containing 19	molecular_function
8643	chr1	45285516	45308735	23220	1	1	0	1	18	7	24	2.87795	1.38824e-08	Neg.Binomial.W	3.1934e-08	0.0322997	0.703417	0.671117	ENSG00000117425	PTCH2	GO:0097108, GO:0005119, GO:0042633, GO:0045879, GO:0008158, GO:0008544, GO:0016020, GO:0016021, GO:0043588	patched 2	anatomical structure development, signal transduction, biological_process, molecular_function, cellular_component, signal transducer activity
5052	chr1	45976708	45988719	12012	1	0	0	1	13	12	9	2.40795	3.64765e-07	Neg.Binomial	6.48756e-07	0.041625	0.943501	0.901876	ENSG00000117450	PRDX1	GO:0008379, GO:0042345, GO:0032872, GO:0005719, GO:0034101, GO:0042267, GO:0051920, GO:0005782, GO:0019430, GO:0042470, GO:0016209, GO:0005730, GO:0005759, GO:0001501, GO:0055114, GO:0020037, GO:0042744, GO:0004601, GO:0005829, GO:0005739, GO:0016491, GO:0005737, GO:0042803, GO:0008283, GO:0005515, GO:0005634, GO:0042802, GO:0006979, GO:0000302	peroxiredoxin 1	cytoplasm, nucleolus, oxidoreductase activity, molecular_function, response to stress, homeostatic process, immune system process, anatomical structure development, signal transduction, biological_process, organelle, nuclear chromosome, cellular_component, intracellular, cell, nucleus, chromosome, cell proliferation, cytoplasmic membrane-bounded vesicle, catabolic process, protein targeting, tran…
10103	chr1	46640745	46651630	10886	0	1	0	0	11	17	12	2.85263	1.60879e-08	Neg.Binomial	3.65379e-08	0.0229653	1.22481	1.20185	ENSG00000117472	TSPAN1	GO:0005765, GO:0016021	tetraspanin 1	organelle, cellular_component, intracellular, cell, cytoplasm, vacuole, lysosome
7388	chr1	46769303	46782448	13146	1	0	0	0	12	8	13	2.52839	1.34053e-11	Neg.Binomial	5.20818e-11	0.0190172	0.836756	0.817739	ENSG00000173660	UQCRH	GO:0008121, GO:0005746, GO:0006119, GO:0006122, GO:0005750, GO:0051291, GO:0009060, GO:0044237, GO:0022904, GO:0032403, GO:0005743, GO:0044281, GO:0055114, GO:0005739	ubiquinol-cytochrome c reductase hinge protein-like	cytoplasm, cell, cellular_component, intracellular, generation of precursor metabolites and energy, biological_process, macromolecular complex assembly, cellular component assembly, oxidoreductase activity, transmembrane transporter activity, organelle, protein complex, mitochondrion, small molecule metabolic process, protein complex assembly, molecular_function
2166	chr1	46859937	46879520	19584	0	0	0	0	25	12	14	3.28341	1.02824e-08	Neg.Binomial	2.4412e-08	0	0.868056	0.868056	ENSG00000117480	FAAH	GO:0017064, GO:0031090, GO:0047372, GO:0016884, GO:0009062, GO:0016811, GO:0012505, GO:0005856, GO:0005737, GO:0016021	fatty acid amide hydrolase	cell, intracellular, cellular_component, cytoplasm, lipid metabolic process, hydrolase activity, acting on carbon-nitrogen (but not peptide) bonds, ligase activity, biological_process, small molecule metabolic process, catabolic process, cytoskeleton, organelle, molecular_function
388630	chr1	48226200	48462567	236368	6	0	6	3	178	191	137	3.72435	2.88645e-08	Neg.Binomial.W	6.23585e-08	0.0158651	0.713577	0.697712	ENSG00000269113	TRABD2B	GO:0009405, GO:0031301, GO:0030178, GO:0018158, GO:0016055, GO:0008152, GO:0017147, GO:0046872, GO:0005576, GO:0005887, GO:0006508, GO:0004222, GO:0005515	TraB domain containing 2B	ion binding, organelle, signal transduction, cellular protein modification process, biological_process, plasma membrane, intracellular, cellular_component, peptidase activity, extracellular region, cell, molecular_function
63950	chr1	50883222	50889172	5951	0	0	0	0	14	16	20	3.14988	2.47505e-08	Neg.Binomial.W	5.41788e-08	0	2.80065	2.80065	ENSG00000142700	DMRTA2	GO:0035914, GO:0043565, GO:0006355, GO:0046872, GO:0005515, GO:0003700, GO:0005634, GO:0042803, GO:0046982, GO:0048665, GO:0071542	DMRT-like family A2	DNA binding, nucleic acid binding transcription factor activity, molecular_function, biosynthetic process, anatomical structure development, cell differentiation, ion binding, biological_process, cellular nitrogen compound metabolic process, nucleus, organelle, cellular_component, intracellular, cell
1031	chr1	51426417	51440305	13889	0	0	0	0	18	12	23	3.32023	4.23808e-09	Neg.Binomial.W	1.07821e-08	0	1.27199	1.27199	ENSG00000123080	CDKN2C	GO:0042326, GO:0000082, GO:0000079, GO:0048709, GO:0007050, GO:0004861, GO:0019901, GO:0000278, GO:0030308, GO:0005829, GO:0008285, GO:0005737, GO:0005515, GO:0005634	cyclin-dependent kinase inhibitor 2C (p18, inhibits CDK4)	enzyme binding, cytosol, cell differentiation, cell proliferation, anatomical structure development, nucleus, organelle, cytoplasm, cell, cellular_component, enzyme regulator activity, intracellular, molecular_function, growth, biological_process, cellular protein modification process, cell cycle
255738	chr1	55505221	55530525	25305	1	0	1	1	22	19	20	3.0498	3.56558e-12	Neg.Binomial	1.54254e-11	0.0296384	0.80353	0.773892	ENSG00000169174	PCSK9	GO:0032802, GO:0001920, GO:0032803, GO:0034189, GO:0070326, GO:0034190, GO:0016540, GO:0050750, GO:0007041, GO:0019871, GO:0002092, GO:0010989, GO:0031232, GO:0010469, GO:0030169, GO:0006644, GO:0005791, GO:0022008, GO:0005770, GO:0006641, GO:0009267, GO:0034185, GO:0042632, GO:0001822, GO:0043086, GO:0043523, GO:0005764, GO:0043525, GO:0032869, GO:0042157, GO:0042802, GO:0043621, GO:0001889, GO:…	proprotein convertase subtilisin/kexin type 9	transport, vesicle-mediated transport, organelle, cellular_component, intracellular, cell, cytoplasm, vacuole, biological_process, anatomical structure development, molecular_function, peptidase activity, extracellular region, extracellular space, catabolic process, signal transduction, vacuolar transport, protein maturation, homeostatic process, cell differentiation, small molecule metabolic pro…
4070	chr1	59041099	59043166	2068	0	0	0	0	35	9	3	3.23212	2.3705e-07	Neg.Binomial.W	4.37921e-07	0	7.57576	7.57576	ENSG00000184292	TACSTD2	GO:2000738, GO:2000146, GO:0060675, GO:0051497, GO:1900025, GO:0090191, GO:1900028, GO:0009925, GO:0050678, GO:0010633, GO:0016328, GO:0007166, GO:0004872, GO:0007601, GO:0005615, GO:0005829, GO:0016020, GO:0005887, GO:0008283, GO:0005634, GO:0005886	tumor-associated calcium signal transducer 2	cell proliferation, cytoskeleton organization, neurological system process, cell adhesion, signal transduction, cellular component assembly, cytosol, plasma membrane, molecular_function, locomotion, cell motility, anatomical structure development, cell differentiation, cell morphogenesis, biological_process, extracellular region, extracellular space, cellular_component, organelle, nucleus, intrac…
100996570	chr1	61405911	61436448	30538	0	2	1	0	37	33	27	3.26449	3.46213e-25	Neg.Binomial	1.15324e-23	0.0245596	1.05879	1.03423	NA	NA	NULL	NA	NULL
54596	chr1	62660503	62678000	17498	0	1	1	2	23	12	8	2.16799	6.20676e-07	Neg.Binomial.W	1.06172e-06	0.0571494	0.819141	0.761992	ENSG00000240563	L1TD1	GO:0007165, GO:0006355, GO:0004871, GO:0003700	LINE-1 type transposase domain containing 1	biosynthetic process, biological_process, cellular nitrogen compound metabolic process, signal transduction, signal transducer activity, molecular_function, nucleic acid binding transcription factor activity
163782	chr1	62702651	62785085	82435	8	4	2	5	88	59	61	2.45483	1.87051e-05	Neg.Binomial.W	2.52833e-05	0.0576212	0.841067	0.783446	ENSG00000132854	KANK4	GO:0005515, GO:0005737	KN motif and ankyrin repeat domains 4	molecular_function, cell, intracellular, cytoplasm, cellular_component
84251	chr1	66999066	67213982	214917	8	11	9	5	171	126	175	3.07297	1.79182e-09	Neg.Binomial.W	4.87307e-09	0.0383869	0.732066	0.693679	ENSG00000118473	SGIP1	GO:2000507, GO:2000253, GO:0048260, GO:0030136, GO:0030122, GO:0005905, GO:0002021, GO:0006897, GO:0017124, GO:0030131, GO:0016192, GO:0006886, GO:0008017, GO:0005543, GO:0005737, GO:0005515, GO:0005886, GO:0015631	SH3-domain GRB2-like (endophilin) interacting protein 1	cytoplasm, cell, intracellular, lipid binding, ion binding, cellular_component, molecular_function, biological_process, growth, cytoskeletal protein binding, organelle, cytoplasmic membrane-bounded vesicle, vesicle-mediated transport, transport, protein complex, homeostatic process, plasma membrane
55970	chr1	68167149	68299150	132002	11	7	6	2	108	128	84	2.66723	0.000726293	Neg.Binomial.W	0.000832013	0.0492417	0.808069	0.758827	ENSG00000172380	GNG12	GO:0006112, GO:0071377, GO:0005834, GO:0007268, GO:0007165, GO:0007186, GO:0004871, GO:0044281, GO:0005886, GO:0032496, GO:0021987, GO:0042301	guanine nucleotide binding protein (G protein), gamma 12	biological_process, molecular_function, plasma membrane, protein complex, ion binding, small molecule metabolic process, generation of precursor metabolites and energy, anatomical structure development, cell-cell signaling, neurological system process, signal transduction, cellular_component, signal transducer activity, intracellular, cell
431707	chr1	75594119	75627218	33100	0	1	0	0	138	28	24	4.35842	5.52216e-10	Neg.Binomial	1.62637e-09	0.00755287	1.91339	1.90584	ENSG00000162624	LHX8	GO:0021884, GO:0008585, GO:0043565, GO:0006355, GO:0007611, GO:0042475, GO:0003677, GO:0008270, GO:0006351, GO:0003700, GO:0005634, GO:0021879	LIM homeobox 8	biosynthetic process, cell differentiation, anatomical structure development, ion binding, neurological system process, cellular nitrogen compound metabolic process, cellular_component, cell, organelle, nucleus, intracellular, molecular_function, nucleic acid binding transcription factor activity, DNA binding, biological_process, reproduction
5876	chr1	76251879	76260764	8886	1	0	0	0	7	10	8	2.59027	1.87181e-05	Neg.Binomial.W	2.52856e-05	0.0281341	0.937805	0.909671	ENSG00000137955	RABGGTB	GO:0018344, GO:0004663, GO:0006464, GO:0007601, GO:0003824, GO:0046872, GO:0005515	small nucleolar RNA, C/D box 45C	transferase activity, transferring alkyl or aryl (other than methyl) groups, cellular protein modification process, ion binding, neurological system process, molecular_function, biological_process
10561	chr1	79115481	79129763	14283	0	0	0	0	7	21	16	3.04452	2.55427e-07	Neg.Binomial.W	4.68847e-07	0	1.02686	1.02686	ENSG00000137965	IFI44	GO:0009615, GO:0005737	interferon-induced protein 44	biological_process, cellular_component, cell, cytoplasm, intracellular
255231	chr1	85391268	85462796	71529	2	3	0	2	65	50	54	3.34795	5.34387e-13	Neg.Binomial.W	2.67942e-12	0.0244656	0.787559	0.763094	ENSG00000153898	MCOLN2	GO:0006811, GO:0016021	mucolipin 2	cellular_component, transport, biological_process
494115	chr1	89445139	89458643	13505	1	0	1	0	9	12	8	2.20949	5.01281e-08	Neg.Binomial	1.03658e-07	0.0370233	0.715784	0.678761	ENSG00000213516	RBMXL1	GO:0030529, GO:0006397, GO:0008380, GO:0003676, GO:0005634, GO:0003723, GO:0000166	RNA binding motif protein, X-linked-like 1	molecular_function, RNA binding, cellular_component, organelle, nucleus, intracellular, cell, biological_process, cellular nitrogen compound metabolic process, mRNA processing
115362	chr1	89724633	89738544	13912	0	3	0	1	10	10	10	1.8563	0.00352547	Neg.Binomial.W	0.00384296	0.0718804	0.718804	0.646923	ENSG00000154451	GBP5	GO:0042802, GO:0071346, GO:0031410, GO:0003924, GO:0005525, GO:0016020	guanylate binding protein 5	organelle, cytoplasm, response to stress, molecular_function, immune system process, biological_process, cellular_component, GTPase activity, ion binding, intracellular, cell
7049	chr1	92145902	92371892	225991	30	13	11	7	180	167	172	2.67728	4.31834e-05	Neg.Binomial.W	5.58744e-05	0.0674806	0.765517	0.698037	ENSG00000069702	TGFBR3	GO:0070123, GO:0060389, GO:0010719, GO:0005160, GO:0007181, GO:0030511, GO:0017134, GO:0010633, GO:0060347, GO:0060021, GO:0050431, GO:0046332, GO:0043393, GO:0001824, GO:0048185, GO:0001568, GO:0060318, GO:0051092, GO:0031100, GO:0060038, GO:0055010, GO:0030165, GO:0030512, GO:0016049, GO:0050680, GO:0001889, GO:0005578, GO:0001666, GO:0008201, GO:0009986, GO:0005783, GO:0005615, GO:0005887, GO:…	transforming growth factor, beta receptor III	molecular_function, immune system process, homeostatic process, embryo development, anatomical structure development, cell differentiation, cell morphogenesis, biological_process, response to stress, locomotion, cell motility, plasma membrane, organelle, endoplasmic reticulum, biosynthetic process, protein complex assembly, growth, anatomical structure formation involved in morphogenesis, signal …
2672	chr1	92940319	92952433	12115	1	1	0	0	9	15	3	2.36712	3.41373e-05	Neg.Binomial	4.46947e-05	0.0412711	0.742881	0.70161	ENSG00000162676	GFI1	GO:0070105, GO:0009996, GO:0034121, GO:0010957, GO:0010956, GO:0000083, GO:0007638, GO:0016363, GO:0044212, GO:0016604, GO:0042660, GO:0017053, GO:0010977, GO:0042491, GO:0045165, GO:0071222, GO:0032088, GO:0016032, GO:0042472, GO:0045892, GO:0046872, GO:0008270, GO:0006351, GO:0005515, GO:0000122, GO:0005634	growth factor independent 1 transcription repressor	cell cycle, biological_process, biosynthetic process, cellular nitrogen compound metabolic process, molecular_function, DNA binding, immune system process, response to stress, signal transduction, cell differentiation, small molecule metabolic process, anatomical structure development, symbiosis, encompassing mutualism through parasitism, protein complex, lipid metabolic process, embryo developme…
6083	chr1	93297582	93307481	9900	1	0	0	0	9	7	10	2.26176	1.27118e-08	Neg.Binomial.W	2.94939e-08	0.0252525	0.875421	0.850168	ENSG00000122406	RPL5	GO:0008097, GO:0019083, GO:0006415, GO:0000184, GO:0006413, GO:0019058, GO:0006414, GO:0042273, GO:0006614, GO:0044267, GO:0022625, GO:0030529, GO:0006364, GO:0016071, GO:0016070, GO:0010467, GO:0016032, GO:0005840, GO:0006412, GO:0003735, GO:0005730, GO:0005622, GO:0005829, GO:0005515, GO:0005634, GO:0003723	ribosomal protein L5	intracellular, cell, organelle, nucleus, nucleolus, cellular_component, rRNA binding, symbiosis, encompassing mutualism through parasitism, cytoplasm, protein targeting, transport, membrane organization, cytosol, ribosome, translation, biosynthetic process, ribosome biogenesis, biological_process, catabolic process, cellular nitrogen compound metabolic process, nucleobase-containing compound cata…
24	chr1	94458393	94586688	128296	8	5	9	0	215	97	130	3.30954	0.0188136	Neg.Binomial.W	0.0193263	0.0428696	1.14839	1.10552	ENSG00000198691	ABCA4	GO:0097381, GO:0007603, GO:0006649, GO:0001523, GO:0017111, GO:0045494, GO:0042626, GO:0006810, GO:0016887, GO:0004012, GO:0007601, GO:0016020, GO:0055085, GO:0005215, GO:0005887, GO:0005524, GO:0000166, GO:0005548	ATP-binding cassette, sub-family A (ABC1), member 4	ion binding, ATPase activity, transmembrane transport, transport, membrane organization, plasma membrane, neurological system process, signal transduction, transmembrane transporter activity, homeostatic process, cellular_component, cell, cilium, organelle, lipid metabolic process, biological_process, molecular_function
2152	chr1	94994781	95007356	12576	1	0	0	0	10	14	8	2.46243	5.42883e-11	Neg.Binomial	1.87371e-10	0.0198791	0.848176	0.828297	ENSG00000117525	F3	GO:0002543, GO:0002541, GO:0010641, GO:0031233, GO:0007598, GO:0050927, GO:0006919, GO:0002020, GO:0051897, GO:0030335, GO:0001938, GO:0007596, GO:0045766, GO:0031012, GO:0005543, GO:0009986, GO:0005615, GO:0005515, GO:0005886, GO:0016021	coagulation factor III (thromboplastin, tissue factor)	biological_process, anatomical structure formation involved in morphogenesis, anatomical structure development, cell proliferation, molecular_function, enzyme binding, response to stress, protein maturation, cell, extracellular space, extracellular region, cellular_component, lipid binding, ion binding, signal transduction, cell motility, locomotion, cell death, plasma membrane
100873946	chr1	108507065	108537229	30165	3	3	1	1	18	17	31	2.451	1.51072e-08	Neg.Binomial.W	3.45479e-08	0.066302	0.729322	0.66302	NA	NA	NULL	NA	NULL
1952	chr1	109792641	109818372	25732	1	0	0	0	12	22	22	3.24259	3.73735e-10	Neg.Binomial	1.12742e-09	0.00971553	0.725426	0.715711	ENSG00000143126	CELSR2	GO:0021999, GO:0003341, GO:0033326, GO:0022407, GO:0032880, GO:0021591, GO:0007166, GO:0004888, GO:0048813, GO:0016055, GO:0006355, GO:0007156, GO:0007218, GO:0004930, GO:0007186, GO:0016020, GO:0001764, GO:0005509, GO:0005737, GO:0005515, GO:0005886, GO:0042384, GO:0016021	cadherin, EGF LAG seven-pass G-type receptor 2	cellular_component, intracellular, cell, ion binding, signal transducer activity, cytoplasm, molecular_function, cell morphogenesis, biological_process, anatomical structure development, cell differentiation, locomotion, cell motility, transport, anatomical structure formation involved in morphogenesis, biosynthetic process, cellular nitrogen compound metabolic process, signal transduction, cell …
271	chr1	110158726	110174673	15948	0	0	0	0	19	21	17	3.35574	1.67728e-09	Neg.Binomial.W	4.58187e-09	0	1.19137	1.19137	ENSG00000116337	AMPD2	GO:0006188, GO:0003876, GO:0032264, GO:0043101, GO:0055086, GO:0019239, GO:0006163, GO:0006144, GO:0044281, GO:0005829, GO:0046872, GO:0005575	adenosine monophosphate deaminase 2	cellular nitrogen compound metabolic process, biological_process, small molecule metabolic process, biosynthetic process, hydrolase activity, acting on carbon-nitrogen (but not peptide) bonds, molecular_function, cytoplasm, cytosol, ion binding, intracellular, cell, cellular_component
85369	chr1	110574199	110617263	43065	5	4	1	2	26	24	43	2.31428	0.00458023	Neg.Binomial.W	0.00494255	0.0696621	0.719842	0.65018	ENSG00000143093	STRIP1	GO:0030866, GO:0022604, GO:0005737, GO:0005515, GO:0003674, GO:0005634	striatin interacting protein 1	molecular_function, anatomical structure development, cell morphogenesis, biological_process, organelle, cytoplasm, cell, intracellular, cellular_component, nucleus, cytoskeleton organization
257	chr1	110602616	110613322	10707	2	0	0	0	9	5	20	2.34911	0.000660498	Neg.Binomial.W	0.000759273	0.0466984	1.0585	1.0118	ENSG00000156150	ALX3	GO:0035116, GO:0035115, GO:0048704, GO:0007389, GO:0043565, GO:0006355, GO:0003677, GO:0042981, GO:0006351, GO:0003700, GO:0005634	ALX homeobox 3	DNA binding, nucleic acid binding transcription factor activity, molecular_function, biological_process, anatomical structure development, intracellular, cellular_component, cell, nucleus, organelle, cellular nitrogen compound metabolic process, embryo development, biosynthetic process, cell death
104355139	chr1	110625310	110652341	27032	1	0	0	0	31	17	42	3.54578	4.25503e-10	Neg.Binomial	1.27148e-09	0.0092483	1.1098	1.10055	NA	NA	NULL	NA	NULL
388662	chr1	110693108	110744824	51717	5	0	4	1	54	28	32	2.77813	0.000520329	Neg.Binomial.W	0.000601845	0.04834	0.734768	0.686428	ENSG00000197106	SLC6A17	GO:0032328, GO:0015816, GO:0015824, GO:0015804, GO:0015820, GO:0005328, GO:0006836, GO:0030672, GO:0008021, GO:0030054, GO:0005887, GO:0016021	uncharacterized LOC101928619	cytoplasmic membrane-bounded vesicle, organelle, biological_process, transport, plasma membrane, cytoplasm, molecular_function, transmembrane transporter activity, intracellular, cell, cellular_component
3737	chr1	111136202	111174096	37895	0	0	1	0	57	13	26	3.61272	1.77264e-09	Neg.Binomial	4.82701e-09	0.00659718	0.844439	0.837841	ENSG00000177301	KCNA2	GO:0021633, GO:0015271, GO:0005251, GO:0044224, GO:0005267, GO:0007268, GO:0008076, GO:0005249, GO:0051260, GO:0006811, GO:0016020, GO:0055085, GO:0005515, GO:0005886, GO:0005216, GO:0006813, GO:0051259	potassium voltage-gated channel, shaker-related subfamily, member 2	cell, cellular_component, transmembrane transporter activity, protein complex, macromolecular complex assembly, cellular component assembly, anatomical structure development, cell-cell signaling, neurological system process, protein complex assembly, transmembrane transport, plasma membrane, transport, biological_process, molecular_function
3738	chr1	111214310	111217655	3346	0	0	0	0	17	23	13	3.3673	1.69466e-09	Neg.Binomial.W	4.62639e-09	0	5.27994	5.27994	ENSG00000177272	KCNA3	GO:0005244, GO:0015271, GO:0005251, GO:0007268, GO:0045121, GO:0008076, GO:0051260, GO:0006811, GO:0016020, GO:0055085, GO:0005515, GO:0005886, GO:0005216, GO:0006813	potassium voltage-gated channel, shaker-related subfamily, member 3	biological_process, molecular_function, transmembrane transporter activity, cell, cellular_component, transmembrane transport, cellular component assembly, macromolecular complex assembly, protein complex assembly, protein complex, transport, plasma membrane, cell-cell signaling, neurological system process
963	chr1	111415775	111442550	26776	1	1	1	1	14	20	33	3.0513	1.24444e-08	Neg.Binomial.W	2.89359e-08	0.0373469	0.83408	0.796733	ENSG00000143119	CD53	GO:1901741, GO:0005911, GO:0001772, GO:0007165, GO:0009986, GO:0005515, GO:0005886, GO:0016021	CD53 molecule	signal transduction, cell differentiation, molecular_function, cellular_component, cell, plasma membrane, biological_process, anatomical structure formation involved in morphogenesis, anatomical structure development
128338	chr1	111659955	111682838	22884	0	9	0	0	33	21	32	2.46767	2.4374e-06	Neg.Binomial	3.75663e-06	0.098322	1.25269	1.15437	ENSG00000156171	DRAM2	GO:0097194, GO:0030262, GO:0005765, GO:0005764, GO:0005794, GO:0043231, GO:0005737, GO:0016021	DNA-damage regulated autophagy modulator 2	organelle, cellular_component, intracellular, cell, cytoplasm, vacuole, lysosome, Golgi apparatus, biological_process, cell death
100506343	chr1	112282463	112290420	7958	1	0	0	0	5	15	6	2.26176	2.14721e-06	Neg.Binomial	3.34174e-06	0.0314149	1.08905	1.05764	NA	NA	NULL	NA	NULL
829	chr1	113161795	113214241	52447	2	2	0	1	42	34	47	3.04884	3.4215e-10	Neg.Binomial.W	1.03683e-09	0.0238336	0.781742	0.757908	ENSG00000116489	CAPZA1	GO:0051693, GO:0008290, GO:0006928, GO:0007596, GO:0006461, GO:0071203, GO:0015629, GO:0030036, GO:0003779, GO:0005856, GO:0005829, GO:0045087, GO:0005576, GO:0005515	capping protein (actin filament) muscle Z-line, alpha 1	macromolecular complex assembly, cytoskeleton, organelle, cytosol, protein complex, cytoplasm, response to stress, cytoskeleton organization, protein complex assembly, cellular component assembly, cytoskeletal protein binding, extracellular region, cellular_component, intracellular, cell, molecular_function, immune system process, biological_process
54665	chr1	114304454	114355098	50645	0	1	0	3	74	17	33	3.49144	6.40588e-06	Neg.Binomial.W	9.30563e-06	0.0197453	0.816138	0.796393	ENSG00000081019	RSBN1	GO:0005634, GO:0005515	round spermatid basic protein 1	intracellular, cell, nucleus, organelle, cellular_component, molecular_function
440603	chr1	114420790	114430169	9380	1	0	0	0	10	7	10	2.36712	6.02748e-07	Neg.Binomial	1.03311e-06	0.0266525	0.959488	0.932836	ENSG00000188761	BCL2L15	GO:0005829, GO:0006915, GO:0005634	BCL2-like 15	cellular_component, cytoplasm, cell, nucleus, organelle, intracellular, biological_process, cell death, cytosol
148281	chr1	114631913	114696541	64629	4	0	0	1	57	51	62	3.83945	1.9119e-14	Neg.Binomial.W	1.2171e-13	0.0193412	0.876799	0.857458	ENSG00000134207	SYT6	GO:0097038, GO:0048306, GO:0007340, GO:0046982, GO:0019898, GO:0005829, GO:0042803, GO:0005515, GO:0005886, GO:0016021, GO:0042802, GO:0060478, GO:0030276, GO:0019905, GO:0030672, GO:0030054, GO:0046872, GO:0005215	synaptotagmin VI	cytoplasm, organelle, endoplasmic reticulum, cytosol, plasma membrane, transport, vesicle-mediated transport, intracellular, cell, cellular_component, molecular_function, reproduction, biological_process, ion binding, cytoplasmic membrane-bounded vesicle
81839	chr1	116184574	116240845	56272	3	0	4	2	45	34	42	2.7191	1.45694e-07	Neg.Binomial.W	2.79485e-07	0.0399844	0.716757	0.676772	ENSG00000173218	VANGL1	GO:0007275, GO:0005515, GO:0016021	VANGL planar cell polarity protein 1	cellular_component, biological_process, molecular_function
4808	chr1	116378998	116386538	7541	2	0	3	0	50	7	11	2.20728	0.0175277	Neg.Binomial.W	0.0180355	0.165761	3.00579	2.84003	ENSG00000177551	NHLH2	GO:0001102, GO:0051091, GO:0007617, GO:0042698, GO:0046983, GO:0007417, GO:0003677, GO:0030154, GO:0045944, GO:0006351, GO:0005667, GO:0005515, GO:0005634	nescient helix loop helix 2	cellular_component, nucleus, intracellular, cell, protein complex, organelle, reproduction, biological_process, molecular_function, transcription factor binding, DNA binding, cellular nitrogen compound metabolic process, cell differentiation, biosynthetic process, anatomical structure development
476	chr1	116915290	116952883	37594	0	2	0	0	34	35	30	3.66185	9.10675e-15	Neg.Binomial	6.0858e-14	0.0133	0.8778	0.8645	ENSG00000163399	ATP1A1	GO:0045989, GO:0045823, GO:0031947, GO:0031402, GO:0030955, GO:0045822, GO:0030506, GO:0010107, GO:0060081, GO:0071260, GO:0043548, GO:0005391, GO:0002028, GO:0005768, GO:0002026, GO:0043531, GO:0008217, GO:0005901, GO:0005890, GO:0019901, GO:0016323, GO:0042493, GO:0086004, GO:0030315, GO:0051087, GO:0005794, GO:0019904, GO:0005783, GO:0005524, GO:0015672, GO:0016820, GO:0006812, GO:0019829, GO:…	ATPase, Na+/K+ transporting, alpha 1 polypeptide	molecular_function, circulatory system process, biological_process, transport, ion binding, ATPase activity, transmembrane transporter activity, cytoplasm, intracellular, cellular_component, cell, transmembrane transport, cytoskeletal protein binding, enzyme binding, plasma membrane, protein complex, biosynthetic process, lipid metabolic process, Golgi apparatus, endosome, organelle, endoplasmic …
9398	chr1	117544382	117579167	34786	1	5	0	1	21	33	34	2.50844	0.00613132	Neg.Binomial.W	0.00654404	0.0503076	0.843251	0.792944	ENSG00000134256	CD101	GO:0016812, GO:0007166, GO:0005515, GO:0005886, GO:0016021	CD101 molecule	molecular_function, cell, cellular_component, plasma membrane, hydrolase activity, acting on carbon-nitrogen (but not peptide) bonds, biological_process, signal transduction
101929099	chr1	117568104	117602112	34009	1	3	2	2	34	28	34	3.12741	1.78509e-14	Neg.Binomial.W	1.14145e-13	0.058808	0.940927	0.882119	NA	NA	NULL	NA	NULL
6913	chr1	119425669	119532179	106511	3	5	3	2	148	49	72	3.41773	5.33516e-10	Neg.Binomial.W	1.57345e-09	0.0305133	0.841854	0.81134	ENSG00000092607	TBX15	GO:0070722, GO:0001106, GO:0048701, GO:0000976, GO:0006355, GO:0046982, GO:0042803, GO:0003700, GO:0005634, GO:0000122, GO:0048704	T-box 15	cell, intracellular, organelle, nucleus, nucleoplasm, cellular_component, biosynthetic process, cellular nitrogen compound metabolic process, biological_process, molecular_function, DNA binding, anatomical structure development, protein binding transcription factor activity, nucleic acid binding transcription factor activity, embryo development, protein complex
607	chr1	147013182	147098017	84836	1	7	0	2	64	56	68	3.29053	1.18914e-08	Neg.Binomial.W	2.77854e-08	0.0294686	0.73868	0.709211	ENSG00000116128	BCL9	GO:0014908, GO:0008013, GO:0035019, GO:0060070, GO:0035914, GO:0005794, GO:0045944, GO:0005515, GO:0005634, GO:0005737	B-cell CLL/lymphoma 9	Golgi apparatus, cellular nitrogen compound metabolic process, biological_process, anatomical structure development, signal transduction, cell differentiation, growth, response to stress, biosynthetic process, intracellular, nucleus, organelle, cytoplasm, cell, cellular_component, molecular_function
2702	chr1	147228332	147245484	17153	0	0	0	0	10	11	29	3.13549	1.51366e-07	Neg.Binomial.W	2.89591e-07	0	0.971647	0.971647	ENSG00000143140	GJA5	GO:1900825, GO:1900133, GO:0086077, GO:0086075, GO:0086053, GO:0055077, GO:0035922, GO:0003284, GO:0003283, GO:0003193, GO:0003174, GO:0003161, GO:0003071, GO:0003294, GO:0060307, GO:0086069, GO:0042312, GO:0060373, GO:0060413, GO:0086005, GO:0060371, GO:0086064, GO:0055117, GO:0003281, GO:0016264, GO:0086015, GO:0086014, GO:0060412, GO:0048844, GO:0030326, GO:0005921, GO:0003151, GO:0005922, GO:…	gap junction protein, alpha 5, 40kDa	molecular_function, homeostatic process, circulatory system process, transport, anatomical structure formation involved in morphogenesis, biological_process, anatomical structure development, cellular_component, cell, transmembrane transporter activity, plasma membrane, protein complex, transmembrane transport, cell-cell signaling, cellular component assembly, cell junction organization, embryo d…
51177	chr1	150121373	150136916	15544	0	0	0	0	13	15	24	3.23212	1.55292e-08	Neg.Binomial.W	3.54752e-08	0	1.11511	1.11511	ENSG00000023902	PLEKHO1	GO:0005737, GO:0005515, GO:0005886, GO:0005634	pleckstrin homology domain containing, family O member 1	molecular_function, cell, cellular_component, cytoplasm, intracellular, organelle, nucleus, plasma membrane
1893	chr1	150480538	150486265	5728	2	0	1	0	23	3	33	2.63223	5.77636e-05	Neg.Binomial.W	7.35874e-05	0.130936	3.43343	3.30249	ENSG00000143369	ECM1	GO:2000404, GO:0002828, GO:0005134, GO:0010466, GO:0030502, GO:0002020, GO:0001503, GO:0001938, GO:0008022, GO:0045766, GO:0031012, GO:0005578, GO:0006357, GO:0043236, GO:0001960, GO:0019899, GO:0007165, GO:0001525, GO:0004871, GO:0043123, GO:0005615, GO:0031214, GO:0006954, GO:0005576, GO:0005515	extracellular matrix protein 1	anatomical structure formation involved in morphogenesis, anatomical structure development, biological_process, locomotion, cell motility, cell proliferation, signal transduction, molecular_function, immune system process, enzyme binding, signal transducer activity, proteinaceous extracellular matrix, extracellular space, extracellular region, cellular_component, biosynthetic process, response to…
2029	chr1	150573327	150602088	28762	3	2	3	0	28	16	19	2.1848	3.61553e-09	Neg.Binomial.W	9.27517e-09	0.0695362	0.73013	0.660594	ENSG00000143420	ENSA	GO:0051721, GO:0019212, GO:0004864, GO:0008200, GO:0008601, GO:0007584, GO:0009749, GO:0000086, GO:0005102, GO:0005654, GO:0006810, GO:0000278, GO:0007067, GO:0005737	endosulfine alpha	enzyme regulator activity, cell, cellular_component, nucleus, nucleoplasm, cytoplasm, organelle, intracellular, mitosis, enzyme binding, transport, molecular_function, cell cycle, biological_process, cell division
10500	chr1	151104161	151119104	14944	0	0	0	0	17	25	24	3.54578	8.73534e-11	Neg.Binomial.W	2.92335e-10	0	1.47216	1.47216	ENSG00000143434	SEMA6C	GO:0030215, GO:0004872, GO:0016020, GO:0007275, GO:0007411, GO:0005515, GO:0005886, GO:0016021	sema domain, transmembrane domain (TM), and cytoplasmic domain, (semaphorin) 6C	molecular_function, cell differentiation, anatomical structure development, cell morphogenesis, biological_process, cellular_component, cell, locomotion, plasma membrane
79005	chr1	151129140	151142773	13634	0	0	0	0	3	15	13	2.73003	1.84117e-05	Neg.Binomial.W	2.49103e-05	0	0.757909	0.757909	ENSG00000163156	SCNM1	GO:0016607, GO:0006397, GO:0008380, GO:0046872, GO:0005634	TNFAIP8L2-SCNM1 readthrough	molecular_function, intracellular, cell, organelle, nucleoplasm, cellular_component, nucleus, cellular nitrogen compound metabolic process, biological_process, ion binding, mRNA processing
5710	chr1	151227179	151239955	12777	1	0	0	0	8	11	13	2.54944	5.78994e-08	Neg.Binomial	1.1853e-07	0.0195664	0.834833	0.815267	ENSG00000159352	PSMD4	GO:0051436, GO:0000082, GO:0000502, GO:0022624, GO:0042802, GO:0008540, GO:0005654, GO:0051439, GO:0051437, GO:0042590, GO:0034641, GO:0031145, GO:0016071, GO:0016070, GO:0010467, GO:0006977, GO:0006521, GO:0002479, GO:0016032, GO:0000278, GO:0002474, GO:0000209, GO:0044281, GO:0043066, GO:0042981, GO:0005829, GO:0006915, GO:0006511, GO:0005515, GO:0005737	proteasome (prosome, macropain) 26S subunit, non-ATPase, 4	cytosol, signal transduction, cell death, catabolic process, cellular amino acid metabolic process, small molecule metabolic process, cellular nitrogen compound metabolic process, symbiosis, encompassing mutualism through parasitism, cellular protein modification process, cellular_component, intracellular, cell, protein complex, molecular_function, cell cycle, biological_process, response to stre…
11189	chr1	151674880	151689290	14411	0	0	0	0	22	13	21	3.34404	2.63606e-09	Neg.Binomial.W	6.94917e-09	0	1.29531	1.29531	ENSG00000159409	CELF3	GO:0048026, GO:0030317, GO:0000398, GO:0003729, GO:0000381, GO:0008380, GO:0007283, GO:0003676, GO:0005737, GO:0005634, GO:0003723, GO:0000166	CUGBP, Elav-like family member 3	cytoplasm, cellular_component, nucleus, organelle, cell, intracellular, mRNA binding, RNA binding, reproduction, biological_process, molecular_function, cellular nitrogen compound metabolic process, mRNA processing, locomotion, cell motility
284485	chr1	151682909	151702281	19373	1	0	1	0	17	21	15	2.97326	5.05453e-12	Neg.Binomial	2.12726e-11	0.0258091	0.911922	0.886113	NA	NA	NULL	NA	NULL
339398	chr1	151772740	151778630	5891	0	0	0	0	18	2	20	3.02852	2.83867e-06	Neg.Binomial.W	4.33313e-06	0	2.26334	2.26334	ENSG00000213171	LINGO4	GO:0005515, GO:0016021	leucine rich repeat and Ig domain containing 4	cellular_component, molecular_function
6097	chr1	151778547	151804348	25802	0	0	1	0	22	13	30	3.20003	1.19156e-08	Neg.Binomial	2.78269e-08	0.00968917	0.839728	0.830039	ENSG00000143365	RORC	GO:0072539, GO:0048537, GO:0030522, GO:0043401, GO:0048535, GO:0033077, GO:0004879, GO:0003707, GO:0006367, GO:0006468, GO:0005654, GO:0010467, GO:0043565, GO:0006355, GO:0003677, GO:0008270, GO:0005515, GO:0003700, GO:0005634, GO:0030154, GO:0046632	RAR-related orphan receptor C	signal transduction, ion binding, cellular protein modification process, cellular nitrogen compound metabolic process, biosynthetic process, signal transducer activity, DNA binding, nucleic acid binding transcription factor activity, molecular_function, immune system process, cell differentiation, anatomical structure development, biological_process, cellular_component, intracellular, cell, nucle…
7062	chr1	152078793	152086556	7764	0	0	0	0	121	40	61	4.75932	1.18671e-19	Neg.Binomial.W	1.73445e-18	0	9.53117	9.53117	ENSG00000159450	TCHH	GO:0045111, GO:0005813, GO:0005856, GO:0005509, GO:0005737, GO:0008150, GO:0005886, GO:0031424	trichohyalin	intracellular, ion binding, cellular_component, cytoplasm, cell, molecular_function, biological_process, anatomical structure development, cell differentiation, microtubule organizing center, cytoskeleton, organelle, plasma membrane
114771	chr1	153270338	153283194	12857	3	0	0	0	11	8	12	2.07944	5.17309e-08	Neg.Binomial	1.06562e-07	0.058334	0.803713	0.745379	ENSG00000159527	PGLYRP3	GO:0016045, GO:0016019, GO:0042834, GO:0044117, GO:0008745, GO:0032827, GO:0009253, GO:0050830, GO:0032689, GO:0005622, GO:0016020, GO:0045087, GO:0005576, GO:0008270	peptidoglycan recognition protein 3	molecular_function, biological_process, immune system process, cell differentiation, anatomical structure development, catabolic process, response to stress, ion binding, hydrolase activity, acting on carbon-nitrogen (but not peptide) bonds, growth, symbiosis, encompassing mutualism through parasitism, signal transducer activity, extracellular region, intracellular, cellular_component, cell
140576	chr1	153579362	153585621	6260	0	0	0	0	3	12	16	2.68558	4.01399e-05	Neg.Binomial.W	5.20934e-05	0	1.65069	1.65069	ENSG00000188643	S100A16	GO:0051592, GO:0005730, GO:0005829, GO:0005509, GO:0005737, GO:0042803, GO:0005886, GO:0005634	S100 calcium binding protein A16	cell, cellular_component, intracellular, nucleolus, cytoplasm, ion binding, organelle, nucleus, molecular_function, cytosol, plasma membrane, biological_process
6284	chr1	153591263	153606568	15306	0	0	0	0	11	14	29	3.44468	1.83028e-09	Neg.Binomial.W	4.97137e-09	0	1.17601	1.17601	ENSG00000189171	S100A13	GO:0050703, GO:0050786, GO:0043303, GO:0017134, GO:0050663, GO:0051602, GO:0008360, GO:0005507, GO:0008284, GO:0046688, GO:0008289, GO:0043123, GO:0005615, GO:0048471, GO:0005829, GO:0005509, GO:0005737, GO:0008270, GO:0042803, GO:0005515, GO:0005634	S100 calcium binding protein A13	ion binding, organelle, nucleus, cell, cellular_component, extracellular region, extracellular space, cytoplasm, intracellular, lipid binding, cell proliferation, vesicle-mediated transport, transport, signal transduction, cytosol, immune system process, molecular_function, anatomical structure development, cell morphogenesis, biological_process
4881	chr1	153651113	153666468	15356	0	0	0	0	14	14	25	3.35574	2.77762e-09	Neg.Binomial.W	7.29103e-09	0	1.15047	1.15047	ENSG00000169418	NPR1	GO:0016941, GO:0008528, GO:0043114, GO:0042312, GO:0042417, GO:0007168, GO:0030828, GO:0042562, GO:0007589, GO:0017046, GO:0035815, GO:0016772, GO:0004383, GO:0016849, GO:0035810, GO:0048662, GO:0050880, GO:0008217, GO:0006182, GO:0007166, GO:0009190, GO:0004713, GO:0006468, GO:0019901, GO:0035556, GO:0004672, GO:0016525, GO:0030308, GO:0005525, GO:0005887, GO:0005524, GO:0005886, GO:0005515	natriuretic peptide receptor A/guanylate cyclase A (atrionatriuretic peptide receptor A)	biological_process, anatomical structure formation involved in morphogenesis, anatomical structure development, growth, signal transducer activity, circulatory system process, molecular_function, homeostatic process, enzyme binding, signal transduction, cell proliferation, cellular protein modification process, transport, cellular nitrogen compound metabolic process, small molecule metabolic proc…
65123	chr1	153700543	153746555	46013	1	0	0	2	71	57	54	3.66783	3.96485e-29	Neg.Binomial.W	2.39957e-27	0.0162997	1.31847	1.30217	ENSG00000143624	INTS3	GO:0070876, GO:0032039, GO:0016180, GO:0007093, GO:0010212, GO:0006281, GO:0006974, GO:0005515, GO:0005634	integrator complex subunit 3	cellular_component, intracellular, cell, protein complex, molecular_function, cell cycle, biological_process, cellular nitrogen compound metabolic process, DNA metabolic process, response to stress, nucleoplasm, nucleus, organelle
11000	chr1	153746830	153752633	5804	0	0	0	0	16	9	10	2.87168	1.22366e-06	Neg.Binomial.W	1.99395e-06	0	2.01011	2.01011	ENSG00000143554	SLC27A3	GO:0004321, GO:0031966, GO:0006631, GO:0008152, GO:0003824, GO:0016874, GO:0000166, GO:0016021, GO:0005739	solute carrier family 27 (fatty acid transporter), member 3	intracellular, cell, cellular_component, transferase activity, transferring acyl groups, molecular_function, lipid metabolic process, mitochondrion, organelle, cytoplasm, biological_process, small molecule metabolic process, ligase activity
57459	chr1	153777201	153895451	118251	1	1	5	0	112	59	100	4.00369	1.78039e-14	Neg.Binomial.W	1.14014e-13	0.014799	0.763912	0.749113	ENSG00000143614	GATAD2B	GO:0016607, GO:0043565, GO:0006355, GO:0008270, GO:0006351, GO:0003700, GO:0005634	GATA zinc finger domain containing 2B	nucleoplasm, organelle, nucleus, cellular_component, intracellular, cell, cellular nitrogen compound metabolic process, biological_process, biosynthetic process, ion binding, molecular_function, nucleic acid binding transcription factor activity, DNA binding
126669	chr1	154442248	154474589	32342	0	1	1	0	23	24	30	3.20545	7.99846e-14	Neg.Binomial	4.57648e-13	0.0154598	0.793602	0.778142	ENSG00000169291	SHE	GO:0005515	Src homology 2 domain containing E	molecular_function
3782	chr1	154669931	154842756	172826	10	6	7	2	135	158	212	3.52577	9.38294e-05	Neg.Binomial.W	0.000116629	0.0361635	0.974005	0.937841	ENSG00000143603	KCNN3	GO:0016286, GO:0015269, GO:0007268, GO:0005516, GO:0005737, GO:0005886, GO:0006813, GO:0016021, GO:0030175, GO:0043005, GO:0031594, GO:0044297, GO:0043025, GO:0046982	potassium intermediate/small conductance calcium-activated channel, subfamily N, member 3	cytoplasm, cell, transmembrane transporter activity, intracellular, cellular_component, cell-cell signaling, neurological system process, plasma membrane, transport, biological_process, molecular_function
57326	chr1	154916552	154928599	12048	0	0	0	0	12	7	12	2.77259	1.24076e-05	Neg.Binomial.W	1.7193e-05	0	0.85768	0.85768	ENSG00000163346	PBXIP1	GO:0005874, GO:0045892, GO:0043231, GO:0005829, GO:0007275, GO:0030154, GO:0005737, GO:0005515, GO:0003714, GO:0005634	pre-B-cell leukemia homeobox interacting protein 1	cytosol, cytoskeleton, protein complex, cell differentiation, biological_process, cellular nitrogen compound metabolic process, biosynthetic process, protein binding transcription factor activity, molecular_function, cellular_component, organelle, nucleus, cytoplasm, intracellular, cell
149095	chr1	155006300	155023406	17107	0	0	0	0	18	5	18	2.92674	1.98602e-06	Neg.Binomial.W	3.10551e-06	0	0.798893	0.798893	ENSG00000163357	DCST1	GO:0016021, GO:0008270, GO:0005515	DC-STAMP domain containing 1	cellular_component, molecular_function, ion binding
1944	chr1	155036224	155060014	23791	0	0	1	0	25	33	39	3.54578	7.07533e-39	Neg.Binomial.W	1.32186e-36	0.0105082	1.35906	1.34855	ENSG00000143590	EFNA3	GO:0005005, GO:0046875, GO:0031225, GO:0048013, GO:0007267, GO:0016020, GO:0005887	ephrin-A3	cellular_component, cell, kinase activity, signal transducer activity, signal transduction, cell-cell signaling, biological_process, plasma membrane, molecular_function
80128	chr1	155145873	155157447	11575	0	0	0	0	9	11	11	2.75154	4.00687e-06	Neg.Binomial.W	5.99705e-06	0	0.892729	0.892729	ENSG00000163462	TRIM46	GO:0005622, GO:0046872, GO:0008270, GO:0005515	tripartite motif containing 46	ion binding, intracellular, cell, cellular_component, molecular_function
5313	chr1	155259630	155271225	11596	0	0	0	0	12	8	12	2.89037	1.27493e-06	Neg.Binomial.W	2.07279e-06	0	0.919857	0.919857	ENSG00000143627	PKLR	GO:0042866, GO:0031325, GO:0006112, GO:0030955, GO:0004743, GO:0033198, GO:0010226, GO:0051707, GO:0031018, GO:0009408, GO:0006754, GO:0007584, GO:0032869, GO:0009749, GO:0051591, GO:0006006, GO:0006096, GO:0005975, GO:0001666, GO:0003824, GO:0044281, GO:0000287, GO:0005829, GO:0005524, GO:0014070, GO:0010038	pyruvate kinase, liver and RBC	carbohydrate metabolic process, cytosol, small molecule metabolic process, generation of precursor metabolites and energy, catabolic process, cellular nitrogen compound metabolic process, cytoplasm, anatomical structure development, biosynthetic process, molecular_function, ion binding, response to stress, biological_process, cellular_component, cell, intracellular, kinase activity
9181	chr1	155916630	155976861	60232	1	1	0	1	44	45	70	4.02138	7.96318e-19	Neg.Binomial.W	1.02756e-17	0.0124519	0.879931	0.867479	ENSG00000116584	ARHGEF2	GO:0060547, GO:1902219, GO:0071225, GO:1902042, GO:0048011, GO:0071474, GO:0050768, GO:0030676, GO:0097190, GO:0032760, GO:0032755, GO:0031982, GO:0051092, GO:0048365, GO:0050731, GO:0000132, GO:0043198, GO:0032587, GO:0008134, GO:0000902, GO:0017048, GO:0005819, GO:0071356, GO:0043065, GO:0006886, GO:0043234, GO:0043025, GO:0008017, GO:0007026, GO:0042127, GO:0035556, GO:0035023, GO:0005874, GO:…	Rho/Rac guanine nucleotide exchange factor (GEF) 2	mitosis, signal transduction, enzyme binding, cellular nitrogen compound metabolic process, biosynthetic process, cytoskeleton, protein complex, Golgi apparatus, organelle, ion binding, cytoskeletal protein binding, cell proliferation, transcription factor binding, cell differentiation, cytosol, plasma membrane, transport, cell death, response to stress, cytoplasm, intracellular, molecular_functi…
64218	chr1	156117157	156147543	30387	0	1	0	1	27	32	33	3.32424	1.76625e-18	Neg.Binomial.W	2.18091e-17	0.0164544	1.0092	0.992749	ENSG00000196189	SEMA4A	GO:0045063, GO:0010594, GO:0071526, GO:0008360, GO:0016525, GO:0007409, GO:0005515, GO:0004872, GO:0001525, GO:0016020, GO:0007275, GO:0007411, GO:0005886, GO:0016021, GO:0002292	sema domain, immunoglobulin domain (Ig), transmembrane domain (TM) and short cytoplasmic domain, (semaphorin) 4A	signal transduction, molecular_function, biological_process, cell morphogenesis, anatomical structure development, cell differentiation, locomotion, cell motility, anatomical structure formation involved in morphogenesis, immune system process, cell, cellular_component, plasma membrane
57127	chr1	156339003	156355011	16009	0	0	0	1	10	20	9	2.66723	1.15802e-08	Neg.Binomial	2.71025e-08	0.0156162	0.812043	0.796427	ENSG00000132677	RHBG	GO:0072488, GO:0070634, GO:0051739, GO:0015696, GO:0014731, GO:0030506, GO:0046658, GO:0008519, GO:0030659, GO:0016323, GO:0016020, GO:0055085, GO:0005887, GO:0005886, GO:0016021	Rh family, B glycoprotein (gene/pseudogene)	cell, cellular_component, intracellular, cytoskeletal protein binding, cytoplasmic membrane-bounded vesicle, transmembrane transporter activity, plasma membrane, cytoskeleton, organelle, transport, biological_process, cytoplasm, transmembrane transport, molecular_function
10485	chr1	156374042	156400493	26452	0	0	0	1	20	17	23	3.12089	5.65731e-10	Neg.Binomial	1.66276e-09	0.00945108	0.756086	0.746635	ENSG00000125462	C1orf61	GO:0005634	chromosome 1 open reading frame 61	cellular_component, organelle, cell, nucleus, intracellular
164118	chr1	156549519	156556562	7044	0	0	0	0	12	11	5	2.79321	5.40767e-06	Neg.Binomial	7.93063e-06	0	1.325	1.325	ENSG00000187862	TTC24	GO:0005515	tetratricopeptide repeat domain 24	molecular_function
63827	chr1	156611182	156629324	18143	1	0	0	0	7	16	16	2.7213	2.92626e-07	Neg.Binomial	5.2966e-07	0.0137794	0.71653	0.70275	ENSG00000132692	BCAN	GO:0021766, GO:0005578, GO:0005515, GO:0030208, GO:0030207, GO:0005796, GO:0043202, GO:0030206, GO:0030204, GO:0005540, GO:0030203, GO:0031225, GO:0030198, GO:0005975, GO:0030246, GO:0007155, GO:0044281, GO:0005576	brevican	molecular_function, biological_process, anatomical structure development, cellular_component, extracellular region, proteinaceous extracellular matrix, lysosome, Golgi apparatus, extracellular matrix organization, sulfur compound metabolic process, biosynthetic process, catabolic process, small molecule metabolic process, carbohydrate metabolic process, cell adhesion, vacuole, organelle, intracel…
4914	chr1	156785432	156851642	66211	1	1	1	1	58	40	69	3.95124	6.98504e-23	Neg.Binomial.W	1.70538e-21	0.0151032	0.840746	0.825643	ENSG00000198400	NTRK1	GO:0010465, GO:0010623, GO:0038180, GO:0043121, GO:1990090, GO:0005166, GO:0071316, GO:0043068, GO:0032320, GO:0060385, GO:0042490, GO:0007190, GO:0048485, GO:0048011, GO:0021553, GO:0051599, GO:0046579, GO:0060009, GO:0050966, GO:0007202, GO:0009314, GO:0046875, GO:0010976, GO:0051968, GO:0005770, GO:0016772, GO:0070374, GO:0031667, GO:0048406, GO:0007265, GO:0045471, GO:0007169, GO:0004714, GO:…	neurotrophic tyrosine kinase, receptor, type 1	biological_process, reproduction, molecular_function, cellular protein modification process, signal transduction, cell morphogenesis, anatomical structure development, immune system process, cell differentiation, anatomical structure formation involved in morphogenesis, plasma membrane, biosynthetic process, catabolic process, nucleobase-containing compound catabolic process, cell-cell signaling,…
3645	chr1	156809855	156828810	18956	0	0	0	1	29	18	26	3.36959	3.40242e-12	Neg.Binomial	1.48278e-11	0.0131884	1.28367	1.27049	ENSG00000027644	INSRR	GO:0071469, GO:0043548, GO:0043560, GO:0016772, GO:0030238, GO:0007169, GO:0004714, GO:0046777, GO:0031532, GO:0004713, GO:0006468, GO:0004672, GO:0016020, GO:0005887, GO:0005524, GO:0005515, GO:0016021	insulin receptor-related receptor	molecular_function, reproduction, biological_process, cell, ion binding, kinase activity, signal transducer activity, cellular_component, cytoskeleton organization, plasma membrane, signal transduction, cellular protein modification process
375033	chr1	156863490	156886226	22737	0	1	1	0	7	20	29	2.93857	3.43744e-07	Neg.Binomial.W	6.14421e-07	0.0219906	0.820982	0.798991	ENSG00000187800	PEAR1	GO:0005515, GO:0043654, GO:0001891, GO:0016021	platelet endothelial aggregation receptor 1	molecular_function, cellular_component, cell, plasma membrane, biological_process, vesicle-mediated transport, transport
149499	chr1	156890442	156902886	12445	1	0	0	1	18	11	19	2.82666	8.55636e-12	Neg.Binomial.W	3.43935e-11	0.0401768	1.28566	1.24548	NA	NA	NULL	NA	NULL
83417	chr1	157543539	157567870	24332	1	5	1	1	17	28	20	2.20949	0.0433425	Neg.Binomial.W	0.0434944	0.0821963	0.89046	0.808264	ENSG00000163518	FCRL4	GO:0005515, GO:0005886, GO:0016021	Fc receptor-like 4	cellular_component, cell, plasma membrane, molecular_function
79368	chr1	157715523	157746922	31400	1	2	0	0	30	27	18	3.02042	1.43147e-09	Neg.Binomial.W	3.96075e-09	0.0238853	0.796178	0.772293	ENSG00000132704	FCRL2	GO:0005070, GO:0007267, GO:0005515, GO:0005886, GO:0016021	Fc receptor-like 2	cell, protein binding, bridging, cellular_component, molecular_function, plasma membrane, cell-cell signaling, biological_process
115350	chr1	157764193	157789895	25703	2	10	1	0	25	24	30	1.84583	0.000836233	Neg.Binomial	0.00095414	0.126444	1.02452	0.898079	ENSG00000163534	FCRL1	GO:0005515, GO:0005886, GO:0016021	Fc receptor-like 1	cellular_component, cell, molecular_function, plasma membrane
6708	chr1	158580496	158656488	75993	2	4	2	0	71	50	48	3.17434	1.10088e-23	Neg.Binomial.W	3.17482e-22	0.0263182	0.741296	0.714978	ENSG00000163554	SPTA1	GO:0014731, GO:0031235, GO:0051693, GO:0008091, GO:0002260, GO:0007009, GO:0006779, GO:0030097, GO:0051015, GO:0032092, GO:0042102, GO:0008360, GO:0032437, GO:0015629, GO:0005200, GO:0007015, GO:0046982, GO:0005829, GO:0005509, GO:0007411, GO:0005515, GO:0016020, GO:0030036, GO:0030863	spectrin, alpha, erythrocytic 1 (elliptocytosis 2)	cell differentiation, anatomical structure development, cell morphogenesis, biological_process, molecular_function, immune system process, homeostatic process, cellular component assembly, macromolecular complex assembly, cofactor metabolic process, biosynthetic process, cellular nitrogen compound metabolic process, plasma membrane, cytoskeleton, organelle, cytosol, cytoplasm, protein complex ass…
2205	chr1	159259504	159278014	18511	0	0	2	0	14	14	12	2.45265	1.47607e-11	Neg.Binomial	5.6987e-11	0.027011	0.720292	0.693281	ENSG00000179639	FCER1A	GO:0045425, GO:0045401, GO:0019767, GO:0001820, GO:0001812, GO:0043306, GO:0019863, GO:0050850, GO:0050731, GO:0007257, GO:0009897, GO:0019370, GO:0009986, GO:0045087, GO:0038095, GO:0005887, GO:0005515, GO:0005886, GO:0000187, GO:0007165, GO:0007166	Fc fragment of IgE, high affinity I, receptor for; alpha polypeptide	signal transducer activity, cellular_component, cell, plasma membrane, vesicle-mediated transport, small molecule metabolic process, lipid metabolic process, biosynthetic process, immune system process, response to stress, transport, signal transduction, biological_process, cellular protein modification process, molecular_function
57549	chr1	159896829	159915386	18558	0	1	0	0	20	12	16	2.83713	1.798e-17	Neg.Binomial.W	1.94609e-16	0.0134713	0.862162	0.848691	ENSG00000085552	IGSF9	GO:0016358, GO:0045202, GO:0030425, GO:0030054, GO:0005515, GO:0005886, GO:0016021	immunoglobulin superfamily, member 9	plasma membrane, cell differentiation, biological_process, anatomical structure development, cell, cellular_component, molecular_function
6504	chr1	160577890	160617085	39196	2	8	2	0	41	50	58	2.90416	7.4774e-08	Neg.Binomial.W	1.49792e-07	0.0765384	1.26714	1.1906	ENSG00000117090	SLAMF1	GO:0019048, GO:0046649, GO:0004888, GO:0009897, GO:0004872, GO:0008284, GO:0009986, GO:0003823, GO:0005515, GO:0016021	signaling lymphocytic activation molecule family member 1	molecular_function, immune system process, biological_process, cellular_component, cell, signal transducer activity, plasma membrane, cell proliferation, symbiosis, encompassing mutualism through parasitism
57823	chr1	160709037	160724611	15575	1	0	0	0	12	10	14	2.62949	9.9013e-14	Neg.Binomial.W	5.57613e-13	0.0160514	0.770466	0.754414	ENSG00000026751	SLAMF7	GO:0032814, GO:0030101, GO:0042267, GO:0004872, GO:0007155, GO:0016020, GO:0005515, GO:0005886, GO:0016021, GO:0009897	SLAM family member 7	plasma membrane, cell adhesion, cell, cellular_component, molecular_function, response to stress, biological_process, immune system process
51744	chr1	160799950	160832692	32743	6	5	1	1	30	22	37	2.04254	0.0288296	Neg.Binomial.W	0.0292724	0.0992579	0.906046	0.806788	ENSG00000122223	CD244	GO:0050900, GO:0007596, GO:0009897, GO:0004872, GO:0007165, GO:0005515, GO:0005886, GO:0016021	CD244 molecule, natural killer cell receptor 2B4	cellular_component, cell, response to stress, plasma membrane, signal transduction, cell motility, locomotion, molecular_function, immune system process, biological_process
654790	chr1	161228517	161255240	26724	1	0	0	1	23	16	21	2.96183	7.98768e-12	Neg.Binomial	3.24108e-11	0.0187098	0.748391	0.729681	NA	NA	NULL	NA	NULL
84824	chr1	161676762	161684142	7381	0	5	0	0	12	8	12	1.87877	1.9509e-07	Neg.Binomial	3.65273e-07	0.169354	1.44515	1.2758	ENSG00000132185	FCRLA	GO:0030154, GO:0005576, GO:0005737, GO:0005515	Fc receptor-like A	cell, cellular_component, cytoplasm, intracellular, extracellular region, molecular_function, biological_process, cell differentiation
25903	chr1	161952982	161993644	40663	2	0	1	1	33	26	37	3.33221	9.00937e-16	Neg.Binomial.W	7.12951e-15	0.0245924	0.786956	0.762364	ENSG00000162745	OLFML2B	GO:0030198, GO:0050840, GO:0031012, GO:0005515, GO:0005576	olfactomedin-like 2B	molecular_function, biological_process, extracellular matrix organization, cellular_component, extracellular region
400793	chr1	162336698	162356600	19903	0	0	2	0	27	60	11	3.36346	1.50216e-10	Neg.Binomial	4.83144e-10	0.0251218	1.64129	1.61617	NA	NA	NULL	NA	NULL
284680	chr1	162342993	162346660	3668	0	0	1	0	14	33	2	2.80538	3.13344e-05	Neg.Binomial	4.12386e-05	0.068157	4.45293	4.38477	NA	NA	NULL	NA	NULL
4009	chr1	165171104	165325952	154849	5	1	2	0	189	84	93	4.09605	0.000135687	Neg.Binomial.W	0.000165732	0.0129158	0.787864	0.774949	ENSG00000162761	LMX1A	GO:0021953, GO:0021549, GO:0071542, GO:0030901, GO:0045665, GO:0021542, GO:0043565, GO:0006355, GO:0001558, GO:0003677, GO:0007411, GO:0008270, GO:0006351, GO:0003700, GO:0005634, GO:0010468, GO:0007417, GO:0030182, GO:0021766, GO:0007420	LIM homeobox transcription factor 1, alpha	cell, nucleus, intracellular, organelle, cellular_component, cellular nitrogen compound metabolic process, locomotion, ion binding, biosynthetic process, nucleic acid binding transcription factor activity, cell differentiation, molecular_function, growth, anatomical structure development, cell morphogenesis, biological_process, DNA binding
7371	chr1	165796768	165880855	84088	1	1	5	2	51	87	83	3.50039	0.0023278	Neg.Binomial.W	0.00256805	0.0267577	0.876066	0.849309	ENSG00000143179	UCK2	GO:0019206, GO:0043097, GO:0055086, GO:0004140, GO:0044211, GO:0044206, GO:0015937, GO:0006206, GO:0004849, GO:0048678, GO:0071453, GO:0007631, GO:0008152, GO:0016773, GO:0016301, GO:0043231, GO:0044281, GO:0005829, GO:0005524, GO:0005575, GO:0005515	microRNA 3658	organelle, response to stress, cytosol, cofactor metabolic process, small molecule metabolic process, biosynthetic process, biological_process, cellular nitrogen compound metabolic process, intracellular, cell, ion binding, kinase activity, cellular_component, cytoplasm, molecular_function
10223	chr1	167022073	167059868	37796	4	0	0	0	37	19	34	3.18497	1.3399e-06	Neg.Binomial.W	2.16856e-06	0.0264578	0.793735	0.767277	ENSG00000143167	GPA33	GO:0004872, GO:0005887, GO:0005515, GO:0005886	glycoprotein A33 (transmembrane)	cell, cellular_component, molecular_function, plasma membrane
8804	chr1	167498914	167523004	24091	1	1	1	0	23	15	25	3.07063	6.88838e-15	Neg.Binomial.W	4.72079e-14	0.031132	0.871695	0.840563	ENSG00000143162	CREG1	GO:0010181, GO:0008134, GO:0006357, GO:0040008, GO:0055114, GO:0007275, GO:0016491, GO:0005576, GO:0008283, GO:0005667, GO:0003714, GO:0006355	cellular repressor of E1A-stimulated genes 1	biological_process, cellular nitrogen compound metabolic process, biosynthetic process, ion binding, transcription factor binding, cell proliferation, growth, oxidoreductase activity, molecular_function, protein binding transcription factor activity, cellular_component, protein complex, cell, extracellular region, intracellular
92241	chr1	167599330	167675486	76157	3	3	1	1	287	234	84	4.54895	4.46696e-12	Neg.Binomial.W	1.89669e-11	0.0262615	2.64804	2.62178	ENSG00000198771	RCSD1	GO:0071474, GO:0051015, GO:0005884	RCSD domain containing 1	molecular_function, cellular_component, cytoskeletal protein binding, cell, intracellular, cytoskeleton, organelle, protein complex, response to stress, biological_process
481	chr1	169074935	169101960	27026	8	6	2	0	32	20	25	1.80871	0.000258813	Neg.Binomial	0.000308067	0.148006	0.949703	0.801697	ENSG00000143153	ATP1B1	GO:0005391, GO:0050900, GO:0005901, GO:0007596, GO:0005890, GO:0016324, GO:0016323, GO:0006810, GO:0001666, GO:0007155, GO:0034220, GO:0055085, GO:0006814, GO:0005515, GO:0005886, GO:0006813, GO:0030001	ATPase, Na+/K+ transporting, beta 1 polypeptide	transmembrane transport, cell motility, locomotion, transport, protein complex, plasma membrane, cell adhesion, response to stress, biological_process, immune system process, molecular_function, cellular_component, ATPase activity, transmembrane transporter activity, cell
6402	chr1	169659808	169680839	21032	0	0	0	1	28	12	14	3.12089	3.06495e-07	Neg.Binomial	5.53133e-07	0.0118867	0.855839	0.843952	ENSG00000188404	SELL	GO:0050839, GO:0043208, GO:0033198, GO:0002020, GO:0050900, GO:0007596, GO:0009897, GO:0030246, GO:0007155, GO:0008201, GO:0050776, GO:0005887, GO:0005515, GO:0005886	selectin L	cellular_component, cell, response to stress, ion binding, lipid binding, cell adhesion, locomotion, cell motility, plasma membrane, biological_process, molecular_function, enzyme binding, immune system process
5396	chr1	170631869	170708560	76692	3	1	1	2	111	37	41	3.61989	2.50114e-06	Neg.Binomial.W	3.84799e-06	0.0228185	0.821468	0.798649	ENSG00000116132	PRRX1	GO:0045880, GO:0060021, GO:0048844, GO:0042474, GO:0002053, GO:0048701, GO:0030326, GO:0051216, GO:0071837, GO:0003713, GO:0043565, GO:0042472, GO:0006355, GO:0005730, GO:0003677, GO:0003700, GO:0000122, GO:0005634, GO:0048704	paired related homeobox 1	nucleolus, organelle, nucleus, cellular_component, cell, intracellular, DNA binding, biological_process, biosynthetic process, cellular nitrogen compound metabolic process, cell proliferation, anatomical structure development, molecular_function, nucleic acid binding transcription factor activity, protein binding transcription factor activity, embryo development, signal transduction
7292	chr1	173152873	173176452	23580	1	3	1	0	13	24	19	2.34413	0.000140032	Neg.Binomial.W	0.000170748	0.053011	0.791631	0.73862	ENSG00000117586	TNFSF4	GO:0005164, GO:0005125, GO:0006955, GO:0005615, GO:0016020, GO:0005515, GO:2000572, GO:1900281, GO:0071954, GO:0043382, GO:0035713, GO:0035712, GO:0035709, GO:0035708, GO:0002891, GO:0002215, GO:0002819, GO:0050871, GO:0051024, GO:0032736, GO:0043372, GO:0002726, GO:0032813, GO:0032733, GO:0046641, GO:0032743, GO:0045626, GO:0071380, GO:0032735, GO:0002830, GO:0042098, GO:0032753, GO:0045590, GO:…	tumor necrosis factor (ligand) superfamily, member 4	molecular_function, immune system process, biological_process, cellular_component, extracellular space, extracellular region, cell, anatomical structure development, response to stress, cell differentiation, DNA metabolic process, cellular nitrogen compound metabolic process, plasma membrane, transport, small molecule metabolic process, lipid metabolic process, biosynthetic process, cell prolifer…
101928696	chr1	174904084	174923398	19315	1	6	0	0	13	15	16	1.95269	8.07737e-06	Neg.Binomial	1.15349e-05	0.0906032	0.759341	0.668738	NA	NA	NULL	NA	NULL
460	chr1	176826438	177134109	307672	10	1	21	4	249	199	221	3.19539	2.50467e-08	Neg.Binomial	5.47713e-08	0.0292519	0.724798	0.695546	ENSG00000152092	ASTN1	GO:0005515, GO:0007158, GO:0005768, GO:0016477, GO:0007626, GO:0009897, GO:0001764, GO:0005575, GO:0016021, GO:0016337	astrotactin 1	molecular_function, biological_process, cell differentiation, locomotion, anatomical structure development, cell motility, cellular_component, intracellular, cytoplasm, cell, cell adhesion, endosome, organelle, plasma membrane
84066	chr1	178482212	178517734	35523	2	0	0	0	33	35	37	3.2976	3.97748e-14	Neg.Binomial	2.40045e-13	0.0140754	0.985277	0.971202	ENSG00000240021	TEX35	GO:0015630, GO:0005634	testis expressed 35	cytoskeleton, cell, cellular_component, organelle, nucleus, intracellular
400798	chr1	178511887	178518024	6138	0	0	0	0	21	25	28	3.59274	3.76458e-11	Neg.Binomial.W	1.338e-10	0	4.01868	4.01868	NA	NA	NULL	NA	NULL
64222	chr1	179050512	179067158	16647	0	0	0	0	7	11	18	2.87168	2.62311e-06	Neg.Binomial.W	4.02409e-06	0	0.720851	0.720851	ENSG00000186283	TOR3A	GO:0005788, GO:0051085, GO:0005524, GO:0005515	torsin family 3, member A	ion binding, cell, cellular_component, intracellular, protein folding, biological_process, cytoplasm, organelle, endoplasmic reticulum, molecular_function
89884	chr1	180199421	180249380	49960	5	0	0	0	51	30	47	3.19458	0.00352757	Neg.Binomial.W	0.00384427	0.02502	0.854016	0.828997	ENSG00000121454	LHX4	GO:0021526, GO:0008045, GO:0009887, GO:0043565, GO:0006355, GO:0003677, GO:0043066, GO:0008270, GO:0006351, GO:0003700, GO:0001890, GO:0005634, GO:0005622	LIM homeobox 4	intracellular, organelle, cell, nucleus, cellular_component, DNA binding, cell morphogenesis, biological_process, anatomical structure development, cell differentiation, molecular_function, nucleic acid binding transcription factor activity, biosynthetic process, ion binding, cell death, locomotion, cellular nitrogen compound metabolic process
57710	chr1	180882290	180920750	38461	0	0	1	1	60	60	44	4.25797	1.42287e-20	Neg.Binomial	2.43588e-19	0.0130002	1.42135	1.40835	NA	NA	NULL	NA	NULL
3140	chr1	181003067	181031074	28008	1	0	2	0	33	11	18	2.56495	2.6138e-08	Neg.Binomial.W	5.69837e-08	0.0267781	0.737884	0.711106	ENSG00000153029	MR1	GO:0032620, GO:0002367, GO:0032393, GO:0050829, GO:0032611, GO:0042612, GO:0042605, GO:0002474, GO:0001916, GO:0019882, GO:0006955, GO:0005783, GO:0005576, GO:0003823, GO:0005515, GO:0005886, GO:0016021	major histocompatibility complex, class I-related	protein complex, organelle, endoplasmic reticulum, response to stress, plasma membrane, molecular_function, biological_process, immune system process, cellular_component, signal transducer activity, extracellular region, cytoplasm, intracellular, cell
6004	chr1	182567758	182573543	5786	1	0	0	1	8	12	4	2.05127	3.44419e-06	Neg.Binomial	5.20017e-06	0.0864155	1.38265	1.29623	ENSG00000143333	RGS16	GO:0043547, GO:0008277, GO:0005516, GO:0038032, GO:0007601, GO:0005096, GO:0005737, GO:0005515, GO:0005886	regulator of G-protein signaling 16	signal transduction, neurological system process, catabolic process, nucleobase-containing compound catabolic process, plasma membrane, small molecule metabolic process, cellular nitrogen compound metabolic process, enzyme regulator activity, cellular_component, cell, intracellular, cytoplasm, biological_process, molecular_function
85397	chr1	182615239	182653711	38473	0	5	1	2	34	43	46	2.56041	0.00179698	Neg.Binomial.W	0.00200561	0.0519845	1.06568	1.0137	ENSG00000135824	RGS8	GO:0043547, GO:0038032, GO:0005096, GO:0005737, GO:0005886	regulator of G-protein signaling 8	molecular_function, cellular nitrogen compound metabolic process, small molecule metabolic process, biological_process, plasma membrane, signal transduction, catabolic process, nucleobase-containing compound catabolic process, cytoplasm, cellular_component, enzyme regulator activity, intracellular, cell
23057	chr1	183217372	183387737	170366	10	2	4	2	187	113	94	3.60266	0.00392923	Neg.Binomial.W	0.00426468	0.0264137	0.770889	0.744476	ENSG00000157064	NMNAT2	GO:0000309, GO:0004515, GO:0006767, GO:0006766, GO:0005770, GO:0009058, GO:0019674, GO:0045202, GO:0009435, GO:0005802, GO:0005794, GO:0003824, GO:0044281, GO:0000139, GO:0005524, GO:0005737, GO:0005634	nicotinamide nucleotide adenylyltransferase 2	cofactor metabolic process, small molecule metabolic process, cellular nitrogen compound metabolic process, biological_process, biosynthetic process, endosome, nucleotidyltransferase activity, cellular_component, intracellular, cell, cytoplasm, Golgi apparatus, molecular_function, organelle, nucleus, ion binding
4688	chr1	183524698	183560011	35314	2	0	1	3	64	18	60	3.23737	4.6114e-08	Neg.Binomial.W	9.60039e-08	0.0424761	1.34036	1.29788	ENSG00000116701	NCF2	GO:0032010, GO:0045730, GO:0051701, GO:0090382, GO:0006968, GO:0043020, GO:0048365, GO:0045777, GO:0042554, GO:0043525, GO:0014823, GO:0034616, GO:0001669, GO:0009749, GO:0008022, GO:0009055, GO:0032870, GO:0032570, GO:0016175, GO:0042590, GO:0002479, GO:0055093, GO:0042493, GO:0032496, GO:0007568, GO:0002474, GO:0005730, GO:0006801, GO:0005829, GO:0016020, GO:0045087, GO:0005737, GO:0005515, GO:…	neutrophil cytosolic factor 2	cytosol, plasma membrane, lysosome, enzyme binding, symbiosis, encompassing mutualism through parasitism, protein complex, oxidoreductase activity, response to stress, cell death, aging, circulatory system process, molecular_function, vacuole, organelle, cellular_component, intracellular, cell, cytoplasm, cytoplasmic membrane-bounded vesicle, immune system process, biological_process, nucleolus, …
23127	chr1	183898796	184006863	108068	12	4	12	2	75	77	79	2.4796	0.0336373	Neg.Binomial.W	0.0340493	0.0694007	0.712514	0.643114	ENSG00000198756	COLGALT2	GO:0009103, GO:0050211, GO:0005788, GO:0030198	collagen beta(1-O)galactosyltransferase 2	lipid metabolic process, carbohydrate metabolic process, biological_process, biosynthetic process, molecular_function, cellular_component, intracellular, cell, transferase activity, transferring glycosyl groups, extracellular matrix organization, cytoplasm, organelle, endoplasmic reticulum
5743	chr1	186640923	186649559	8637	0	0	0	0	22	4	11	2.85263	9.44141e-06	Neg.Binomial.W	1.33278e-05	0	1.42796	1.42796	ENSG00000073756	PTGS2	GO:0090362, GO:0090271, GO:0035633, GO:0004666, GO:0071318, GO:0071636, GO:0090336, GO:0045986, GO:0090050, GO:0050473, GO:0019372, GO:0019371, GO:0001516, GO:0032227, GO:0006693, GO:0051926, GO:0031394, GO:0009750, GO:0042346, GO:0031915, GO:0030728, GO:0031622, GO:0071260, GO:0010226, GO:0050727, GO:0019369, GO:0051968, GO:0042640, GO:0033280, GO:0046697, GO:0034644, GO:0034612, GO:0045429, GO:…	prostaglandin-endoperoxide synthase 2 (prostaglandin G/H synthase and cyclooxygenase)	nucleus, cellular_component, intracellular, organelle, cytoplasm, oxidoreductase activity, cell, molecular_function, circulatory system process, biological_process, reproduction, locomotion, cell motility, lipid metabolic process, biosynthetic process, small molecule metabolic process, anatomical structure formation involved in morphogenesis, anatomical structure development, homeostatic process,…
64407	chr1	192127587	192154945	27359	2	2	1	1	18	30	26	2.93689	2.42646e-07	Neg.Binomial.W	4.47874e-07	0.0548266	0.901592	0.846766	ENSG00000150681	RGS18	GO:0038032, GO:0007186, GO:0005096, GO:0005737, GO:0005886, GO:0043547, GO:0008277	regulator of G-protein signaling 18	molecular_function, plasma membrane, cellular nitrogen compound metabolic process, small molecule metabolic process, biological_process, signal transduction, catabolic process, nucleobase-containing compound catabolic process, cellular_component, cytoplasm, enzyme regulator activity, intracellular, cell
6003	chr1	192605275	192629390	24116	0	2	0	0	22	16	19	2.76061	8.45374e-09	Neg.Binomial	2.04537e-08	0.0207331	0.787859	0.767126	ENSG00000127074	RGS13	GO:0043547, GO:0038032, GO:0007186, GO:0005096, GO:0005829, GO:0005737, GO:0005886, GO:0005634, GO:0005515, GO:0045744	regulator of G-protein signaling 13	molecular_function, cellular nitrogen compound metabolic process, small molecule metabolic process, biological_process, signal transduction, cytosol, plasma membrane, catabolic process, nucleobase-containing compound catabolic process, cytoplasm, intracellular, organelle, nucleus, cellular_component, cell, enzyme regulator activity
388722	chr1	197871777	197876497	4721	1	0	0	0	8	8	8	2.34181	2.76747e-09	Neg.Binomial.W	7.26884e-09	0.0529549	1.69456	1.6416	NA	NA	NULL	NA	NULL
56956	chr1	197881037	197904608	23572	0	0	0	0	14	12	32	3.23212	3.60379e-08	Neg.Binomial.W	7.66228e-08	0	0.820182	0.820182	ENSG00000143355	LHX9	GO:0035262, GO:0008045, GO:0008585, GO:0008584, GO:0043565, GO:0006355, GO:0045892, GO:0003677, GO:0008270, GO:0008283, GO:0003714, GO:0003700, GO:0005634, GO:0005515	LIM homeobox 9	locomotion, biosynthetic process, cellular nitrogen compound metabolic process, ion binding, cell proliferation, cell differentiation, protein binding transcription factor activity, molecular_function, nucleic acid binding transcription factor activity, biological_process, reproduction, DNA binding, cell morphogenesis, anatomical structure development, cellular_component, organelle, nucleus, cell…
83479	chr1	200593024	200639097	46074	0	2	3	2	37	25	35	2.62536	9.53248e-09	Neg.Binomial.W	2.28195e-08	0.0379824	0.70177	0.663787	ENSG00000118197	DDX59	GO:0004386, GO:0008026, GO:0005622, GO:0046872, GO:0003676, GO:0005524, GO:0003723	DEAD (Asp-Glu-Ala-Asp) box polypeptide 59	cell, cellular_component, intracellular, ion binding, helicase activity, ATPase activity, RNA binding, molecular_function
647219	chr1	201083081	201096312	13232	0	0	2	0	17	9	11	2.21297	4.5077e-08	Neg.Binomial	9.41184e-08	0.0377872	0.932084	0.894297	ENSG00000232237	ASCL5	GO:0046983, GO:0003677, GO:0006355, GO:0006351, GO:0008150, GO:0005575, GO:0003674, GO:0005634	achaete-scute family bHLH transcription factor 5	DNA binding, molecular_function, biosynthetic process, biological_process, cellular nitrogen compound metabolic process, cell, cellular_component, nucleus, organelle, intracellular
252839	chr1	201103900	201140702	36803	1	1	0	0	32	27	41	3.69552	2.68089e-13	Neg.Binomial	1.40485e-12	0.0135859	0.905723	0.892137	ENSG00000116857	TMEM9	GO:0005770, GO:0005765, GO:0005764, GO:0031902, GO:0006810, GO:0008150, GO:0003674, GO:0016021	transmembrane protein 9	molecular_function, organelle, cellular_component, intracellular, cell, cytoplasm, vacuole, transport, biological_process, lysosome, endosome
91156	chr1	201159953	201198080	38128	4	0	1	1	47	24	28	2.73337	0.00262622	Neg.Binomial.W	0.00288911	0.0393412	0.865506	0.826164	ENSG00000163395	IGFN1	GO:0030018, GO:0005515, GO:0008150, GO:0005634	immunoglobulin-like and fibronectin type III domain containing 1	molecular_function, cellular_component, intracellular, cell, organelle, nucleus, biological_process, cytoplasm
5317	chr1	201252580	201302121	49542	1	0	0	0	59	45	42	4.12066	7.69004e-16	Neg.Binomial	6.17647e-15	0.00504622	0.982332	0.977285	ENSG00000081277	PKP1	GO:0005488, GO:0045110, GO:0030280, GO:0006921, GO:0019215, GO:0005521, GO:0030057, GO:0016337, GO:0007165, GO:0007155, GO:0004871, GO:0005882, GO:0007275, GO:0006915, GO:0005515, GO:0005886, GO:0005634	plakophilin 1 (ectodermal dysplasia/skin fragility syndrome)	molecular_function, organelle, intracellular, cell, cellular_component, nucleus, structural molecule activity, signal transducer activity, biological_process, cell death, cytoskeleton organization, cell adhesion, signal transduction, protein complex, cytoskeleton, plasma membrane, cellular component assembly
7139	chr1	201328136	201346890	18755	0	0	0	0	26	39	18	3.79923	2.09665e-12	Neg.Binomial.W	9.54374e-12	0	1.47516	1.47516	ENSG00000118194	TNNT2	GO:0031013, GO:0030172, GO:0005865, GO:0030049, GO:0032781, GO:0055009, GO:0008016, GO:0045214, GO:0006937, GO:0005523, GO:0051592, GO:0030017, GO:0032780, GO:0055010, GO:0005200, GO:0005861, GO:0003779, GO:0006200, GO:0016887, GO:0005829, GO:0005737, GO:0006936, GO:0007507, GO:0030016	troponin T type 2 (cardiac)	molecular_function, circulatory system process, biological_process, anatomical structure development, intracellular, structural molecule activity, cytoskeletal protein binding, cellular_component, cell, cytoskeleton organization, cytoplasm, anatomical structure formation involved in morphogenesis, catabolic process, nucleobase-containing compound catabolic process, protein complex, cytoskeleton, …
3898	chr1	201342372	201368736	26365	2	0	0	0	22	21	20	3.14031	1.35903e-24	Neg.Binomial.W	4.23172e-23	0.0189645	0.796511	0.777546	ENSG00000159166	LAD1	GO:0015629, GO:0005604, GO:0005198	ladinin 1	cellular_component, cell, intracellular, cytoskeleton, organelle, molecular_function, structural molecule activity, extracellular region, proteinaceous extracellular matrix
89796	chr1	201592411	201796102	203692	9	4	4	2	148	138	167	3.68598	6.73624e-14	Neg.Binomial.W	3.90629e-13	0.0233195	0.741315	0.717996	ENSG00000134369	NAV1	GO:0017111, GO:0000166, GO:0001578, GO:0005874, GO:0001764, GO:0005737, GO:0015630	neuron navigator 1	molecular_function, cytoskeleton organization, biological_process, cell differentiation, locomotion, anatomical structure development, cell motility, cytoskeleton, organelle, protein complex, intracellular, cell, cytoplasm, cellular_component
100873949	chr1	201657387	201798687	141301	9	4	0	2	103	102	117	3.06258	0.00625912	Neg.Binomial.W	0.00667712	0.0265391	0.759608	0.733069	NA	NA	NULL	NA	NULL
6051	chr1	201951500	201975275	23776	0	0	0	0	23	12	18	3.28341	5.93225e-09	Neg.Binomial.W	1.47346e-08	0	0.743046	0.743046	ENSG00000176393	RNPEP	GO:0005488, GO:0004301, GO:0008235, GO:0019370, GO:0004177, GO:0008237, GO:0005615, GO:0005576, GO:0008270, GO:0006508, GO:0005886	arginyl aminopeptidase (aminopeptidase B)	molecular_function, ion binding, lipid metabolic process, biosynthetic process, plasma membrane, small molecule metabolic process, biological_process, extracellular region, extracellular space, peptidase activity, cellular_component, cell
9283	chr1	202091986	202102720	10735	0	0	0	0	26	5	6	3.04452	1.55059e-06	Neg.Binomial.W	2.47967e-06	0	1.14889	1.14889	ENSG00000170075	GPR37L1	GO:0004930, GO:0007186, GO:0005515, GO:0008150, GO:0005886, GO:0016021	G protein-coupled receptor 37 like 1	molecular_function, signal transducer activity, cell, cellular_component, biological_process, signal transduction, plasma membrane
5778	chr1	202116141	202130716	14576	0	0	0	0	9	15	18	3.01226	2.61021e-07	Neg.Binomial.W	4.77687e-07	0	0.960483	0.960483	ENSG00000143851	PTPN7	GO:0016311, GO:0009898, GO:0035335, GO:0006470, GO:0016791, GO:0004725, GO:0005856, GO:0005829, GO:0005737, GO:0005515	protein tyrosine phosphatase, non-receptor type 7	cellular protein modification process, biological_process, plasma membrane, cytoskeleton, organelle, cytosol, phosphatase activity, cellular_component, cell, cytoplasm, intracellular, molecular_function
59352	chr1	202163029	202288909	125881	2	0	1	1	87	120	62	4.42855	7.26829e-26	Neg.Binomial.W	2.6924e-24	0.00794401	0.712313	0.704369	ENSG00000133067	LGR6	GO:0032588, GO:0090263, GO:0004888, GO:0016055, GO:0004930, GO:0007186, GO:0005887, GO:0005515, GO:0016021	leucine-rich repeat containing G protein-coupled receptor 6	organelle, signal transduction, biological_process, plasma membrane, molecular_function, cell, signal transducer activity, cellular_component, intracellular
8497	chr1	202995626	203047868	52243	2	0	0	0	40	44	64	4.13356	1.98962e-14	Neg.Binomial	1.26283e-13	0.00957066	0.944305	0.934735	ENSG00000143847	PPFIA4	GO:0009986, GO:0007154, GO:0005622, GO:0005737, GO:0005515	protein tyrosine phosphatase, receptor type, f polypeptide (PTPRF), interacting protein (liprin), alpha 4	cell, intracellular, cytoplasm, cellular_component, biological_process, molecular_function
134	chr1	203059782	203136533	76752	1	0	0	1	49	56	73	4.00531	4.12207e-20	Neg.Binomial.W	6.46443e-19	0.00651449	0.773053	0.766538	ENSG00000163485	ADORA1	GO:0032900, GO:0032244, GO:0003093, GO:0002793, GO:0014050, GO:0032795, GO:0035307, GO:0070256, GO:0042323, GO:0001883, GO:0002686, GO:0035814, GO:0006612, GO:0060087, GO:0051967, GO:0045822, GO:0050995, GO:0002674, GO:0097190, GO:0055118, GO:0050890, GO:0043268, GO:0030673, GO:0001609, GO:0048167, GO:0002087, GO:0032229, GO:0042734, GO:0046888, GO:0006909, GO:0043195, GO:0001659, GO:0048786, GO:…	adenosine A1 receptor	endoplasmic reticulum, organelle, cell proliferation, catabolic process, anatomical structure development, cell-cell signaling, plasma membrane, cytoskeleton, vesicle-mediated transport, cell death, protein targeting, membrane organization, lipid metabolic process, locomotion, cell motility, transport, cellular protein modification process, signal transduction, biological_process, response to str…
54900	chr1	203734304	203745361	11058	0	1	0	0	7	8	9	2.48491	4.97651e-05	Neg.Binomial.W	6.3833e-05	0.0226081	0.723458	0.70085	ENSG00000122188	LAX1	GO:0048305, GO:0050868, GO:0042113, GO:0050851, GO:0000188, GO:0019901, GO:0035556, GO:0006955, GO:0005794, GO:0042169, GO:0005737, GO:0005515, GO:0005886, GO:0016021, GO:0046649	lymphocyte transmembrane adaptor 1	plasma membrane, enzyme binding, Golgi apparatus, organelle, transport, molecular_function, immune system process, cellular protein modification process, signal transduction, biological_process, intracellular, cellular_component, cell, cytoplasm
9580	chr1	204042243	204096863	54621	2	0	1	1	49	45	31	3.26661	3.79904e-11	Neg.Binomial.W	1.34802e-10	0.018308	0.762832	0.744524	ENSG00000143842	SOX13	GO:0009653, GO:0043565, GO:0006351, GO:0005515, GO:0003700, GO:0005634	SRY (sex determining region Y)-box 13	DNA binding, nucleic acid binding transcription factor activity, molecular_function, organelle, nucleus, cellular_component, intracellular, cell, biosynthetic process, anatomical structure development, cellular nitrogen compound metabolic process, biological_process
3814	chr1	204159469	204165614	6146	0	0	0	0	13	18	14	3.17805	1.93166e-08	Neg.Binomial.W	4.32084e-08	0	2.44061	2.44061	ENSG00000170498	KISS1	GO:0060112, GO:0031773, GO:0033686, GO:0060124, GO:0050806, GO:0043410, GO:0043005, GO:0043025, GO:0016324, GO:0051482, GO:0005615, GO:0007010, GO:0008285, GO:0005576, GO:0005737, GO:0005515, GO:0007204	KiSS-1 metastasis-suppressor	cellular_component, cytoplasm, cell, extracellular space, extracellular region, intracellular, transport, signal transduction, reproduction, biological_process, molecular_function, homeostatic process, cytoskeleton organization, cell-cell signaling, neurological system process, plasma membrane, cell proliferation
22874	chr1	204187979	204346793	158815	8	1	5	3	106	182	138	3.61678	0.000259352	Neg.Binomial.W	0.000308537	0.0267607	0.894122	0.867361	NA	NA	NULL	NA	NULL
10446	chr1	204586298	204654861	68564	1	0	1	0	65	47	44	4.00935	2.89402e-22	Neg.Binomial	6.45703e-21	0.00729246	0.758416	0.751123	ENSG00000170382	LRRN2	GO:0004872, GO:0007165, GO:0007155, GO:0005515, GO:0016021	leucine rich repeat neuronal 2	molecular_function, cellular_component, signal transduction, biological_process, cell adhesion
9911	chr1	205197304	205242471	45168	3	0	0	0	41	41	70	3.98486	4.28177e-14	Neg.Binomial	2.56804e-13	0.0166047	1.12174	1.10513	ENSG00000133069	TMCC2	GO:0016192, GO:0016020, GO:0005515, GO:0016021	transmembrane and coiled-coil domain family 2	cellular_component, vesicle-mediated transport, biological_process, transport, molecular_function
81788	chr1	205271187	205290883	19697	0	0	0	0	21	12	19	3.14988	3.32845e-08	Neg.Binomial.W	7.11914e-08	0	0.879999	0.879999	ENSG00000163545	NUAK2	GO:0009103, GO:0042149, GO:0016772, GO:0004713, GO:0006468, GO:0030036, GO:0016773, GO:0004672, GO:0000287, GO:0004674, GO:0043066, GO:0016020, GO:0006915, GO:0005524, GO:0005515	NUAK family, SNF1-like kinase, 2	molecular_function, carbohydrate metabolic process, biological_process, biosynthetic process, ion binding, response to stress, cell death, cytoskeleton organization, lipid metabolic process, cellular protein modification process, cellular_component, kinase activity
55220	chr1	205305220	205326218	20999	1	1	0	0	26	20	22	3.32264	2.51378e-11	Neg.Binomial	9.2639e-11	0.0238107	1.07942	1.05561	ENSG00000162873	KLHDC8A	GO:0005515	kelch domain containing 8A	molecular_function
284576	chr1	205342380	205356568	14189	1	0	1	0	9	9	13	2.28011	1.61188e-07	Neg.Binomial	3.06742e-07	0.0352386	0.728264	0.693025	NA	NA	NULL	NA	NULL
148808	chr1	205538013	205572046	34034	5	0	0	0	36	22	19	2.7181	0.0389636	Neg.Binomial.W	0.0391916	0.036728	0.754148	0.71742	ENSG00000174514	MFSD4	GO:0055085, GO:0016021	major facilitator superfamily domain containing 4	cellular_component, transmembrane transport, transport, biological_process
2005	chr1	205577071	205601090	24020	3	0	0	1	17	25	13	2.68558	2.22387e-06	Neg.Binomial.W	3.44856e-06	0.041632	0.763253	0.721621	ENSG00000158711	ELK4	GO:0070932, GO:0003712, GO:0003682, GO:0043565, GO:0006355, GO:0003677, GO:0005737, GO:0006351, GO:0005515, GO:0003700, GO:0001047, GO:0000122, GO:0005634	ELK4, ETS-domain protein (SRF accessory protein 1)	cytoplasm, cell, cellular_component, intracellular, nucleus, organelle, biosynthetic process, cellular nitrogen compound metabolic process, biological_process, molecular_function, DNA binding, protein binding transcription factor activity, nucleic acid binding transcription factor activity, cellular protein modification process, chromosome organization
85414	chr1	205626979	205649587	22609	0	0	0	0	16	21	19	3.44468	4.19814e-10	Neg.Binomial.W	1.25623e-09	0	0.82563	0.82563	ENSG00000158715	SLC45A3	GO:0055085, GO:0016021	solute carrier family 45, member 3	transmembrane transport, transport, biological_process, cellular_component
64710	chr1	205681947	205719404	37458	1	2	0	0	19	27	40	3.43757	2.43382e-10	Neg.Binomial	7.57286e-10	0.0200224	0.765302	0.745279	ENSG00000069275	NUCKS1	GO:0005737, GO:0005634	nuclear casein kinase and cyclin-dependent kinase substrate 1	cellular_component, cell, cytoplasm, intracellular, organelle, nucleus
8934	chr1	205737114	205744588	7475	0	0	0	0	18	7	8	2.61496	3.50745e-05	Neg.Binomial.W	4.58519e-05	0	1.47157	1.47157	ENSG00000117280	RAB7L1	GO:0006184, GO:0006913, GO:0006886, GO:0007165, GO:0015031, GO:0003924, GO:0005622, GO:0005525, GO:0007264, GO:0016020, GO:0005737, GO:0005886, GO:0005634, GO:0005515	RAB7, member RAS oncogene family-like 1	molecular_function, plasma membrane, signal transduction, nucleocytoplasmic transport, transport, biological_process, cellular nitrogen compound metabolic process, catabolic process, nucleobase-containing compound catabolic process, small molecule metabolic process, intracellular, GTPase activity, organelle, nucleus, cytoplasm, cell, ion binding, cellular_component
254428	chr1	205758221	205782876	24656	0	1	0	0	22	38	16	3.55535	2.46578e-10	Neg.Binomial.W	7.66675e-10	0.0101395	1.02747	1.01733	ENSG00000133065	SLC41A1	GO:0006812, GO:0008324, GO:0055085, GO:0005886, GO:0016021	solute carrier family 41 (magnesium transporter), member 1	plasma membrane, transport, biological_process, transmembrane transport, transmembrane transporter activity, molecular_function, cellular_component, cell
148811	chr1	205797150	205819260	22111	1	0	1	1	34	7	27	3.0239	6.57185e-06	Neg.Binomial.W	9.52419e-06	0.0339198	1.02513	0.991211	ENSG00000162877	PM20D1	GO:0008233, GO:0008152, GO:0016787, GO:0046872, GO:0005576, GO:0006508	peptidase M20 domain containing 1	molecular_function, extracellular region, cellular_component, biological_process, peptidase activity, ion binding
115019	chr1	205882176	205912588	30413	2	0	1	0	23	24	34	3.13756	6.97061e-16	Neg.Binomial	5.64081e-15	0.0246605	0.887778	0.863118	ENSG00000174502	SLC26A9	GO:0015116, GO:0015301, GO:0015106, GO:0008272, GO:0008271, GO:0006885, GO:0006821, GO:0016324, GO:0006811, GO:0016020, GO:0055085, GO:0005886, GO:0016021, GO:0015701	solute carrier family 26 (anion exchanger), member 9	plasma membrane, biological_process, homeostatic process, transport, transmembrane transport, transmembrane transporter activity, molecular_function, cell, cellular_component
440712	chr1	206238872	206288647	49776	0	2	2	1	37	52	49	3.20791	9.56907e-12	Neg.Binomial.W	3.80725e-11	0.0251125	0.92414	0.899028	ENSG00000196533	C1orf186	GO:0016021	uncharacterized LOC101929219	cellular_component
9641	chr1	206643791	206670223	26433	2	0	0	1	19	43	14	3.34795	8.34888e-10	Neg.Binomial	2.39647e-09	0.0283736	0.958398	0.930024	ENSG00000143466	IKBKE	GO:0038061, GO:0004704, GO:0035666, GO:0034142, GO:0034138, GO:0002756, GO:0016772, GO:0008384, GO:0002224, GO:0008630, GO:0032480, GO:0004713, GO:0006468, GO:0010008, GO:0004672, GO:0016605, GO:0006955, GO:0043123, GO:0005829, GO:0045087, GO:0005524, GO:0005737, GO:0005515, GO:0005634, GO:0007252	inhibitor of kappa light polypeptide gene enhancer in B-cells, kinase epsilon	immune system process, response to stress, signal transduction, biological_process, molecular_function, cellular protein modification process, cell death, cytosol, endosome, intracellular, ion binding, kinase activity, signal transducer activity, organelle, nucleus, cellular_component, cell, cytoplasm, nucleoplasm
8444	chr1	206808881	206857764	48884	1	6	0	0	63	43	80	3.43105	0.000762529	Neg.Binomial.W	0.000872593	0.035799	1.26831	1.23251	ENSG00000143479	DYRK3	GO:0004712, GO:0016772, GO:0030218, GO:0004713, GO:0006468, GO:0004672, GO:0000287, GO:0004674, GO:0005524, GO:0005634, GO:0005515	dual-specificity tyrosine-(Y)-phosphorylation regulated kinase 3	ion binding, molecular_function, immune system process, biological_process, homeostatic process, anatomical structure development, cellular protein modification process, cell differentiation, kinase activity, cellular_component, cell, intracellular, organelle, nucleus
9261	chr1	206858289	206907628	49340	0	3	0	0	86	54	69	4.27358	1.28668e-17	Neg.Binomial	1.42865e-16	0.0152006	1.41197	1.39677	ENSG00000162889	MAPKAPK2	GO:0070935, GO:0006691, GO:0032680, GO:0032675, GO:0034146, GO:0038124, GO:0038123, GO:0035666, GO:0034134, GO:0048011, GO:0034162, GO:0034142, GO:0035924, GO:0009103, GO:0051403, GO:0031572, GO:0034166, GO:0034138, GO:0002756, GO:0002755, GO:0048010, GO:0000165, GO:0048839, GO:0019369, GO:0016772, GO:0007265, GO:0044351, GO:0002224, GO:0018105, GO:0034097, GO:0000187, GO:0004713, GO:0006468, GO:…	mitogen-activated protein kinase-activated protein kinase 2	cytoplasm, nucleoplasm, intracellular, signal transducer activity, ion binding, kinase activity, cellular_component, cell, organelle, nucleus, cellular nitrogen compound metabolic process, anatomical structure development, cytosol, vesicle-mediated transport, transport, immune system process, lipid metabolic process, small molecule metabolic process, signal transduction, cellular protein modifica…
9214	chr1	207077731	207096592	18862	0	0	0	0	41	40	45	4.06617	1.20254e-14	Neg.Binomial.W	7.92533e-14	0	2.2267	2.2267	ENSG00000162894	FAIM3	GO:0006968, GO:0043066, GO:0005576, GO:0016021	Fas apoptotic inhibitory molecule 3	extracellular region, cellular_component, response to stress, cell death, biological_process
947	chr1	208057594	208084747	27154	2	2	1	0	34	136	59	3.90667	2.25054e-06	Neg.Binomial.W	3.48741e-06	0.0460337	2.81113	2.76509	ENSG00000174059	CD34	GO:0007155, GO:0016020, GO:1900168, GO:1900038, GO:1900035, GO:0072254, GO:0071971, GO:0071657, GO:0061042, GO:0043199, GO:0036053, GO:0072011, GO:1900041, GO:0060547, GO:0071636, GO:0072089, GO:0001935, GO:0042482, GO:0006536, GO:0045171, GO:0035759, GO:0032733, GO:0048870, GO:0060290, GO:2001214, GO:0030195, GO:0003158, GO:0010629, GO:0009925, GO:0071425, GO:0050900, GO:0030097, GO:0005764, GO:…	CD34 molecule	biological_process, cell adhesion, cellular_component, circulatory system process, molecular_function, cell proliferation, homeostatic process, immune system process, cell differentiation, response to stress, anatomical structure formation involved in morphogenesis, anatomical structure development, organelle, intracellular, cell, cytoplasm, vacuole, lysosome, locomotion, cellular component assem…
55509	chr1	212859760	212873327	13568	0	0	0	0	14	11	10	2.94444	5.16766e-07	Neg.Binomial.W	8.94298e-07	0	0.859866	0.859866	ENSG00000123685	BATF3	GO:0043011, GO:0097028, GO:0043565, GO:0006355, GO:0009615, GO:0006366, GO:0003677, GO:0003714, GO:0003700, GO:0005634	basic leucine zipper transcription factor, ATF-like 3	DNA binding, anatomical structure development, cell differentiation, immune system process, biological_process, protein binding transcription factor activity, molecular_function, nucleic acid binding transcription factor activity, biosynthetic process, cellular nitrogen compound metabolic process, organelle, nucleus, intracellular, cell, cellular_component
79805	chr1	213123862	213165379	41518	0	0	1	0	37	38	33	3.76584	1.27458e-15	Neg.Binomial	9.85051e-15	0.00602149	0.867094	0.861072	ENSG00000143494	VASH2	GO:0045765, GO:0001938, GO:0045766, GO:0005737	vasohibin 2	cell, cytoplasm, intracellular, cellular_component, cell proliferation, biological_process, anatomical structure formation involved in morphogenesis, anatomical structure development
5629	chr1	214156524	214214595	58072	1	1	1	3	114	41	41	3.64553	4.85453e-05	Neg.Binomial.W	6.23056e-05	0.02583	1.12504	1.09921	ENSG00000117707	PROX1	GO:1901978, GO:2000979, GO:0097150, GO:0072574, GO:0070309, GO:0060836, GO:0060421, GO:0060414, GO:0060412, GO:0060298, GO:0060214, GO:0060059, GO:0055009, GO:0055005, GO:0048845, GO:0046619, GO:0030240, GO:0021707, GO:0002194, GO:0048839, GO:0031667, GO:0055010, GO:0001709, GO:2000179, GO:0045787, GO:0021542, GO:0003705, GO:0043565, GO:0006355, GO:0003677, GO:0008285, GO:0007275, GO:0005737, GO:…	prospero homeobox 1	intracellular, cellular_component, cytoplasm, cell, nucleus, organelle, nucleic acid binding transcription factor activity, molecular_function, cell differentiation, DNA binding, cell cycle, biological_process, biosynthetic process, cellular nitrogen compound metabolic process, embryo development, anatomical structure formation involved in morphogenesis, locomotion, cell motility, cell morphogene…
56950	chr1	214454445	214510474	56030	12	5	2	0	32	34	80	1.98737	0.000490892	Neg.Binomial	0.000568715	0.084776	0.868582	0.783806	ENSG00000143499	SMYD2	GO:0043516, GO:0018026, GO:0016279, GO:0046975, GO:0018027, GO:0000993, GO:0002039, GO:0005829, GO:0046872, GO:0008285, GO:0005737, GO:0006351, GO:0005515, GO:0000122, GO:0005634, GO:0016571, GO:0010452	SET and MYND domain containing 2	nucleus, organelle, cytoplasm, intracellular, cellular_component, cell, ion binding, cellular protein modification process, cytosol, cell proliferation, methyltransferase activity, chromosome organization, signal transduction, response to stress, molecular_function, enzyme binding, biosynthetic process, cellular nitrogen compound metabolic process, biological_process
440714	chr1	218683438	218699320	15883	1	0	2	0	10	13	12	2.50326	5.98817e-09	Neg.Binomial	1.48649e-08	0.0472203	0.734538	0.687318	NA	NA	NULL	NA	NULL
79762	chr1	220863187	220872499	9313	2	0	0	0	27	3	8	2.52127	0.000389896	Neg.Binomial.W	0.000456135	0.0536884	1.36011	1.30642	ENSG00000162817	C1orf115	GO:0016021	chromosome 1 open reading frame 115	cellular_component
3142	chr1	221051699	221058401	6703	0	0	0	0	12	47	14	3.73767	4.49983e-11	Neg.Binomial.W	1.57808e-10	0	3.63022	3.63022	ENSG00000136630	HLX	GO:0045627, GO:0046622, GO:0045629, GO:0007519, GO:0048557, GO:0048484, GO:0001889, GO:0000976, GO:0043565, GO:0008284, GO:0006355, GO:0003677, GO:0007275, GO:0030154, GO:0006351, GO:0005515, GO:0003700, GO:0005634, GO:0048513	H2.0-like homeobox	anatomical structure development, immune system process, cell differentiation, biological_process, molecular_function, DNA binding, nucleic acid binding transcription factor activity, embryo development, cell proliferation, growth, biosynthetic process, cellular nitrogen compound metabolic process, nucleus, organelle, cell, cellular_component, intracellular
79802	chr1	222695602	222721445	25844	0	2	0	0	11	15	30	3.0498	1.55793e-07	Neg.Binomial	2.97266e-07	0.0193468	0.722282	0.702936	ENSG00000143512	HHIPL2	GO:0016901, GO:0048038, GO:0005975, GO:0003824, GO:0005576	HHIP-like 2	carbohydrate metabolic process, oxidoreductase activity, biological_process, cellular_component, extracellular region, molecular_function
164127	chr1	223566715	223568812	2098	0	0	0	0	7	1	17	2.59027	0.000170296	Neg.Binomial.W	0.000205609	0	3.97204	3.97204	NA	NA	NULL	NA	NULL
8560	chr1	224363458	224381143	17686	0	1	0	0	19	29	29	3.61092	3.28414e-11	Neg.Binomial.W	1.17993e-10	0.0141355	1.45124	1.43711	ENSG00000143753	DEGS1	GO:0006633, GO:0016705, GO:0006629, GO:0055114, GO:0016021, GO:0030148, GO:0006665, GO:0009055, GO:0006636, GO:0044281, GO:0005783, GO:0016020, GO:0005789, GO:0005739, GO:0005887	delta(4)-desaturase, sphingolipid 1	molecular_function, cellular_component, oxidoreductase activity, small molecule metabolic process, biological_process, lipid metabolic process, biosynthetic process, organelle, mitochondrion, endoplasmic reticulum, plasma membrane, cell, intracellular, cytoplasm
9725	chr1	226033237	226070069	36833	0	2	0	0	24	32	37	3.28341	1.60766e-16	Neg.Binomial	1.47748e-15	0.0135748	0.841637	0.828062	ENSG00000196187	TMEM63A	GO:0005765, GO:0016020, GO:0000166, GO:0016021	transmembrane protein 63A	lysosome, organelle, cellular_component, intracellular, cell, cytoplasm, vacuole, molecular_function
163859	chr1	226170403	226187032	16630	0	0	0	0	20	18	8	3.21888	2.23957e-08	Neg.Binomial.W	4.95287e-08	0	0.922029	0.922029	NA	NA	NULL	NA	NULL
3707	chr1	226819391	226927024	107634	2	14	1	0	137	133	124	3.41695	8.61223e-09	Neg.Binomial	2.0802e-08	0.0394857	1.22018	1.1807	ENSG00000143772	ITPKB	GO:0043647, GO:0046579, GO:0000165, GO:0046638, GO:0008440, GO:0045059, GO:0007166, GO:0005516, GO:0007165, GO:0044281, GO:0005829, GO:0005524, GO:0005515, GO:0030217, GO:0045061	inositol-trisphosphate 3-kinase B	intracellular, cellular_component, cell, ion binding, immune system process, anatomical structure development, cell differentiation, molecular_function, signal transduction, biological_process, kinase activity, cytoplasm, small molecule metabolic process, cytosol
5664	chr1	227057885	227083806	25922	0	0	1	1	21	12	30	3.09104	5.29348e-11	Neg.Binomial.W	1.83288e-10	0.0192886	0.810123	0.790834	ENSG00000143801	PSEN2	GO:0050820, GO:0032469, GO:0040011, GO:0021904, GO:0007176, GO:0002573, GO:0002286, GO:0060048, GO:0048286, GO:0004175, GO:0002244, GO:0048854, GO:0050435, GO:0016485, GO:0048167, GO:0042640, GO:0044267, GO:0050852, GO:0043393, GO:0048538, GO:0030018, GO:0001708, GO:0030326, GO:0030900, GO:0007219, GO:0043065, GO:0001756, GO:0006816, GO:0043025, GO:0001666, GO:0001933, GO:0007613, GO:0015031, GO:…	presenilin 2 (Alzheimer disease 4)	molecular_function, circulatory system process, signal transduction, cell differentiation, immune system process, cellular protein modification process, embryo development, anatomical structure formation involved in morphogenesis, anatomical structure development, response to stress, biological_process, cell, peptidase activity, intracellular, cellular_component, cell-cell signaling, neurological…
7483	chr1	228106357	228135599	29243	0	0	2	0	21	39	24	3.58352	2.04397e-11	Neg.Binomial	7.67068e-11	0.0170981	0.957494	0.940396	ENSG00000143816	WNT9A	GO:0072498, GO:0061303, GO:0061037, GO:0045597, GO:0061072, GO:0071300, GO:0045880, GO:0005109, GO:0035115, GO:0032331, GO:0007093, GO:0060548, GO:0007267, GO:0005201, GO:0048704, GO:0005102, GO:0043154, GO:0045165, GO:0005578, GO:0016055, GO:0030182, GO:0060070, GO:0005615, GO:0008285, GO:0007275, GO:0005576, GO:0048856, GO:0005515	wingless-type MMTV integration site family, member 9A	cellular_component, extracellular region, proteinaceous extracellular matrix, extracellular space, structural molecule activity, cell death, signal transduction, cell-cell signaling, embryo development, cell proliferation, molecular_function, anatomical structure development, cell differentiation, cell cycle, biological_process
2987	chr1	228327663	228336685	9023	0	0	0	0	19	8	16	3.01226	3.7109e-07	Neg.Binomial.W	6.58643e-07	0	1.58853	1.58853	ENSG00000143774	GUK1	GO:0017144, GO:0015949, GO:0055086, GO:0006163, GO:0004385, GO:0044281, GO:0005829, GO:0005524, GO:0005515, GO:0046939, GO:0046711, GO:0046060, GO:0046054, GO:0034436, GO:0006185, GO:0019673, GO:0046034, GO:0046037	guanylate kinase 1	molecular_function, cell, cellular_component, ion binding, kinase activity, intracellular, cytosol, small molecule metabolic process, cytoplasm, biological_process, cellular nitrogen compound metabolic process, transport, biosynthetic process
57165	chr1	228337553	228347527	9975	0	0	0	0	16	4	5	2.56495	0.000349793	Neg.Binomial.W	0.000411009	0	0.835422	0.835422	ENSG00000198835	GJC2	GO:0005243, GO:0008219, GO:0043209, GO:0007267, GO:0009636, GO:0005922, GO:0016021, GO:0005921	gap junction protein, gamma 2, 47kDa	molecular_function, cellular_component, cell, transmembrane transporter activity, cell death, protein complex, plasma membrane, biological_process, cell-cell signaling
126731	chr1	229456758	229479041	22284	4	1	1	1	16	25	22	2.40394	0.00777062	Neg.Binomial.W	0.00823031	0.0785317	0.94238	0.863849	ENSG00000154429	CCSAP	GO:0060296, GO:0045995, GO:0005930, GO:0005819, GO:0035869, GO:0005813, GO:0005814, GO:0005929, GO:0007275, GO:0030424, GO:0036064	centriole, cilia and spindle-associated protein	biological_process, locomotion, cell motility, embryo development, anatomical structure development, cytoplasm, microtubule organizing center, cytoskeleton, organelle, protein complex, cilium, intracellular, cell, cellular_component
58	chr1	229566992	229569845	2854	0	0	0	0	21	4	6	2.89037	6.73902e-06	Neg.Binomial.W	9.74346e-06	0	3.62065	3.62065	ENSG00000143632	ACTA1	GO:0009991, GO:0043503, GO:0005865, GO:0030049, GO:0030240, GO:0010226, GO:0001725, GO:0048741, GO:0017022, GO:0048545, GO:0006936, GO:0030017, GO:0043531, GO:0016049, GO:0070062, GO:0009612, GO:0015629, GO:0005200, GO:0005884, GO:0005829, GO:0005524, GO:0005515, GO:0005856, GO:0005737	actin, alpha 1, skeletal muscle	molecular_function, biological_process, cellular_component, intracellular, cell, cytoskeleton, organelle, growth, cytoskeleton organization, anatomical structure development, cytosol, protein complex, cytoplasm, cellular component assembly, cell differentiation, anatomical structure formation involved in morphogenesis, cytoskeletal protein binding, extracellular region, ion binding, structural mo…
2590	chr1	230193536	230417870	224335	20	12	8	3	171	504	467	3.28847	0.0276246	Neg.Binomial.W	0.0280754	0.0479194	1.69687	1.64895	ENSG00000143641	GALNT2	GO:0018243, GO:0018242, GO:0002378, GO:0004653, GO:0005795, GO:0043687, GO:0030173, GO:0044267, GO:0006493, GO:0030145, GO:0032580, GO:0005794, GO:0000139, GO:0048471, GO:0016266, GO:0005576, GO:0016757, GO:0006486, GO:0016021	UDP-N-acetyl-alpha-D-galactosamine:polypeptide N-acetylgalactosaminyltransferase 2 (GalNAc-T2)	transferase activity, transferring glycosyl groups, extracellular region, carbohydrate metabolic process, ion binding, cellular protein modification process, organelle, molecular_function, biological_process, biosynthetic process, immune system process, cell, cytoplasm, Golgi apparatus, cellular_component, intracellular
79605	chr1	230457392	230561475	104084	5	1	2	0	70	98	69	3.54303	1.24545e-07	Neg.Binomial.W	2.4183e-07	0.0192152	0.759002	0.739787	ENSG00000177614	PGBD5	GO:0016021	piggyBac transposable element derived 5	cellular_component
10753	chr1	230883130	230937749	54620	4	2	5	2	66	32	26	2.68558	0.000127965	Neg.Binomial.W	0.000156702	0.059502	0.756744	0.697241	ENSG00000135773	CAPN9	GO:0004198, GO:0007586, GO:0005622, GO:0005509, GO:0006508, GO:0005575	calpain 9	molecular_function, peptidase activity, ion binding, cell, cellular_component, intracellular, biological_process
375061	chr1	231154704	231175992	21289	2	0	2	2	37	39	16	2.75732	1.47384e-09	Neg.Binomial.W	4.06693e-09	0.0704589	1.44049	1.37003	NA	NA	NULL	NA	NULL
440730	chr1	231297858	231357302	59445	4	0	1	1	49	45	49	2.96976	4.4388e-05	Neg.Binomial.W	5.73295e-05	0.0252334	0.801862	0.776628	ENSG00000119283	TRIM67	GO:0005622, GO:0008270, GO:0005515, GO:2000060, GO:0010976, GO:0046580, GO:0005856, GO:0005737	tripartite motif containing 67	molecular_function, ion binding, cell, intracellular, cellular_component, cell differentiation, organelle, cytoskeleton, catabolic process, cellular protein modification process, biological_process, signal transduction, anatomical structure development, cytoplasm
104472714	chr1	232061580	232080979	19400	1	0	4	1	17	22	27	2.4645	3.00175e-07	Neg.Binomial.W	5.42866e-07	0.0773196	1.13402	1.0567	NA	NA	NULL	NA	NULL
57568	chr1	232533711	232697304	163594	6	3	2	1	212	227	180	4.13901	3.47823e-06	Neg.Binomial.W	5.24788e-06	0.0183381	1.26125	1.24291	ENSG00000116991	SIPA1L2	GO:0005096, GO:0051056, GO:0005515	signal-induced proliferation-associated 1 like 2	molecular_function, enzyme regulator activity, signal transduction, biological_process
2786	chr1	235710987	235814054	103068	6	1	7	4	104	87	69	3.17078	0.000762438	Neg.Binomial.W	0.000872593	0.0436605	0.840869	0.797208	ENSG00000168243	GNG4	GO:0006112, GO:0071377, GO:0008277, GO:0005834, GO:0007268, GO:0007186, GO:0004871, GO:0030308, GO:0044281, GO:0005515, GO:0005886	guanine nucleotide binding protein (G protein), gamma 4	plasma membrane, protein complex, generation of precursor metabolites and energy, small molecule metabolic process, signal transduction, cell-cell signaling, neurological system process, molecular_function, biological_process, growth, cell, cellular_component, intracellular, signal transducer activity
128178	chr1	236511562	236648214	136653	11	6	8	3	106	98	94	2.79321	6.20102e-12	Neg.Binomial.W	2.57199e-11	0.0512246	0.726902	0.675677	ENSG00000186197	EDARADD	GO:0061153, GO:0001942, GO:0042475, GO:0007165, GO:0030154, GO:0005737, GO:0005515	EDAR-associated death domain	biological_process, anatomical structure development, cell differentiation, signal transduction, cell, cytoplasm, intracellular, cellular_component, molecular_function
1131	chr1	239549865	240078750	528886	23	55	22	5	529	299	404	2.7041	0.040059	Neg.Binomial.W	0.0402745	0.0496326	0.776475	0.726842	ENSG00000133019	CHRM3	GO:0006112, GO:0050796, GO:0046541, GO:0043679, GO:0045987, GO:0042166, GO:0032279, GO:0016907, GO:0006939, GO:0003056, GO:0008144, GO:0004435, GO:0007399, GO:0030425, GO:0004872, GO:0016323, GO:0007165, GO:0045211, GO:0006464, GO:0004930, GO:0007186, GO:0030054, GO:0044281, GO:0005887, GO:0008283, GO:0005515, GO:0005886, GO:0016021, GO:0007586, GO:0007213, GO:0019229	cholinergic receptor, muscarinic 3	cellular_component, cell, signal transducer activity, circulatory system process, molecular_function, transport, biological_process, generation of precursor metabolites and energy, ion binding, small molecule metabolic process, cell proliferation, signal transduction, cell-cell signaling, anatomical structure development, plasma membrane, cellular protein modification process
64388	chr1	240652873	240775449	122577	10	5	5	7	95	81	137	2.72258	0.000714886	Neg.Binomial.W	0.000819601	0.0550674	0.851166	0.796098	ENSG00000180875	GREM2	GO:0060300, GO:0010172, GO:0005125, GO:0030509, GO:0019221, GO:0008201, GO:0005615, GO:0005576	gremlin 2, DAN family BMP antagonist	molecular_function, cellular_component, extracellular space, extracellular region, anatomical structure development, embryo development, ion binding, cellular nitrogen compound metabolic process, biological_process, biosynthetic process, signal transduction
1122	chr1	241792155	241799232	7078	1	1	0	0	14	10	12	2.48491	3.03157e-07	Neg.Binomial	5.47799e-07	0.0706414	1.69539	1.62475	ENSG00000203668	CHML	GO:0005968, GO:0004663, GO:0006886, GO:0007601, GO:0005096	choroideremia-like (Rab escort protein 2)	molecular_function, biological_process, transport, cytoplasm, neurological system process, protein complex, intracellular, enzyme regulator activity, transferase activity, transferring alkyl or aryl (other than methyl) groups, cell, cellular_component
116228	chr1	244998624	245008359	9736	0	0	0	3	15	8	9	2.29302	8.74166e-05	Neg.Binomial.W	0.000109078	0.0770337	1.09559	1.01856	ENSG00000203667	COX20	GO:0031966, GO:0005739, GO:0016021	COX20 cytochrome C oxidase assembly factor	cytoplasm, cell, cellular_component, intracellular, organelle, mitochondrion
3192	chr1	245014468	245027844	13377	0	0	0	0	5	9	19	2.68558	3.18299e-05	Neg.Binomial.W	4.1865e-05	0	0.822307	0.822307	ENSG00000153187	HNRNPU	GO:0070937, GO:0070934, GO:0071013, GO:0006396, GO:0030529, GO:0000398, GO:0008380, GO:0005654, GO:0010467, GO:0016301, GO:0009986, GO:0003677, GO:0003676, GO:0005524, GO:0005515, GO:0003723, GO:0005634	heterogeneous nuclear ribonucleoprotein U (scaffold attachment factor A)	nucleus, cell, ion binding, nucleoplasm, organelle, intracellular, cellular_component, biological_process, cellular nitrogen compound metabolic process, mRNA processing, DNA binding, RNA binding, molecular_function, protein complex, kinase activity, cytoplasm
55083	chr1	245318287	245872733	554447	28	27	33	14	636	459	451	3.12253	0.00057232	Neg.Binomial.W	0.000660381	0.0459918	0.929455	0.883463	ENSG00000162849	KIF26B	GO:0072092, GO:0022409, GO:0007018, GO:0005871, GO:0003777, GO:0008017, GO:0030010, GO:0005874, GO:0005524, GO:0005737	kinesin family member 26B	cytoskeletal protein binding, cytoskeleton, organelle, protein complex, cell adhesion, anatomical structure formation involved in morphogenesis, growth, intracellular, ion binding, cellular_component, cell, cytoplasm, molecular_function, biological_process, anatomical structure development
84838	chr1	247460714	247495148	34435	1	2	1	0	36	25	30	3.24705	6.78979e-21	Neg.Binomial.W	1.23626e-19	0.0290402	0.880887	0.851846	ENSG00000162714	ZNF496	GO:0016604, GO:0043621, GO:0000981, GO:0006355, GO:0005622, GO:0006366, GO:0003677, GO:0046872, GO:0045893, GO:0003676, GO:0005515, GO:0003700, GO:0000122, GO:0005634	zinc finger protein 496	nucleoplasm, cellular_component, intracellular, nucleus, organelle, cell, ion binding, DNA binding, nucleic acid binding transcription factor activity, molecular_function, biological_process, biosynthetic process, cellular nitrogen compound metabolic process
114548	chr1	247579458	247612410	32953	1	2	1	0	28	21	33	2.92674	2.21778e-10	Neg.Binomial.W	6.96114e-10	0.0303463	0.829464	0.799118	ENSG00000162711	NLRP3	GO:0050701, GO:0032621, GO:0009595, GO:0072559, GO:0050713, GO:0042834, GO:0035872, GO:0042347, GO:0050718, GO:0002674, GO:0006919, GO:0051259, GO:0043280, GO:0051607, GO:0051092, GO:0071222, GO:0050728, GO:0006952, GO:0032088, GO:0007165, GO:0006954, GO:0005829, GO:0006915, GO:0045087, GO:0005524, GO:0005737, GO:0005515, GO:0032611, GO:0050727, GO:0044546	NLR family, pyrin domain containing 3	intracellular, cytoplasm, cellular_component, cell, ion binding, protein targeting, transport, nucleocytoplasmic transport, cellular component assembly, macromolecular complex assembly, cytosol, signal transduction, cell death, protein complex, protein complex assembly, biosynthetic process, cellular nitrogen compound metabolic process, response to stress, biological_process, immune system proces…
148823	chr1	247670360	247740992	70633	2	1	3	1	64	51	45	3.37458	5.39908e-13	Neg.Binomial.W	2.70394e-12	0.024776	0.755077	0.730301	NA	NA	NULL	NA	NULL
25893	chr1	248020501	248041507	21007	3	0	2	0	28	22	13	2.42239	0.00102869	Neg.Binomial.W	0.00116569	0.059504	0.999667	0.940163	ENSG00000162722	TRIM58	GO:0005622, GO:0046872, GO:0008270, GO:0005515	tripartite motif containing 58	molecular_function, cellular_component, intracellular, cell, ion binding
80851	chr1	249104648	249120832	16185	1	0	0	0	8	17	30	3.03495	3.72542e-17	Neg.Binomial.W	3.85804e-16	0.0154464	1.13274	1.11729	NA	NA	NULL	NA	NULL
22982	chr10	320130	735683	415554	7	12	3	3	614	481	544	4.45246	3.67025e-05	Neg.Binomial.W	4.78491e-05	0.0150402	1.31471	1.29967	ENSG00000151240	DIP2C	GO:0008134, GO:0008152, GO:0003824, GO:0005634	DIP2 disco-interacting protein 2 homolog C (Drosophila)	transcription factor binding, biological_process, cell, intracellular, cellular_component, organelle, nucleus, molecular_function
414235	chr10	695888	711109	15222	1	0	0	0	16	18	28	3.33221	6.72765e-11	Neg.Binomial	2.29252e-10	0.0164236	1.35768	1.34126	NA	NA	NULL	NA	NULL
101927762	chr10	978966	988683	9718	0	2	0	0	25	12	27	3.08089	9.82712e-10	Neg.Binomial	2.78543e-09	0.0514509	2.19524	2.14379	NA	NA	NULL	NA	NULL
3422	chr10	1085848	1095110	9263	1	1	0	0	21	4	4	2.02228	8.11525e-05	Neg.Binomial.W	0.000101547	0.0539782	1.04358	0.9896	ENSG00000067064	IDI1	GO:0050992, GO:0035634, GO:0004452, GO:0006695, GO:0030145, GO:0005777, GO:0008299, GO:0016787, GO:0044281, GO:0000287, GO:0005829, GO:0046872, GO:0005739	isopentenyl-diphosphate delta isomerase 1	isomerase activity, cellular_component, cytoplasm, cell, intracellular, organelle, mitochondrion, peroxisome, biological_process, small molecule metabolic process, cytosol, lipid metabolic process, biosynthetic process, molecular_function, ion binding
105	chr10	1228073	1779670	551598	46	13	14	8	644	752	513	3.3395	1.23105e-11	Neg.Binomial	4.81769e-11	0.0367115	1.15362	1.11691	ENSG00000185736	ADARB2	GO:0004000, GO:0006396, GO:0006397, GO:0003727, GO:0003725, GO:0046872, GO:0005739, GO:0005737, GO:0005634, GO:0003723	adenosine deaminase, RNA-specific, B2 (non-functional)	molecular_function, RNA binding, intracellular, hydrolase activity, acting on carbon-nitrogen (but not peptide) bonds, organelle, nucleus, cellular_component, cytoplasm, cell, mitochondrion, mRNA processing, ion binding, biological_process, cellular nitrogen compound metabolic process
642394	chr10	1568832	1599179	30348	2	0	0	0	77	84	40	3.97298	1.79475e-13	Neg.Binomial.W	9.65209e-13	0.0164755	2.20772	2.19125	NA	NA	NULL	NA	NULL
79754	chr10	5680830	5708558	27729	3	1	0	2	35	23	41	2.91235	2.03936e-16	Neg.Binomial.W	1.83713e-15	0.054095	1.19009	1.136	ENSG00000196372	ASB13	GO:0035556, GO:0016567, GO:0005515	ankyrin repeat and SOCS box containing 13	cellular protein modification process, biological_process, signal transduction, molecular_function
54522	chr10	5903580	5931869	28290	2	0	0	0	27	31	29	3.46574	5.59668e-16	Neg.Binomial	4.60708e-15	0.0176741	1.0251	1.00742	ENSG00000134461	ANKRD16	GO:0005515	ankyrin repeat domain 16	molecular_function
3601	chr10	5990855	6020150	29296	1	1	1	2	25	25	25	3.07063	6.21461e-10	Neg.Binomial.W	1.81785e-09	0.0426679	0.853359	0.810691	ENSG00000134470	IL15RA	GO:0032825, GO:0004896, GO:0019221, GO:0030659, GO:0031965, GO:0007165, GO:0004871, GO:0005615, GO:0000139, GO:0005789, GO:0008283, GO:0005515, GO:0016021, GO:0005886, GO:0031410, GO:0007259, GO:0031667, GO:0010977	interleukin 15 receptor, alpha	cell proliferation, cytoplasmic membrane-bounded vesicle, plasma membrane, endoplasmic reticulum, signal transduction, signal transducer activity, nuclear envelope, extracellular region, extracellular space, nucleus, organelle, molecular_function, cellular_component, intracellular, cell, cytoplasm, Golgi apparatus, immune system process, cell differentiation, anatomical structure development, bio…
3559	chr10	6052652	6104288	51637	2	4	0	2	77	29	52	3.25612	2.31744e-06	Neg.Binomial.W	3.58331e-06	0.0387319	1.01994	0.981209	ENSG00000134460	IL2RA	GO:0046013, GO:0004911, GO:0006924, GO:0050687, GO:0045582, GO:0050777, GO:0042104, GO:0002437, GO:0008144, GO:0019976, GO:0042130, GO:0007166, GO:0007219, GO:0009897, GO:0050728, GO:0043065, GO:0006955, GO:0006915, GO:0008283, GO:0005886, GO:0016021, GO:0005515, GO:0043029, GO:0038110, GO:0050672, GO:0042102, GO:0009986	interleukin 2 receptor, alpha	plasma membrane, signal transduction, cell death, cellular_component, signal transducer activity, cell, anatomical structure development, cell differentiation, molecular_function, biological_process, response to stress, immune system process, homeostatic process, cell proliferation
84991	chr10	6130950	6159420	28471	1	0	0	2	18	31	26	3.10395	1.1399e-13	Neg.Binomial.W	6.35299e-13	0.0263426	0.878086	0.851744	ENSG00000134453	RBM17	GO:0005681, GO:0006397, GO:0008380, GO:0003676, GO:0005515, GO:0005634, GO:0003723, GO:0000166	RNA binding motif protein 17	nucleus, intracellular, cellular_component, cell, organelle, mRNA processing, biological_process, cellular nitrogen compound metabolic process, molecular_function, RNA binding
5588	chr10	6469105	6622263	153159	14	24	7	3	158	140	133	2.44039	2.56071e-07	Neg.Binomial	4.69828e-07	0.07835	0.938023	0.859673	ENSG00000065675	PRKCQ	GO:2000570, GO:0022400, GO:0007603, GO:0006921, GO:0032740, GO:2000318, GO:0090330, GO:0070233, GO:0032753, GO:0004697, GO:0016056, GO:0045086, GO:0050870, GO:0016772, GO:0050852, GO:0006509, GO:0051092, GO:0030168, GO:0007596, GO:0042102, GO:0001772, GO:0004713, GO:0006468, GO:0046627, GO:0035556, GO:0006355, GO:0004672, GO:0001558, GO:0004842, GO:0005622, GO:0004674, GO:0006954, GO:0005829, GO:…	protein kinase C, theta	intracellular, ion binding, ligase activity, kinase activity, cytoplasm, cellular protein modification process, cell adhesion, cell proliferation, biosynthetic process, cellular nitrogen compound metabolic process, response to stress, cell death, locomotion, cytosol, anatomical structure development, cell morphogenesis, biological_process, molecular_function, cell differentiation, growth, cellula…
2625	chr10	8095567	8117161	21595	2	3	2	1	14	55	34	2.91012	6.74985e-05	Neg.Binomial.W	8.53313e-05	0.092614	1.58987	1.49726	ENSG00000107485	GATA3	GO:2000734, GO:2000703, GO:2000683, GO:2000607, GO:0072676, GO:0072179, GO:0072178, GO:0061290, GO:0061085, GO:0051569, GO:0005134, GO:0002572, GO:0001806, GO:0003180, GO:2000146, GO:0042421, GO:0045064, GO:0071599, GO:2000679, GO:0032736, GO:0060676, GO:0035898, GO:0043370, GO:2000352, GO:0009653, GO:0060374, GO:2000611, GO:0048485, GO:0033600, GO:0048646, GO:0035799, GO:0072107, GO:0035162, GO:…	GATA binding protein 3	chromosome organization, small molecule metabolic process, transcription factor binding, ion binding, cell proliferation, transport, cell death, cellular amino acid metabolic process, cellular protein modification process, growth, developmental maturation, cell cycle, cell-cell signaling, nucleoplasm, nucleolus, DNA binding, nucleic acid binding transcription factor activity, protein binding tran…
10659	chr10	11047259	11378674	331416	19	31	19	3	270	294	288	2.90601	0.0177739	Neg.Binomial.W	0.0182802	0.0543124	0.856929	0.802617	ENSG00000048740	CELF2	GO:0008016, GO:0006376, GO:0006396, GO:0006397, GO:0003676, GO:0005737, GO:0005634, GO:0003723, GO:0000166	CUGBP, Elav-like family member 2	circulatory system process, RNA binding, molecular_function, mRNA processing, biological_process, cellular component assembly, ribonucleoprotein complex assembly, cellular nitrogen compound metabolic process, macromolecular complex assembly, cell, cytoplasm, intracellular, cellular_component, organelle, nucleus
254427	chr10	11865338	11914276	48939	3	5	2	2	29	35	61	2.85263	7.47531e-07	Neg.Binomial.W	1.26412e-06	0.0613008	0.8514	0.790099	NA	NA	NULL	NA	NULL
219731	chr10	11891612	11936699	45088	5	0	0	1	21	21	59	2.64271	1.09928e-06	Neg.Binomial	1.80153e-06	0.0332683	0.746688	0.71342	NA	NA	NULL	NA	NULL
55526	chr10	12110971	12165224	54254	1	1	0	2	47	64	56	3.76892	3.31216e-20	Neg.Binomial.W	5.31059e-19	0.0184318	1.02604	1.00761	ENSG00000181192	DHTKD1	GO:0006091, GO:0004591, GO:0008219, GO:0016624, GO:0006096, GO:0008152, GO:0006099, GO:0030976, GO:0055114, GO:0005739	dehydrogenase E1 and transketolase domain containing 1	oxidoreductase activity, cytoplasm, cell, cellular_component, intracellular, molecular_function, mitochondrion, organelle, carbohydrate metabolic process, cell death, ion binding, generation of precursor metabolites and energy, biological_process, catabolic process
11164	chr10	12207324	12238143	30820	2	1	1	0	20	44	45	3.28341	6.31858e-11	Neg.Binomial.W	2.16342e-10	0.0324465	1.17889	1.14644	ENSG00000165609	NUDT5	GO:0009191, GO:0019303, GO:0019144, GO:0034656, GO:0047631, GO:0017110, GO:0055086, GO:0030515, GO:0009117, GO:0016787, GO:0044281, GO:0000287, GO:0005622, GO:0005829, GO:0006139	nudix (nucleoside diphosphate linked moiety X)-type motif 5	cytoplasm, small molecule metabolic process, biological_process, cellular nitrogen compound metabolic process, carbohydrate metabolic process, cytosol, catabolic process, nucleobase-containing compound catabolic process, RNA binding, molecular_function, ion binding, intracellular, cell, cellular_component
57118	chr10	12391481	12877545	486065	33	7	18	3	393	358	312	3.33542	0.0212477	Neg.Binomial.W	0.0217126	0.0313744	0.728983	0.697609	ENSG00000183049	CAMK1D	GO:0071622, GO:0005954, GO:0060267, GO:0032793, GO:0090023, GO:0050773, GO:0004683, GO:0010976, GO:0016772, GO:0050766, GO:0005516, GO:0004713, GO:0006468, GO:0004672, GO:0006954, GO:0042981, GO:0005524, GO:0005737, GO:0005634, GO:0043066, GO:0043065	calcium/calmodulin-dependent protein kinase ID	organelle, nucleus, cellular_component, intracellular, ion binding, kinase activity, cytoplasm, cell, protein complex, anatomical structure development, cell differentiation, vesicle-mediated transport, cell death, response to stress, transport, cellular protein modification process, biosynthetic process, cellular nitrogen compound metabolic process, locomotion, cell motility, immune system proce…
83641	chr10	14560556	14816896	256341	23	26	7	5	239	142	190	2.64763	0.0353806	Neg.Binomial.W	0.0357215	0.0594911	0.742501	0.68301	NA	NA	NULL	NA	NULL
9397	chr10	15144583	15210692	66110	6	11	3	1	67	40	32	2.19835	0.000286609	Neg.Binomial	0.000339646	0.0794131	0.700852	0.621439	ENSG00000152465	NMT2	GO:0022400, GO:0009249, GO:0007603, GO:0016056, GO:0006499, GO:0004379, GO:0019082, GO:0019068, GO:0016032, GO:0005794, GO:0003824, GO:0005829, GO:0005737, GO:0005886	N-myristoyltransferase 2	cell, cytoplasm, cellular_component, transferase activity, transferring acyl groups, intracellular, molecular_function, plasma membrane, cytosol, organelle, Golgi apparatus, symbiosis, encompassing mutualism through parasitism, protein maturation, biosynthetic process, cellular protein modification process, biological_process, signal transduction
221061	chr10	15253642	15413061	159420	7	1	2	0	142	186	115	4.04743	1.40258e-05	Neg.Binomial.W	1.92737e-05	0.0156819	0.926274	0.910593	ENSG00000148468	FAM171A1	GO:0016021	family with sequence similarity 171, member A1	cellular_component
389941	chr10	16555742	16564004	8263	0	0	1	1	15	9	11	2.7213	5.3958e-09	Neg.Binomial	1.35115e-08	0.0605107	1.41192	1.35141	ENSG00000165985	C1QL3	GO:0050807, GO:0005581, GO:0005515, GO:0005576	complement component 1, q subcomponent-like 3	cell-cell signaling, neurological system process, proteinaceous extracellular matrix, extracellular region, cellular_component, biological_process, molecular_function
9200	chr10	17631958	17659376	27419	2	1	4	1	31	17	27	2.67645	0.00447874	Neg.Binomial.W	0.00483668	0.0729421	0.911776	0.838834	ENSG00000165996	PTPLA	GO:0035335, GO:0006633, GO:0006470, GO:0016829, GO:0007165, GO:0004725, GO:0007275, GO:0005789, GO:0016021	protein tyrosine phosphatase-like (proline instead of catalytic arginine), member A	signal transduction, endoplasmic reticulum, organelle, cytoplasm, cellular protein modification process, lipid metabolic process, biosynthetic process, lyase activity, biological_process, small molecule metabolic process, molecular_function, phosphatase activity, cellular_component, cell, intracellular
100129213	chr10	18290715	18299491	8777	0	0	0	0	17	5	11	2.66259	6.04793e-05	Neg.Binomial.W	7.69102e-05	0	1.25328	1.25328	NA	NA	NULL	NA	NULL
387640	chr10	21802407	21814611	12205	0	2	0	0	7	5	16	2.46243	1.29373e-05	Neg.Binomial	1.78693e-05	0.0409668	0.764714	0.723747	ENSG00000180592	SKIDA1	GO:0005634, GO:0000166	SKI/DACH domain containing 1	molecular_function, cellular_component, cell, nucleus, organelle, intracellular
5305	chr10	22823778	23003484	179707	10	26	10	3	145	115	142	2.26957	4.86365e-06	Neg.Binomial	7.1774e-06	0.0681665	0.745658	0.677492	ENSG00000150867	PIP4K2A	GO:0016309, GO:0016310, GO:0006644, GO:0046488, GO:0035855, GO:0016308, GO:0006661, GO:0016307, GO:0044281, GO:0005829, GO:0005524, GO:0005575, GO:0005886, GO:0005634	phosphatidylinositol-5-phosphate 4-kinase, type II, alpha	cytoplasm, lipid metabolic process, biosynthetic process, small molecule metabolic process, kinase activity, cytosol, plasma membrane, immune system process, biological_process, cell differentiation, anatomical structure development, molecular_function, intracellular, organelle, nucleus, ion binding, cellular_component, cell
100128811	chr10	25447001	25465205	18205	0	0	0	0	42	23	22	3.78419	3.18922e-12	Neg.Binomial.W	1.39553e-11	0	1.59297	1.59297	NA	NA	NULL	NA	NULL
2572	chr10	26505236	26593487	88252	6	1	0	0	135	73	69	3.95357	0.000106152	Neg.Binomial.W	0.00013096	0.0198296	1.04625	1.02642	ENSG00000136750	GAD2	GO:0006540, GO:0061202, GO:0042136, GO:0016595, GO:0004351, GO:0042734, GO:0031225, GO:0019752, GO:0007268, GO:0030672, GO:0007269, GO:0016831, GO:0042493, GO:0046982, GO:0030170, GO:0030054, GO:0000139, GO:0048471, GO:0005829, GO:0030424, GO:0005515, GO:0005886, GO:0045202, GO:0031410	glutamate decarboxylase 2 (pancreatic islets and brain, 65kDa)	lyase activity, small molecule metabolic process, cellular amino acid metabolic process, catabolic process, transport, cytoplasmic membrane-bounded vesicle, biosynthetic process, cytosol, plasma membrane, ion binding, organelle, cellular_component, intracellular, cell, cytoplasm, Golgi apparatus, cell-cell signaling, biological_process, neurological system process, molecular_function
57608	chr10	30301729	30404423	102695	5	4	1	1	101	69	100	3.88872	6.68644e-12	Neg.Binomial.W	2.75735e-11	0.0267783	0.876382	0.849603	ENSG00000165757	KIAA1462	GO:0005911, GO:0005912, GO:0007155, GO:0030054	KIAA1462	cell adhesion, biological_process, cellular_component
8829	chr10	33466420	33625190	158771	9	5	5	3	168	137	156	3.19309	4.36535e-08	Neg.Binomial.W	9.13683e-08	0.0346411	0.967851	0.93321	ENSG00000099250	NRP1	GO:0038084, GO:0035767, GO:0005021, GO:0048010, GO:0019838, GO:0009887, GO:0017154, GO:0007155, GO:0001525, GO:0016020, GO:0007411, GO:1902336, GO:1902285, GO:0090259, GO:0097490, GO:0097491, GO:0061549, GO:0060385, GO:0060301, GO:0050918, GO:0048846, GO:0048842, GO:0002116, GO:0021636, GO:0015026, GO:0071679, GO:0060627, GO:0043235, GO:0010595, GO:0048012, GO:0060666, GO:0048843, GO:0007413, GO:…	neuropilin 1	molecular_function, anatomical structure development, cell morphogenesis, biological_process, anatomical structure formation involved in morphogenesis, locomotion, cell motility, cell differentiation, signal transduction, cell adhesion, kinase activity, signal transducer activity, cellular_component, cytoplasm, extracellular region, intracellular, cell, vesicle-mediated transport, ion binding, pl…
56288	chr10	34398488	35104253	705766	19	26	39	9	789	554	553	3.43965	0.000314793	Neg.Binomial.W	0.00037202	0.0329429	0.895481	0.862538	ENSG00000148498	PARD3	GO:0060341, GO:0034329, GO:0006612, GO:0032970, GO:0003383, GO:0005547, GO:0005546, GO:0045216, GO:0070830, GO:0044295, GO:0090162, GO:0005080, GO:0008356, GO:0007163, GO:0019903, GO:0005911, GO:0000226, GO:0005913, GO:0051642, GO:0007179, GO:0007205, GO:0006461, GO:0005819, GO:0045177, GO:0043025, GO:0007049, GO:0012505, GO:0005938, GO:0044319, GO:0007409, GO:0032266, GO:0030054, GO:0005829, GO:…	par-3 family cell polarity regulator	cytoskeleton organization, biological_process, molecular_function, anatomical structure development, cell differentiation, cell morphogenesis, intracellular, cellular_component, lipid binding, ion binding, enzyme binding, cytoplasm, cell, protein targeting, transport, membrane organization, macromolecular complex assembly, locomotion, cell motility, protein complex assembly, cellular component as…
5979	chr10	43572475	43625799	53325	1	0	1	0	46	47	34	3.67207	2.79301e-21	Neg.Binomial.W	5.66111e-20	0.00937647	0.793874	0.784498	ENSG00000165731	RET	GO:0072300, GO:0007497, GO:0007158, GO:2001241, GO:0035799, GO:0061146, GO:0097021, GO:0033619, GO:0006919, GO:0048265, GO:0033630, GO:0071300, GO:0000165, GO:0010976, GO:0042551, GO:0016772, GO:0001657, GO:0001838, GO:0007169, GO:0004714, GO:0030155, GO:0030335, GO:0048484, GO:0001755, GO:0004713, GO:0006468, GO:0004872, GO:0010008, GO:0007165, GO:0004672, GO:0018108, GO:0007156, GO:0016020, GO:…	ret proto-oncogene	anatomical structure development, cell differentiation, cell morphogenesis, signal transduction, biological_process, molecular_function, locomotion, cell motility, immune system process, embryo development, anatomical structure formation involved in morphogenesis, cell, intracellular, ion binding, kinase activity, signal transducer activity, cellular_component, biosynthetic process, cellular nitr…
221002	chr10	43689983	43762367	72385	2	4	0	0	63	61	50	3.27264	0.000102081	Neg.Binomial.W	0.000126301	0.0207225	0.801271	0.780548	ENSG00000198915	RASGEF1A	GO:0046579, GO:0005088, GO:0016477, GO:0005085, GO:0005622, GO:0051056, GO:0007264	RasGEF domain family, member 1A	locomotion, cell motility, signal transduction, biological_process, intracellular, cellular_component, cell, molecular_function
3185	chr10	43881065	43904614	23550	0	0	0	1	50	18	33	3.64806	6.39839e-12	Neg.Binomial	2.64961e-11	0.0106157	1.42958	1.41897	ENSG00000169813	HNRNPF	GO:0071013, GO:0043484, GO:0006396, GO:0000398, GO:0008380, GO:0005654, GO:0010467, GO:0003727, GO:0003676, GO:0005737, GO:0005515, GO:0005634, GO:0003723, GO:0000166	heterogeneous nuclear ribonucleoprotein F	cellular_component, cell, cytoplasm, nucleoplasm, intracellular, organelle, nucleus, RNA binding, biological_process, cellular nitrogen compound metabolic process, mRNA processing, molecular_function
6387	chr10	44793038	44881941	88904	0	1	5	1	57	75	72	3.47463	0.00318053	Neg.Binomial.W	0.00348108	0.0196842	0.76487	0.745186	ENSG00000107562	CXCL12	GO:0045236, GO:1902230, GO:0008064, GO:2000107, GO:0001667, GO:0008015, GO:0090026, GO:0050930, GO:0042098, GO:0042379, GO:0070098, GO:0008009, GO:0008045, GO:0006874, GO:0008354, GO:0001569, GO:0007281, GO:0006935, GO:0005102, GO:0009897, GO:0007165, GO:0007155, GO:0006955, GO:0009615, GO:0007186, GO:0007420, GO:0005615, GO:0008083, GO:0005576, GO:0030334, GO:0030335, GO:0048842, GO:0033603, GO:…	chemokine (C-X-C motif) ligand 12	cellular_component, extracellular region, extracellular space, cell, plasma membrane, cell proliferation, signal transduction, cell adhesion, cell death, homeostatic process, response to stress, cytoskeleton organization, circulatory system process, cell morphogenesis, anatomical structure development, immune system process, reproduction, biological_process, cell differentiation, molecular_functi…
220980	chr10	45306472	45455137	148666	5	1	2	0	125	83	109	3.95124	1.38865e-19	Neg.Binomial.W	2.00236e-18	0.013453	0.710766	0.697313	NA	NA	NULL	NA	NULL
83937	chr10	45454855	45491339	36485	1	1	0	0	42	51	26	3.5132	1.17263e-25	Neg.Binomial.W	4.16429e-24	0.0137043	1.0872	1.0735	ENSG00000107551	RASSF4	GO:0007049, GO:0007165, GO:0005515	Ras association (RalGDS/AF-6) domain family member 4	signal transduction, cell cycle, biological_process, molecular_function
11067	chr10	45466429	45474258	7830	0	0	0	0	5	17	4	2.45674	0.000337075	Neg.Binomial.W	0.000396825	0	1.10685	1.10685	ENSG00000165507	C10orf10	GO:0005739	chromosome 10 open reading frame 10	intracellular, cytoplasm, cell, cellular_component, mitochondrion, organelle
102724593	chr10	46951472	46966835	15364	1	0	0	0	9	9	35	2.95491	1.01818e-06	Neg.Binomial	1.68081e-06	0.0162718	1.14987	1.1336	NA	NA	NULL	NA	NULL
83849	chr10	46955444	46971400	15957	1	0	0	0	41	12	34	3.55344	1.01941e-10	Neg.Binomial	3.37733e-10	0.0156671	1.81738	1.80172	ENSG00000204176	SYT15	GO:0005515, GO:0019898, GO:0005886, GO:0016021, GO:0008021, GO:0016020, GO:0005215	synaptotagmin XV	molecular_function, cellular_component, cell, plasma membrane, cytoplasmic membrane-bounded vesicle, organelle, cytoplasm, intracellular
2662	chr10	48425815	48438976	13162	0	0	0	0	9	7	23	2.81341	8.66095e-06	Neg.Binomial.W	1.23191e-05	0	0.987692	0.987692	ENSG00000107623	GDF10	GO:0005125, GO:0040007, GO:0007179, GO:0001501, GO:0005615, GO:0008083	growth differentiation factor 10	extracellular space, extracellular region, cellular_component, molecular_function, biological_process, anatomical structure development, growth, signal transduction
1103	chr10	50817141	50901925	84785	2	1	3	3	187	77	59	4.16304	4.09534e-10	Neg.Binomial.W	1.22632e-09	0.0265377	1.26988	1.24334	ENSG00000070748	CHAT	GO:0004102, GO:0007529, GO:0007622, GO:0043179, GO:0006656, GO:0046474, GO:0042136, GO:0006644, GO:0007274, GO:0016358, GO:0007268, GO:0007269, GO:0016746, GO:0007517, GO:0043025, GO:0007628, GO:0044281, GO:0005829, GO:0005739, GO:0030424, GO:0005737, GO:0005634, GO:0030182, GO:0043005	choline O-acetyltransferase	cytosol, transport, anatomical structure development, small molecule metabolic process, lipid metabolic process, biosynthetic process, cellular nitrogen compound metabolic process, cell differentiation, mitochondrion, transferase activity, transferring acyl groups, organelle, nucleus, intracellular, cellular_component, cytoplasm, cell, cell-cell signaling, biological_process, neurological system …
6572	chr10	50818347	50820765	2419	0	0	0	0	44	15	9	3.3673	1.67833e-08	Neg.Binomial.W	3.78969e-08	0	9.37026	9.37026	ENSG00000187714	SLC18A3	GO:0015870, GO:0060201, GO:0005277, GO:0007268, GO:0007269, GO:0022857, GO:0016020, GO:0055085, GO:0005887, GO:0005886, GO:0016021	solute carrier family 18 (vesicular acetylcholine transporter), member 3	plasma membrane, transmembrane transport, transport, organelle, cytoplasmic membrane-bounded vesicle, cytoplasm, intracellular, transmembrane transporter activity, cellular_component, cell, molecular_function, cell-cell signaling, biological_process, neurological system process
282966	chr10	50887697	50918307	30611	3	1	1	2	52	23	22	2.7213	4.75901e-09	Neg.Binomial.W	1.20009e-08	0.057169	1.05627	0.999096	NA	NA	NULL	NA	NULL
84159	chr10	63661059	63856703	195645	13	30	5	1	180	159	131	2.75549	4.96588e-07	Neg.Binomial	8.63203e-07	0.0626134	0.80077	0.738157	ENSG00000150347	ARID5B	GO:0060613, GO:0060325, GO:0048644, GO:0060021, GO:0048705, GO:0001822, GO:0044212, GO:0051091, GO:0003713, GO:0048468, GO:0030325, GO:0048008, GO:0010761, GO:0001889, GO:0009791, GO:0008585, GO:0008584, GO:0035264, GO:0045444, GO:0045892, GO:0060612, GO:0005622, GO:0003677, GO:0006351, GO:0005515, GO:0005634, GO:0006807	AT rich interactive domain 5B (MRF1-like)	biosynthetic process, cell differentiation, growth, cellular nitrogen compound metabolic process, signal transduction, molecular_function, DNA binding, protein binding transcription factor activity, locomotion, cell motility, anatomical structure development, biological_process, reproduction, intracellular, cell, organelle, nucleus, cellular_component
5552	chr10	70847862	70864567	16706	0	1	1	0	32	14	10	2.97326	4.85845e-07	Neg.Binomial.W	8.46457e-07	0.0299294	1.11736	1.08743	ENSG00000122862	SRGN	GO:0033382, GO:0033373, GO:0033371, GO:0033364, GO:0008626, GO:0031093, GO:0002576, GO:0030502, GO:0042588, GO:0016485, GO:0050710, GO:0042629, GO:0030168, GO:0007596, GO:0005518, GO:0005794, GO:0005615, GO:0031214, GO:0005576, GO:0005515	serglycin	molecular_function, transport, vesicle-mediated transport, biological_process, vacuole, organelle, cellular_component, intracellular, cell, cytoplasm, cell death, response to stress, Golgi apparatus, lysosome, protein maturation, cytoplasmic membrane-bounded vesicle, anatomical structure development, signal transduction, extracellular space, extracellular region
64106	chr10	72007085	72043432	36348	0	0	2	0	62	16	15	3.7281	2.16085e-08	Neg.Binomial	4.79855e-08	0.0137559	0.852867	0.839111	ENSG00000148734	NPFFR1	GO:0008188, GO:0007218, GO:0004930, GO:0007186, GO:0008150, GO:0005886, GO:0016021	neuropeptide FF receptor 1	biological_process, signal transduction, plasma membrane, molecular_function, signal transducer activity, cell, cellular_component
55315	chr10	73079015	73123142	44128	1	0	1	0	37	28	30	3.44468	5.10679e-21	Neg.Binomial.W	9.66691e-20	0.0113307	0.717609	0.706279	ENSG00000198246	SLC29A3	GO:0015858, GO:0005765, GO:0005337, GO:0031902, GO:0006810, GO:0055085, GO:0016021	solute carrier family 29 (equilibrative nucleoside transporter), member 3	transmembrane transporter activity, lysosome, endosome, biological_process, transmembrane transport, transport, organelle, cellular_component, intracellular, cell, cytoplasm, vacuole, molecular_function
414152	chr10	73471458	73497581	26124	0	0	0	0	38	20	41	3.98279	1.49228e-13	Neg.Binomial.W	8.16858e-13	0	1.26321	1.26321	ENSG00000214688	C10orf105	GO:0016021	chromosome 10 open reading frame 105	cellular_component
64115	chr10	73507316	73533255	25940	0	0	0	0	33	45	35	4.04888	1.78015e-14	Neg.Binomial.W	1.14014e-13	0	1.45207	1.45207	ENSG00000107738	C10orf54	GO:0005515, GO:0016021	chromosome 10 open reading frame 54	cellular_component, molecular_function
9469	chr10	73724123	73773322	49200	3	0	1	0	56	41	53	3.2784	1.27314e-07	Neg.Binomial.W	2.46761e-07	0.0203252	1.01626	0.995935	ENSG00000122863	CHST3	GO:0050698, GO:0008459, GO:0006790, GO:0030206, GO:0030204, GO:0043029, GO:0030203, GO:0005975, GO:0008146, GO:0044281, GO:0000139, GO:0016021	carbohydrate (chondroitin 6) sulfotransferase 3	biosynthetic process, small molecule metabolic process, sulfur compound metabolic process, carbohydrate metabolic process, organelle, immune system process, biological_process, homeostatic process, cell, cytoplasm, Golgi apparatus, cellular_component, intracellular, molecular_function
9806	chr10	73818793	73848790	29998	3	0	0	1	16	18	39	2.68558	0.00110234	Neg.Binomial.W	0.00124586	0.0333356	0.811165	0.77783	ENSG00000107742	SPOCK2	GO:0007416, GO:0030198, GO:0045595, GO:0005578, GO:0007165, GO:0005509, GO:0005515, GO:0010811, GO:0050840, GO:0005539, GO:0019800	sparc/osteonectin, cwcv and kazal-like domains proteoglycan (testican) 2	anatomical structure development, cellular component assembly, cell adhesion, signal transduction, cell differentiation, extracellular matrix organization, cellular protein modification process, sulfur compound metabolic process, small molecule metabolic process, biological_process, ion binding, extracellular region, proteinaceous extracellular matrix, cellular_component, molecular_function
119504	chr10	73975787	73995618	19832	0	1	0	1	14	12	17	2.62306	1.01301e-08	Neg.Binomial	2.41159e-08	0.0252118	0.722738	0.697526	ENSG00000166295	ANAPC16	GO:0005680, GO:0007067, GO:0016567, GO:0005737	anaphase promoting complex subunit 16	mitosis, cellular protein modification process, cellular_component, intracellular, cell, protein complex, nucleus, organelle, cell cycle, biological_process, cell division, cytoplasm
414236	chr10	75669727	75682535	12809	2	3	0	0	21	2	27	2.05127	0.000690383	Neg.Binomial	0.000792567	0.0975876	1.30117	1.20358	NA	NA	NULL	NA	NULL
6229	chr10	79793518	79816570	23053	0	0	0	0	12	15	23	3.30811	5.26213e-09	Neg.Binomial.W	1.31999e-08	0	0.722972	0.722972	ENSG00000138326	RPS24	GO:0000462, GO:0042274, GO:0019083, GO:0006415, GO:0000184, GO:0006413, GO:0019058, GO:0034101, GO:0006414, GO:0006614, GO:0031369, GO:0044267, GO:0015935, GO:0006364, GO:0016071, GO:0016070, GO:0010467, GO:0016032, GO:0005840, GO:0022627, GO:0006412, GO:0003735, GO:0005730, GO:0005622, GO:0005829, GO:0005737, GO:0005634, GO:0000166	ribosomal protein S24	structural constituent of ribosome, structural molecule activity, biological_process, catabolic process, cellular nitrogen compound metabolic process, nucleobase-containing compound catabolic process, molecular_function, ribosome biogenesis, immune system process, homeostatic process, cellular_component, nucleus, organelle, intracellular, cell, cytoplasm, nucleolus, symbiosis, encompassing mutual…
57178	chr10	80828792	81076276	247485	7	2	1	1	460	470	288	4.84812	0.00217846	Neg.Binomial.W	0.00241011	0.0111118	1.6405	1.62939	ENSG00000108175	ZMIZ1	GO:0007296, GO:0016607, GO:0003007, GO:0001570, GO:0007569, GO:0048844, GO:0048146, GO:0048589, GO:0001701, GO:0005737, GO:0008270, GO:0045944, GO:0006351	zinc finger, MIZ-type containing 1	intracellular, cellular_component, cell, nucleus, cytoplasm, organelle, nucleoplasm, molecular_function, anatomical structure development, cell differentiation, embryo development, biological_process, reproduction, cellular nitrogen compound metabolic process, ion binding, cell proliferation, biosynthetic process, aging, growth
219654	chr10	81142081	81205383	63303	1	0	1	0	78	46	85	4.27667	3.42824e-20	Neg.Binomial.W	5.45598e-19	0.00789852	1.10053	1.09263	ENSG00000165424	ZCCHC24	GO:0003676, GO:0008270	zinc finger, CCHC domain containing 24	ion binding, molecular_function
143241	chr10	82095861	82116511	20651	1	1	0	0	12	24	17	2.93857	3.56828e-12	Neg.Binomial.W	1.54254e-11	0.0242119	0.855487	0.831275	NA	NA	NULL	NA	NULL
84332	chr10	82104501	82127829	23329	0	1	0	0	13	19	19	3.00898	1.09371e-09	Neg.Binomial	3.07773e-09	0.0107163	0.728707	0.71799	NA	NA	NULL	NA	NULL
84293	chr10	82167585	82192753	25169	0	0	0	1	16	31	12	3.49651	4.05555e-10	Neg.Binomial.W	1.2161e-09	0.00993285	0.781385	0.771452	ENSG00000122378	FAM213A	GO:0045670, GO:0016209, GO:0055114, GO:0005739, GO:0005737	family with sequence similarity 213, member A	immune system process, biological_process, anatomical structure development, cell differentiation, molecular_function, mitochondrion, organelle, cytoplasm, intracellular, cell, cellular_component
81619	chr10	82213922	82292879	78958	0	11	1	0	268	240	197	4.28056	7.58407e-15	Neg.Binomial	5.1483e-14	0.0379949	2.97627	2.93827	ENSG00000108219	TSPAN14	GO:0016021	tetraspanin 14	cellular_component
387694	chr10	82297658	82406316	108659	4	3	2	1	154	106	86	3.70775	4.77424e-26	Neg.Binomial.W	1.83169e-24	0.0230078	1.06143	1.03842	ENSG00000178217	SH2D4B	GO:0005515	SH2 domain containing 4B	molecular_function
355	chr10	90750414	90775542	25129	2	0	0	0	22	21	18	2.85263	7.24578e-12	Neg.Binomial	2.96525e-11	0.0198973	0.809158	0.789261	ENSG00000026103	FAS	GO:0019724, GO:0006925, GO:0006927, GO:0031264, GO:0006924, GO:2001239, GO:0097191, GO:0032464, GO:0003014, GO:0050869, GO:0045637, GO:0045619, GO:0071285, GO:0006919, GO:0031265, GO:0002377, GO:0008625, GO:0097190, GO:0071260, GO:0048536, GO:0051402, GO:0045060, GO:0071455, GO:0051384, GO:0010940, GO:0042802, GO:0004888, GO:0006461, GO:0009636, GO:0009897, GO:0043065, GO:0004872, GO:0010467, GO:…	Fas cell surface death receptor	cellular_component, cytoplasm, extracellular region, signal transducer activity, cell, nucleus, organelle, intracellular, biological_process, immune system process, homeostatic process, molecular_function, anatomical structure development, cell differentiation, plasma membrane, cytosol, signal transduction, macromolecular complex assembly, response to stress, cell death, protein complex assembly,…
338557	chr10	95326422	95364237	37816	5	1	1	0	45	12	23	2.51616	0.0358071	Neg.Binomial.W	0.0361266	0.0462767	0.705169	0.658892	ENSG00000186188	FFAR4	GO:0008527, GO:0005504, GO:0046879, GO:0030139, GO:0050710, GO:0010827, GO:0050728, GO:0004930, GO:0007186, GO:0005886, GO:0016021, GO:0005515, GO:0050912	free fatty acid receptor 4	cell, intracellular, cellular_component, lipid binding, ion binding, signal transducer activity, biological_process, molecular_function, cytoplasmic membrane-bounded vesicle, organelle, cell-cell signaling, signal transduction, cytoplasm, plasma membrane, response to stress, transport, neurological system process
5950	chr10	95351444	95361501	10058	2	0	0	0	17	3	5	2.10297	0.00869932	Neg.Binomial.W	0.00918452	0.0497117	0.828528	0.778816	ENSG00000138207	RBP4	GO:0034633, GO:0034632, GO:0030277, GO:0051024, GO:0060157, GO:0007603, GO:0048562, GO:0016918, GO:0060065, GO:0060068, GO:0048738, GO:0042574, GO:0048807, GO:0001523, GO:0019841, GO:0060059, GO:0042572, GO:0050908, GO:0060347, GO:0032526, GO:0030324, GO:0006094, GO:0045471, GO:0060044, GO:0032024, GO:0032868, GO:0048706, GO:0043234, GO:0008584, GO:0042593, GO:0046982, GO:0007507, GO:0001654, GO:…	retinol binding protein 4, plasma	lipid metabolic process, anatomical structure development, homeostatic process, immune system process, molecular_function, transport, reproduction, biological_process, cytoplasm, extracellular region, extracellular space, cellular_component, cell, intracellular, lipid binding, signal transduction, cell-cell signaling, cell proliferation, neurological system process, embryo development, protein co…
9124	chr10	96997329	97050781	53453	1	1	2	0	28	70	23	3.39873	3.01601e-06	Neg.Binomial.W	4.59079e-06	0.018708	0.754557	0.735849	ENSG00000107438	PDLIM1	GO:0003713, GO:0001666, GO:0006355, GO:0005856, GO:0006979, GO:0005737, GO:0008270, GO:0005667, GO:0005515	PDZ and LIM domain 1	intracellular, cell, cellular_component, cytoplasm, protein complex, ion binding, organelle, cytoskeleton, biosynthetic process, cellular nitrogen compound metabolic process, molecular_function, protein binding transcription factor activity, response to stress, biological_process
1791	chr10	98064085	98098321	34237	0	0	1	0	82	58	50	4.28405	3.22381e-72	Neg.Binomial.W	3.46317e-69	0.00730204	1.84985	1.84255	ENSG00000107447	DNTT	GO:0006304, GO:0003912, GO:0003887, GO:0016779, GO:0003824, GO:0003677, GO:0046872, GO:0005737, GO:0005634, GO:0006259	DNA nucleotidylexotransferase	ion binding, biological_process, cellular nitrogen compound metabolic process, DNA metabolic process, cytoplasm, intracellular, cell, nucleus, organelle, nucleotidyltransferase activity, cellular_component, DNA binding, molecular_function
118788	chr10	98353069	98480271	127203	3	10	1	2	96	91	118	3.36427	6.77452e-05	Neg.Binomial.W	8.5618e-05	0.0314458	0.799247	0.767802	ENSG00000155629	PIK3AP1	GO:0034154, GO:0036312, GO:0034123, GO:0034134, GO:0034162, GO:0034142, GO:0034122, GO:0050727, GO:0014068, GO:0042802, GO:0005829, GO:0016020, GO:0005886, GO:0005515, GO:0005737	phosphoinositide-3-kinase adaptor protein 1	cytosol, plasma membrane, molecular_function, immune system process, response to stress, biological_process, signal transduction, cell, cellular_component, intracellular, cytoplasm
5223	chr10	99185917	99193198	7282	0	0	0	0	14	17	14	3.02852	1.17581e-07	Neg.Binomial.W	2.28722e-07	0	2.05987	2.05987	ENSG00000171314	PGAM1	GO:0043456, GO:0004083, GO:0004082, GO:0045730, GO:0006110, GO:0004619, GO:0016868, GO:0006094, GO:0006006, GO:0006096, GO:0005975, GO:0019901, GO:0044281, GO:0005829, GO:0005515	phosphoglycerate mutase 1 (brain)	molecular_function, intracellular, isomerase activity, phosphatase activity, cellular_component, cell, biological_process, catabolic process, cofactor metabolic process, generation of precursor metabolites and energy, biosynthetic process, cellular nitrogen compound metabolic process, small molecule metabolic process, cytoplasm, secondary metabolic process, enzyme binding, cytosol, carbohydrate m…
84795	chr10	100143322	100174941	31620	1	0	0	0	41	12	30	3.52243	2.50046e-10	Neg.Binomial	7.75774e-10	0.00790639	0.874974	0.867067	ENSG00000119943	PYROXD2	GO:0055114, GO:0016491	pyridine nucleotide-disulphide oxidoreductase domain 2	oxidoreductase activity, biological_process, molecular_function
101927324	chr10	101286107	101290934	4828	0	0	0	0	46	6	9	3.43399	1.64878e-08	Neg.Binomial.W	3.73379e-08	0	4.21154	4.21154	NA	NA	NULL	NA	NULL
5076	chr10	102495360	102589698	94339	0	1	0	0	110	49	67	4.44656	4.55741e-21	Neg.Binomial	8.70365e-20	0.00265002	0.798539	0.795889	ENSG00000075891	PAX2	GO:2000597, GO:2000594, GO:1900218, GO:1900215, GO:1900212, GO:0072305, GO:0072189, GO:0072172, GO:0061360, GO:0039003, GO:0021650, GO:0003406, GO:0021554, GO:0035566, GO:0061205, GO:0072289, GO:0072197, GO:0002072, GO:0072179, GO:0072207, GO:0021633, GO:0070742, GO:0072307, GO:0072108, GO:0072300, GO:0045918, GO:0072177, GO:0072162, GO:0010001, GO:0007501, GO:0043069, GO:0035799, GO:0032993, GO:…	paired box 2	nucleus, oxidoreductase activity, developmental maturation, protein complex, cell proliferation, cell death, microtubule organizing center, cytoskeleton, lysosome, aging, neurological system process, signal transduction, reproduction, biosynthetic process, cellular nitrogen compound metabolic process, biological_process, organelle, anatomical structure development, cell differentiation, response …
81621	chr10	102821598	102827888	6291	0	0	0	0	19	20	18	3.23212	7.41818e-09	Neg.Binomial.W	1.81319e-08	0	3.02019	3.02019	ENSG00000107821	KAZALD1	GO:0005614, GO:0001503, GO:0005520, GO:0030198, GO:0001558, GO:0007275, GO:0030154, GO:0005576, GO:0005515, GO:0031012	Kazal-type serine peptidase inhibitor domain 1	cell differentiation, extracellular matrix organization, extracellular region, proteinaceous extracellular matrix, cellular_component, molecular_function, biological_process, growth
3195	chr10	102889257	102897545	8289	0	0	0	0	8	5	32	3.16407	4.55888e-07	Neg.Binomial.W	7.98269e-07	0	1.80963	1.80963	ENSG00000107807	TLX1	GO:0048645, GO:0048536, GO:0045165, GO:0007417, GO:0030182, GO:0043565, GO:0008284, GO:0006355, GO:0046982, GO:0003677, GO:0045944, GO:0005515, GO:0003700, GO:0005634	T-cell leukemia homeobox 1	biosynthetic process, cell proliferation, anatomical structure formation involved in morphogenesis, cell differentiation, cellular nitrogen compound metabolic process, intracellular, organelle, nucleus, cellular_component, cell, anatomical structure development, nucleic acid binding transcription factor activity, molecular_function, biological_process, immune system process, DNA binding
79847	chr10	104221149	104236802	15654	0	0	1	1	18	8	21	2.91235	8.76949e-17	Neg.Binomial.W	8.46798e-16	0.0319407	1.00081	0.968868	ENSG00000138111	TMEM180	GO:0016021	transmembrane protein 180	cellular_component
81603	chr10	104404253	104418164	13912	0	1	0	0	17	16	13	2.92674	9.72866e-09	Neg.Binomial	2.32245e-08	0.0179701	1.10217	1.0842	ENSG00000171206	TRIM8	GO:0042802, GO:0016605, GO:0043231, GO:0046872, GO:0016567, GO:0016874, GO:0005737, GO:0008270, GO:0042803, GO:0005515, GO:0008150, GO:0005634	tripartite motif containing 8	molecular_function, ligase activity, cellular protein modification process, biological_process, ion binding, intracellular, nucleus, organelle, nucleoplasm, cytoplasm, cell, cellular_component
118980	chr10	104474295	104503249	28955	0	0	1	1	30	13	39	3.57608	4.45128e-11	Neg.Binomial	1.56268e-10	0.0172682	0.943994	0.926725	ENSG00000156398	SFXN2	GO:0006812, GO:0008324, GO:0005743, GO:0016020, GO:0055085, GO:0055072, GO:0016021	sideroflexin 2	intracellular, cellular_component, cell, transmembrane transporter activity, transmembrane transport, transport, biological_process, mitochondrion, organelle, cytoplasm, molecular_function, homeostatic process
54838	chr10	104503727	104576021	72295	2	1	0	4	149	25	52	3.40291	0.00796082	Neg.Binomial.W	0.00842346	0.0242064	1.04203	1.01782	ENSG00000166272	WBP1L	GO:0016021	WW domain binding protein 1-like	cellular_component
9118	chr10	105036920	105050108	13189	0	0	0	0	31	8	10	2.96183	1.86712e-06	Neg.Binomial.W	2.93132e-06	0	1.23841	1.23841	ENSG00000148798	INA	GO:0060052, GO:0007399, GO:0005883, GO:0005200, GO:0005882, GO:0005198, GO:0030154, GO:0005515, GO:0045104	internexin neuronal intermediate filament protein, alpha	intracellular, cellular_component, cell, structural molecule activity, molecular_function, cell differentiation, anatomical structure development, cytoskeleton organization, organelle, protein complex, cytoskeleton, biological_process
9644	chr10	105348285	105615301	267017	2	3	1	1	225	156	184	5.09638	1.26912e-17	Neg.Binomial.W	1.4128e-16	0.00655389	0.705323	0.69877	ENSG00000107957	SH3PXD2A	GO:0035091, GO:0030054, GO:0007154, GO:0006801, GO:0002102, GO:0042995, GO:0005737, GO:0005515, GO:0072593	SH3 and PX domains 2A	lipid binding, ion binding, cytoplasm, molecular_function, cellular_component, intracellular, cell, cytoskeleton, organelle, protein complex, biological_process
85450	chr10	106071894	106098162	26269	0	0	0	0	25	22	23	3.50656	1.19364e-10	Neg.Binomial.W	3.91533e-10	0	0.888246	0.888246	ENSG00000148841	ITPRIP	GO:0004860, GO:0043066, GO:0005886, GO:0005515, GO:0006469, GO:1902042	inositol 1,4,5-trisphosphate receptor interacting protein	enzyme regulator activity, cellular_component, cell, molecular_function, cell death, biological_process, plasma membrane, signal transduction, cellular protein modification process
6934	chr10	114710009	114927437	217429	10	8	5	2	134	169	178	3.22355	3.28661e-06	Neg.Binomial.W	4.98151e-06	0.028745	0.737406	0.708661	ENSG00000148737	TCF7L2	GO:0016055, GO:0048713, GO:0070369, GO:0044334, GO:0010909, GO:0043570, GO:0035411, GO:2000675, GO:2001237, GO:0070016, GO:0045295, GO:0001103, GO:0048660, GO:0032993, GO:0032350, GO:0032252, GO:0048619, GO:0030538, GO:0048699, GO:0060325, GO:0061178, GO:0021915, GO:0048625, GO:0043588, GO:0048641, GO:0035257, GO:0008013, GO:0001568, GO:0031641, GO:0031016, GO:0044212, GO:0048557, GO:0030514, GO:…	transcription factor 7-like 2 (T-cell specific, HMG-box)	biological_process, signal transduction, transport, organelle, cellular_component, intracellular, cell, nucleus, chromosome, nuclear chromosome, biosynthetic process, cellular nitrogen compound metabolic process, reproduction, homeostatic process, anatomical structure development, cell differentiation, cell morphogenesis, molecular_function, DNA binding, transcription factor binding, nucleic acid…
340706	chr10	115999018	116051272	52255	1	0	0	0	57	28	38	3.94093	2.60667e-51	Neg.Binomial.W	1.24454e-48	0.00478423	0.784614	0.77983	ENSG00000165816	VWA2	GO:0005509, GO:0005576, GO:0005515, GO:0042802, GO:0005604, GO:0007161	von Willebrand factor A domain containing 2	molecular_function, extracellular region, cellular_component, ion binding, cell adhesion, biological_process, proteinaceous extracellular matrix
2674	chr10	117816444	118032979	216536	8	2	3	6	229	197	133	3.7484	6.52699e-25	Neg.Binomial.W	2.09302e-23	0.0219363	0.860519	0.838583	ENSG00000151892	GFRA1	GO:0016167, GO:0043235, GO:0031225, GO:0001822, GO:0016477, GO:0035860, GO:0007166, GO:0005102, GO:0009897, GO:0005178, GO:0043025, GO:0004872, GO:0008584, GO:0019898, GO:0005615, GO:0030424, GO:0007411, GO:0007399	GDNF family receptor alpha 1	signal transduction, protein complex, cell motility, locomotion, plasma membrane, molecular_function, reproduction, biological_process, cell differentiation, anatomical structure development, cell morphogenesis, cellular_component, cell, extracellular space, extracellular region, signal transducer activity
2834	chr10	120352916	120355160	2245	0	0	0	0	46	13	8	3.61989	4.0369e-10	Neg.Binomial.W	1.21135e-09	0	9.94803	9.94803	ENSG00000119973	PRLHR	GO:0008188, GO:0004983, GO:0042445, GO:0007565, GO:0007631, GO:0007218, GO:0004930, GO:0007186, GO:0005887, GO:0005515, GO:0005886, GO:0016021	prolactin releasing hormone receptor	biological_process, reproduction, molecular_function, signal transducer activity, cell, cellular_component, plasma membrane, signal transduction
2869	chr10	120967101	121215131	248031	9	3	1	0	280	183	178	4.12027	0.0105248	Neg.Binomial.W	0.0110386	0.0131032	0.861452	0.848348	ENSG00000198873	GRK5	GO:0007217, GO:0004703, GO:0016772, GO:0005080, GO:0046777, GO:0008277, GO:0007188, GO:0004713, GO:0006468, GO:0016055, GO:0038032, GO:0005543, GO:0007165, GO:0004672, GO:0004674, GO:0043066, GO:0006915, GO:0005524, GO:0005737, GO:0005515, GO:0005886, GO:0005634	G protein-coupled receptor kinase 5	cell, organelle, nucleus, lipid binding, cellular_component, cytoplasm, enzyme binding, kinase activity, ion binding, intracellular, molecular_function, signal transduction, plasma membrane, cell death, cellular protein modification process, biological_process
6001	chr10	121259340	121302220	42881	1	2	0	2	75	24	57	3.36499	3.18231e-09	Neg.Binomial.W	8.25748e-09	0.0291504	1.21266	1.18351	ENSG00000148908	RGS10	GO:0043547, GO:0043679, GO:0043197, GO:0043025, GO:0038032, GO:0005096, GO:0005737, GO:0005886, GO:0005634, GO:0005515	regulator of G-protein signaling 10	plasma membrane, signal transduction, cellular nitrogen compound metabolic process, small molecule metabolic process, biological_process, catabolic process, nucleobase-containing compound catabolic process, enzyme regulator activity, intracellular, cellular_component, organelle, nucleus, cytoplasm, cell, molecular_function
10579	chr10	123748689	124014060	265372	6	4	5	3	230	193	163	3.99059	2.88878e-38	Neg.Binomial.W	4.59743e-36	0.0169573	0.736074	0.719116	ENSG00000138162	TACC2	GO:0032886, GO:0030953, GO:0022027, GO:0022008, GO:0035257, GO:0021987, GO:0005815, GO:0005794, GO:0005730, GO:0019904, GO:0005737, GO:0000226, GO:0008283	transforming, acidic coiled-coil containing protein 2	cellular_component, cytoplasm, nucleolus, organelle, cell, nucleus, intracellular, cell proliferation, cell differentiation, anatomical structure development, cell cycle, Golgi apparatus, microtubule organizing center, cytoskeleton, cytoskeleton organization, biological_process, molecular_function
118663	chr10	124030821	124097677	66857	10	3	3	4	54	55	44	2.52573	6.71705e-11	Neg.Binomial.W	2.29073e-10	0.0747865	0.762822	0.688036	NA	NA	NULL	NA	NULL
5654	chr10	124221041	124274424	53384	5	0	1	1	67	48	31	2.76702	0.00756268	Neg.Binomial.W	0.00802193	0.0327814	0.911634	0.878853	ENSG00000166033	HTRA1	GO:0008236, GO:0005520, GO:0030514, GO:0030512, GO:0031012, GO:0001558, GO:0003824, GO:0004252, GO:0005615, GO:0005829, GO:0005576, GO:0006508, GO:0005515	HtrA serine peptidase 1	molecular_function, growth, biological_process, cellular_component, extracellular region, extracellular space, intracellular, cell, cytoplasm, peptidase activity, cytosol, biosynthetic process, cellular nitrogen compound metabolic process, signal transduction
51363	chr10	125767184	125853206	86023	2	1	1	0	158	60	177	4.65078	1.53233e-10	Neg.Binomial.W	4.92109e-10	0.0116248	1.5306	1.51897	ENSG00000182022	CHST15	GO:0019319, GO:0050656, GO:0050659, GO:0030206, GO:0030204, GO:0030203, GO:0005975, GO:0008146, GO:0044281, GO:0000139, GO:0016021	carbohydrate (N-acetylgalactosamine 4-sulfate 6-O) sulfotransferase 15	carbohydrate metabolic process, ion binding, sulfur compound metabolic process, small molecule metabolic process, biological_process, biosynthetic process, organelle, molecular_function, cellular_component, intracellular, cell, cytoplasm, Golgi apparatus
64077	chr10	126150403	126306457	156055	4	0	3	2	127	169	132	3.80186	3.39825e-17	Neg.Binomial.W	3.54424e-16	0.014418	0.914208	0.89979	ENSG00000107902	LHPP	GO:0005737, GO:0005634, GO:0008969, GO:0006796, GO:0004427, GO:0006470, GO:0000287, GO:0005829, GO:0042803	phospholysine phosphohistidine inorganic pyrophosphate phosphatase	cellular_component, cell, organelle, nucleus, cytoplasm, intracellular, molecular_function, ion binding, phosphatase activity, biological_process, cellular protein modification process, cytosol
9679	chr10	126307861	126432838	124978	10	4	2	0	191	221	97	3.73155	0.00330212	Neg.Binomial.W	0.00360957	0.0320056	1.35757	1.32557	ENSG00000189319	FAM53B	GO:0008150, GO:0005575, GO:0003674	family with sequence similarity 53, member B	molecular_function, cellular_component, biological_process
1488	chr10	126676421	126849739	173319	8	3	5	1	145	164	153	3.89003	6.49859e-10	Neg.Binomial.W	1.89575e-09	0.0245213	0.888535	0.864014	ENSG00000175029	CTBP2	GO:0019079, GO:0050872, GO:0016616, GO:0048037, GO:0017053, GO:0051287, GO:0045202, GO:0008152, GO:0045892, GO:0030054, GO:0055114, GO:0008285, GO:0006351, GO:0005515, GO:0003714, GO:0005634	C-terminal binding protein 2	cellular_component, organelle, nucleus, cell, intracellular, nucleoplasm, molecular_function, protein binding transcription factor activity, cell differentiation, symbiosis, encompassing mutualism through parasitism, protein complex, oxidoreductase activity, cellular nitrogen compound metabolic process, biological_process, biosynthetic process, cell proliferation
399823	chr10	129535499	129539450	3952	0	0	0	0	30	4	24	3.44468	6.48766e-09	Neg.Binomial.W	1.60031e-08	0	4.89204	4.89204	ENSG00000186766	FOXI2	GO:0009653, GO:0051090, GO:0008134, GO:0003705, GO:0048513, GO:0009888, GO:0009790, GO:0008301, GO:0007389, GO:0043565, GO:0006355, GO:0003690, GO:0005667, GO:0003700, GO:0000122, GO:0005634	forkhead box I2	DNA binding, nucleic acid binding transcription factor activity, molecular_function, biosynthetic process, cellular nitrogen compound metabolic process, biological_process, anatomical structure development, embryo development, transcription factor binding, intracellular, cellular_component, nucleus, organelle, protein complex, cell
5791	chr10	129705325	129884119	178795	10	3	3	1	244	144	210	3.96563	0.0051329	Neg.Binomial.W	0.00552507	0.0237702	1.11487	1.0911	ENSG00000132334	PTPRE	GO:0005001, GO:0007185, GO:0033003, GO:0016311, GO:0045111, GO:0006470, GO:0046627, GO:0016791, GO:0004725, GO:0005737, GO:0042803, GO:0005515, GO:0005886, GO:0005634, GO:0016021, GO:0035335	protein tyrosine phosphatase, receptor type, E	cytoplasm, cellular_component, signal transducer activity, phosphatase activity, intracellular, organelle, nucleus, cell, signal transduction, plasma membrane, cytoskeleton, cellular protein modification process, molecular_function, immune system process, biological_process
4255	chr10	131265448	131566271	300824	27	9	9	1	385	218	245	3.22251	8.14836e-10	Neg.Binomial	2.34361e-09	0.0382283	0.939641	0.901413	ENSG00000170430	MGMT	GO:0009008, GO:0006307, GO:0003908, GO:0006266, GO:0043281, GO:0045739, GO:0071479, GO:0034599, GO:0045471, GO:0051593, GO:0060548, GO:0060644, GO:0006306, GO:0071407, GO:0009636, GO:0008168, GO:0005654, GO:0006281, GO:0042493, GO:0003824, GO:0003677, GO:0005509, GO:0005634, GO:0006974, GO:0014070	O-6-methylguanine-DNA methyltransferase	cell death, cellular nitrogen compound metabolic process, anatomical structure development, DNA metabolic process, response to stress, cell differentiation, molecular_function, biological_process, DNA binding, intracellular, ion binding, methyltransferase activity, organelle, nucleus, nucleoplasm, cell, cellular_component
253738	chr10	131633547	131762105	128559	6	0	1	1	98	99	94	4.0552	3.36067e-07	Neg.Binomial.W	6.01449e-07	0.0155571	0.754517	0.73896	ENSG00000108001	EBF3	GO:0046983, GO:0003677, GO:0046872, GO:0045893, GO:0007275, GO:0006351, GO:0005515, GO:0005634	early B-cell factor 3	molecular_function, DNA binding, ion binding, biosynthetic process, biological_process, cellular nitrogen compound metabolic process, organelle, nucleus, cellular_component, cell, intracellular
664	chr10	133781578	133795435	13858	1	1	0	0	23	18	17	3.12089	1.18592e-11	Neg.Binomial	4.64955e-11	0.0360802	1.3951	1.35902	ENSG00000176171	BNIP3	GO:1990144, GO:0097345, GO:0071279, GO:0045837, GO:0010637, GO:0008626, GO:0043243, GO:0035694, GO:0090141, GO:0031307, GO:0019048, GO:0090200, GO:0010508, GO:0043653, GO:0071260, GO:0072593, GO:0051020, GO:0006309, GO:0006338, GO:0008219, GO:0051607, GO:0031966, GO:0097193, GO:0051402, GO:0048102, GO:0046902, GO:0071456, GO:0005635, GO:0050873, GO:0005740, GO:0042802, GO:0070301, GO:0043065, GO:…	BCL2/adenovirus E1B 19kDa interacting protein 3	intracellular, cell, organelle, nucleus, cellular_component, cytoplasm, nuclear envelope, nucleoplasm, transport, membrane organization, chromosome organization, anatomical structure development, mitochondrion, enzyme binding, cell differentiation, symbiosis, encompassing mutualism through parasitism, molecular_function, immune system process, signal transduction, cell death, DNA metabolic proces…
282973	chr10	133918175	133998313	80139	2	0	1	0	75	47	75	3.77658	2.72259e-15	Neg.Binomial.W	2.01013e-14	0.00935874	0.81941	0.810051	ENSG00000188385	JAKMIP3	GO:0008017, GO:0005794, GO:0019900	Janus kinase and microtubule interacting protein 3	intracellular, cellular_component, cell, cytoplasm, Golgi apparatus, organelle, cytoskeletal protein binding, enzyme binding, molecular_function
282974	chr10	134020996	134145351	124356	2	0	0	1	178	82	69	4.46207	1.40339e-10	Neg.Binomial.W	4.54435e-10	0.00603107	0.881877	0.875846	ENSG00000165752	STK32C	GO:0016772, GO:0004713, GO:0006468, GO:0004672, GO:0004674, GO:0005524, GO:0046872	serine/threonine kinase 32C	molecular_function, ion binding, kinase activity, cellular protein modification process, biological_process
170394	chr10	134210672	134231367	20696	0	0	0	0	13	24	16	3.14988	3.17778e-08	Neg.Binomial.W	6.82064e-08	0	0.853627	0.853627	NA	NA	NULL	NA	NULL
3632	chr10	134351324	134596979	245656	5	0	1	1	205	170	185	4.56666	9.17042e-06	Neg.Binomial.W	1.29793e-05	0.00712378	0.75987	0.752746	ENSG00000068383	INPP5A	GO:0052659, GO:0052658, GO:0043647, GO:0004445, GO:0046856, GO:0042731, GO:0007154, GO:0044281, GO:0016020, GO:0005515, GO:0005886	inositol polyphosphate-5-phosphatase, 40kDa	phosphatase activity, cellular_component, cell, molecular_function, biological_process, small molecule metabolic process, plasma membrane, lipid metabolic process
54777	chr10	134621896	134756327	134432	5	1	7	2	102	132	78	3.51849	0.00770151	Neg.Binomial.W	0.00816315	0.0278951	0.773625	0.74573	NA	NA	NULL	NA	NULL
84435	chr10	134884433	134945179	60747	4	1	0	0	74	36	49	3.63319	8.79998e-21	Neg.Binomial.W	1.56903e-19	0.0205771	0.872471	0.851894	ENSG00000197177	GPR123	GO:0007166, GO:0004888, GO:0007165, GO:0004930, GO:0007186, GO:0016020, GO:0005737, GO:0005886, GO:0016021	G protein-coupled receptor 123	biological_process, signal transduction, plasma membrane, molecular_function, cellular_component, cytoplasm, cell, signal transducer activity, intracellular
10844	chr10	135093135	135125841	32707	1	0	1	1	55	37	18	3.21697	7.43997e-19	Neg.Binomial.W	9.65847e-18	0.0229309	1.12106	1.09813	ENSG00000130640	TUBGCP2	GO:0007020, GO:0000226, GO:0006461, GO:0000086, GO:0005815, GO:0000922, GO:0005881, GO:0005813, GO:0000278, GO:0005829, GO:0005515, GO:0005634	tubulin, gamma complex associated protein 2	macromolecular complex assembly, cytosol, protein complex assembly, cellular component assembly, microtubule organizing center, molecular_function, cellular_component, intracellular, cell, cytoskeleton, organelle, protein complex, cytoskeleton organization, cell cycle, biological_process, nucleus, cytoplasm
118472	chr10	135121979	135166033	44055	0	1	0	0	92	58	21	4.47354	5.4254e-17	Neg.Binomial.W	5.43425e-16	0.00567473	1.29384	1.28816	ENSG00000198546	ZNF511	GO:0006355, GO:0003677, GO:0046872, GO:0006351, GO:0005634	zinc finger protein 511	molecular_function, DNA binding, nucleus, organelle, cellular_component, cell, intracellular, biosynthetic process, cellular nitrogen compound metabolic process, biological_process, ion binding
50632	chr10	135138927	135150475	11549	0	0	0	0	22	6	8	2.99573	9.3587e-07	Neg.Binomial.W	1.55388e-06	0	1.03905	1.03905	ENSG00000130643	CALY	GO:0045807, GO:0048268, GO:0007212, GO:0032051, GO:0006897, GO:0030659, GO:0031410, GO:0005887, GO:0016021, GO:0032403	calcyon neuron-specific vesicular protein	vesicle-mediated transport, membrane organization, transport, cytoplasm, protein complex assembly, biological_process, signal transduction, organelle, cytoplasmic membrane-bounded vesicle, cellular component assembly, macromolecular complex assembly, plasma membrane, cell, cellular_component, intracellular, molecular_function
1571	chr10	135333910	135374724	40815	1	0	1	0	31	41	28	3.75342	3.98127e-13	Neg.Binomial	2.02217e-12	0.0122504	0.816693	0.804443	ENSG00000130649	CYP2E1	GO:0046483, GO:0016098, GO:0017144, GO:0008202, GO:0016709, GO:0006805, GO:0010193, GO:0031227, GO:0006641, GO:0010243, GO:0045471, GO:0019825, GO:0016705, GO:0004497, GO:0042493, GO:0019899, GO:0016712, GO:0005506, GO:0044281, GO:0055114, GO:0020037, GO:0000139, GO:0005789, GO:0005739, GO:0016491, GO:0005783, GO:0043231	cytochrome P450, family 2, subfamily E, polypeptide 1	molecular_function, response to stress, biological_process, cellular_component, intracellular, cell, cytoplasm, Golgi apparatus, organelle, oxidoreductase activity, ion binding, mitochondrion, endoplasmic reticulum, lipid metabolic process, small molecule metabolic process, enzyme binding
23410	chr11	215458	236931	21474	3	0	2	2	11	18	26	2.14658	8.02462e-07	Neg.Binomial.W	1.35117e-06	0.0814939	0.853746	0.772252	ENSG00000142082	SIRT3	GO:0034983, GO:0006476, GO:0009060, GO:0032041, GO:0070403, GO:0051287, GO:0016811, GO:0005759, GO:0016020, GO:0005739, GO:0008270, GO:0005515, GO:0005737	sirtuin 3	molecular_function, organelle, mitochondrion, ion binding, cellular protein modification process, generation of precursor metabolites and energy, biological_process, intracellular, cell, hydrolase activity, acting on carbon-nitrogen (but not peptide) bonds, cellular_component, cytoplasm
10410	chr11	319669	327537	7869	0	0	0	1	10	5	28	2.98231	1.32626e-05	Neg.Binomial	1.82951e-05	0.0317702	1.82149	1.78972	ENSG00000142089	IFITM3	GO:0035455, GO:0032897, GO:0046597, GO:0035456, GO:0060337, GO:0034341, GO:0051607, GO:0005765, GO:0019221, GO:0045071, GO:0009607, GO:0031902, GO:0006955, GO:0009615, GO:0005515, GO:0005886, GO:0016021	interferon induced transmembrane protein 3	biosynthetic process, locomotion, symbiosis, encompassing mutualism through parasitism, plasma membrane, lysosome, endosome, signal transduction, cellular nitrogen compound metabolic process, response to stress, immune system process, biological_process, vacuole, organelle, cellular_component, intracellular, cell, cytoplasm, molecular_function
59307	chr11	405716	417455	11740	0	0	0	0	4	9	14	2.59027	6.85301e-05	Neg.Binomial.W	8.65845e-05	0	0.76661	0.76661	ENSG00000185187	SIGIRR	GO:0006953, GO:0045079, GO:0031665, GO:0001960, GO:0007165, GO:0043433, GO:0016020, GO:0005515, GO:0016021	single immunoglobulin and toll-interleukin 1 receptor (TIR) domain	biological_process, signal transduction, molecular_function, response to stress, cellular_component, cellular nitrogen compound metabolic process, biosynthetic process
171391	chr11	777578	784297	6720	2	0	0	1	4	5	32	2.19722	0.0116837	Neg.Binomial.W	0.0121945	0.111607	2.03373	1.92212	NA	NA	NULL	NA	NULL
161	chr11	924894	1012239	87346	3	0	2	4	74	82	102	3.55671	1.35424e-18	Neg.Binomial.W	1.70151e-17	0.0257596	0.98459	0.95883	ENSG00000183020	AP2A2	GO:0005488, GO:0030117, GO:0016192, GO:0006886, GO:0050690, GO:0030666, GO:0030122, GO:0048011, GO:0019886, GO:0042059, GO:0007173, GO:0006897, GO:0030131, GO:0007268, GO:0008565, GO:0016032, GO:0015031, GO:0008289, GO:0005829, GO:0016020, GO:0007411, GO:0005515, GO:0003674, GO:0005886	uncharacterized LOC101927462	molecular_function, cell, cellular_component, intracellular, protein complex, vesicle-mediated transport, cytoplasm, transport, biological_process, immune system process, cell morphogenesis, anatomical structure development, cell differentiation, organelle, cytoplasmic membrane-bounded vesicle, symbiosis, encompassing mutualism through parasitism, lipid binding, protein transporter activity, resp…
90019	chr11	1848709	1858751	10043	0	0	0	0	5	12	15	2.94444	1.51409e-06	Neg.Binomial.W	2.42492e-06	0	1.0621	1.0621	ENSG00000149043	SYT8	GO:0031988, GO:0048306, GO:0007340, GO:0005737, GO:0001669, GO:0008021, GO:0016020, GO:0005215, GO:0005515, GO:0005886, GO:0016021	synaptotagmin VIII	vesicle-mediated transport, transport, organelle, molecular_function, biological_process, reproduction, intracellular, cell, cytoplasm, cellular_component, plasma membrane, cytoplasmic membrane-bounded vesicle
4046	chr11	1874200	1913497	39298	1	1	0	1	34	56	59	3.96398	2.94427e-18	Neg.Binomial.W	3.56381e-17	0.0190849	1.26385	1.24476	ENSG00000130592	LSP1	GO:0006968, GO:0006928, GO:0015629, GO:0003779, GO:0004871, GO:0005886	lymphocyte-specific protein 1	cytoskeleton, organelle, plasma membrane, response to stress, biological_process, molecular_function, cytoskeletal protein binding, cell, signal transducer activity, cellular_component, intracellular
7140	chr11	1940792	1959936	19145	0	2	0	2	17	13	13	2.11581	9.24011e-08	Neg.Binomial.W	1.8269e-07	0.052233	0.748672	0.696439	ENSG00000130595	TNNT3	GO:0030899, GO:0031013, GO:0030172, GO:0030049, GO:0043462, GO:0005523, GO:0006942, GO:0005861, GO:0048306, GO:0003779, GO:0003009, GO:0005829, GO:0006937	troponin T type 3 (skeletal, fast)	cell, intracellular, cytoplasm, cellular_component, biological_process, molecular_function, cytoskeletal protein binding, cellular nitrogen compound metabolic process, small molecule metabolic process, ATPase activity, protein complex, cytoskeleton, organelle, cytosol, catabolic process, nucleobase-containing compound catabolic process
6150	chr11	1968508	2005752	37245	1	0	0	1	23	34	29	3.3162	3.73093e-26	Neg.Binomial.W	1.44431e-24	0.0134246	0.769678	0.756254	ENSG00000214026	MRPL23	GO:0005762, GO:0005840, GO:0006412, GO:0003735, GO:0005622, GO:0003723, GO:0000166, GO:0005739	mitochondrial ribosomal protein L23	mitochondrion, translation, biological_process, biosynthetic process, molecular_function, cellular_component, intracellular, cell, cytoplasm, ribosome, organelle, RNA binding, structural constituent of ribosome, structural molecule activity
10077	chr11	2323227	2339430	16204	1	0	0	1	7	21	16	2.50326	5.80307e-09	Neg.Binomial	1.44388e-08	0.0308566	0.905126	0.87427	ENSG00000064201	TSPAN32	GO:0070442, GO:0030886, GO:0042832, GO:0070527, GO:0007267, GO:0007229, GO:0050688, GO:0009986, GO:0005622, GO:0007010, GO:0008285, GO:0003674, GO:0016021, GO:0007599, GO:0007596	tetraspanin 32	response to stress, cytoskeleton organization, plasma membrane, cell adhesion, signal transduction, cell-cell signaling, cell proliferation, protein complex, molecular_function, biological_process, immune system process, cell, cellular_component, intracellular
975	chr11	2397407	2418649	21243	0	0	0	0	27	41	40	4.00733	4.58148e-14	Neg.Binomial.W	2.73978e-13	0	1.69468	1.69468	ENSG00000110651	CD81	GO:0016021, GO:0043128, GO:0023026, GO:0046813, GO:0046718, GO:0019048, GO:0046488, GO:0050731, GO:0008104, GO:0001772, GO:0006661, GO:0000187, GO:0008284, GO:0050776, GO:0005887, GO:0008283, GO:0005515, GO:0005886	CD81 molecule	cellular_component, molecular_function, signal transduction, biological_process, cellular protein modification process, cell, plasma membrane, immune system process, cell proliferation, biosynthetic process, lipid metabolic process, symbiosis, encompassing mutualism through parasitism, locomotion
100852407	chr11	3050624	3062490	11867	0	0	0	0	22	2	5	2.68558	7.2984e-05	Neg.Binomial.W	9.18068e-05	0	0.814584	0.814584	NA	NA	NULL	NA	NULL
114879	chr11	3108346	3187969	79624	4	2	1	2	66	36	66	3.68144	1.28277e-12	Neg.Binomial.W	6.08395e-12	0.0282578	0.703306	0.675048	ENSG00000021762	OSBPL5	GO:0006893, GO:0008142, GO:0015485, GO:0030301, GO:0006869, GO:0008203, GO:0005829, GO:0005789, GO:0016021	oxysterol binding protein-like 5	transport, vesicle-mediated transport, biological_process, small molecule metabolic process, cytosol, organelle, endoplasmic reticulum, lipid metabolic process, molecular_function, cytoplasm, lipid binding, cell, cellular_component, intracellular
283298	chr11	7506619	7532608	25990	0	5	0	0	15	20	20	2.451	0.0469286	Neg.Binomial.W	0.0469942	0.0480954	0.705399	0.657304	ENSG00000183801	OLFML1	GO:0005576, GO:0005515	olfactomedin-like 1	molecular_function, cellular_component, extracellular region
51700	chr11	7686331	7698453	12123	0	0	0	0	13	8	14	2.77259	3.69938e-06	Neg.Binomial.W	5.55423e-06	0	0.962358	0.962358	ENSG00000166394	CYB5R2	GO:0004128, GO:0016126, GO:0055114, GO:0016020, GO:0005739, GO:0016491	cytochrome b5 reductase 2	molecular_function, biological_process, small molecule metabolic process, lipid metabolic process, biosynthetic process, organelle, mitochondrion, intracellular, cytoplasm, cellular_component, cell, oxidoreductase activity
6157	chr11	8703958	8736306	32349	0	0	0	0	34	35	44	4.02535	2.92816e-14	Neg.Binomial.W	1.8104e-13	0	1.16438	1.16438	ENSG00000166441	RPL27A	GO:0019083, GO:0006415, GO:0000184, GO:0006413, GO:0019058, GO:0006414, GO:0006614, GO:0044267, GO:0022625, GO:0016071, GO:0016070, GO:0010467, GO:0016032, GO:0005840, GO:0006412, GO:0003735, GO:0005829, GO:0005515, GO:0003723	small nucleolar RNA, H/ACA box 3	molecular_function, biological_process, catabolic process, cellular nitrogen compound metabolic process, nucleobase-containing compound catabolic process, RNA binding, structural constituent of ribosome, structural molecule activity, symbiosis, encompassing mutualism through parasitism, protein targeting, transport, membrane organization, translation, biosynthetic process, ribosome, organelle, cy…
23075	chr11	9685624	9774538	88915	2	33	4	2	90	108	136	2.13951	0.00364199	Neg.Binomial	0.00395993	0.115279	1.25213	1.13685	ENSG00000133789	SWAP70	GO:0045190, GO:0003677, GO:0005509, GO:0005524, GO:0005737, GO:0005886, GO:0005634, GO:0030027, GO:0005515, GO:0016444	SWAP switching B-cell complex 70kDa subunit	plasma membrane, DNA binding, molecular_function, immune system process, anatomical structure development, DNA metabolic process, cellular nitrogen compound metabolic process, biological_process, intracellular, ion binding, organelle, nucleus, cellular_component, cytoplasm, cell
10894	chr11	10578513	10633236	54724	2	4	0	1	62	46	35	3.02205	7.70886e-05	Neg.Binomial.W	9.66871e-05	0.0319787	0.871038	0.839059	ENSG00000133800	LYVE1	GO:0030214, GO:0009653, GO:0005540, GO:0030212, GO:0030203, GO:0006928, GO:0004888, GO:0004872, GO:0005975, GO:0006810, GO:0009611, GO:0007160, GO:0007155, GO:0044281, GO:0016020, GO:0005887, GO:0005886, GO:0071944, GO:0006027	lymphatic vessel endothelial hyaluronan receptor 1	molecular_function, cellular_component, signal transducer activity, cell, small molecule metabolic process, anatomical structure development, transport, plasma membrane, carbohydrate metabolic process, response to stress, biological_process, catabolic process, cell adhesion
10335	chr11	10594638	10715535	120898	2	5	2	1	132	84	109	3.79281	3.17598e-07	Neg.Binomial.W	5.71729e-07	0.0206786	0.896072	0.875394	ENSG00000072952	MRVI1	GO:0031095, GO:0007596, GO:0016529, GO:0048471, GO:0005789, GO:0005515, GO:0016021	murine retrovirus integration site 1 homolog	molecular_function, organelle, endoplasmic reticulum, response to stress, biological_process, cell, cellular_component, intracellular, cytoplasm
9645	chr11	12115543	12285334	169792	10	10	6	3	113	106	141	3.0159	3.33603e-09	Neg.Binomial.W	8.60957e-09	0.0426993	0.706747	0.664048	ENSG00000133816	MICAL2	GO:0019417, GO:0071949, GO:0016709, GO:0030042, GO:0003779, GO:0005856, GO:0055114, GO:0005737, GO:0008270, GO:0005515, GO:0050660, GO:0016491	microtubule associated monooxygenase, calponin and LIM domain containing 2	cellular_component, cell, cytoplasm, intracellular, oxidoreductase activity, ion binding, cytoskeleton organization, sulfur compound metabolic process, biological_process, cytoskeleton, organelle, molecular_function, cytoskeletal protein binding
22800	chr11	14299472	14386052	86581	3	23	1	0	63	74	70	2.41519	5.61933e-05	Neg.Binomial	7.17571e-05	0.0779617	0.796942	0.71898	ENSG00000133818	RRAS2	GO:0006184, GO:0007265, GO:0030335, GO:0007165, GO:0015031, GO:0003924, GO:0005783, GO:0005622, GO:0005525, GO:0007264, GO:0016020, GO:0005515, GO:0005886, GO:0006913, GO:0006886, GO:0009987	related RAS viral (r-ras) oncogene homolog 2	signal transduction, plasma membrane, cell motility, locomotion, organelle, endoplasmic reticulum, transport, catabolic process, nucleobase-containing compound catabolic process, small molecule metabolic process, biological_process, cellular nitrogen compound metabolic process, molecular_function, ion binding, cellular_component, cell, intracellular, GTPase activity, cytoplasm, nucleocytoplasmic …
283284	chr11	18725852	18747777	21926	1	0	1	0	23	10	19	2.87795	4.33025e-09	Neg.Binomial.W	1.09971e-08	0.022804	0.790538	0.767734	ENSG00000179057	IGSF22	GO:0005515	immunoglobulin superfamily, member 22	molecular_function
399876	chr11	19532437	19541443	9007	1	0	0	0	3	13	18	2.57006	3.12187e-09	Neg.Binomial.W	8.12782e-09	0.0277562	1.25828	1.23052	NA	NA	NULL	NA	NULL
120237	chr11	20177701	20182159	4459	0	0	0	0	39	14	9	3.48636	2.00907e-09	Neg.Binomial.W	5.41931e-09	0	4.63482	4.63482	ENSG00000109851	DBX1	GO:0000976, GO:0043565, GO:0006355, GO:0003677, GO:0007275, GO:0003700, GO:0005634, GO:0021521, GO:0006357	developing brain homeobox 1	cell, organelle, nucleus, intracellular, cellular_component, biosynthetic process, cellular nitrogen compound metabolic process, biological_process, nucleic acid binding transcription factor activity, molecular_function, DNA binding, anatomical structure development, cell differentiation
9152	chr11	20620946	20680831	59886	5	0	2	0	69	42	37	3.25381	3.34665e-23	Neg.Binomial.W	8.66298e-22	0.0292222	0.823787	0.794565	ENSG00000165970	SLC6A5	GO:0015375, GO:0005328, GO:0006836, GO:0007268, GO:0006810, GO:0055085, GO:0005886, GO:0016021	solute carrier family 6 (neurotransmitter transporter), member 5	cell-cell signaling, neurological system process, plasma membrane, transmembrane transport, transport, cellular_component, transmembrane transporter activity, cell, biological_process, molecular_function
57084	chr11	22359643	22401049	41407	3	2	3	3	56	24	21	2.54646	1.12147e-08	Neg.Binomial.W	2.629e-08	0.0664139	0.813067	0.746653	ENSG00000091664	SLC17A6	GO:0001504, GO:0005313, GO:0043005, GO:0030672, GO:0030054, GO:0006811, GO:0055085, GO:0006814, GO:0015293, GO:0016021, GO:0008021, GO:0015813	solute carrier family 17 (vesicular glutamate transporter), member 6	cell, cellular_component, transmembrane transporter activity, intracellular, cytoplasm, transmembrane transport, cytoplasmic membrane-bounded vesicle, organelle, molecular_function, transport, cell-cell signaling, biological_process, neurological system process
3739	chr11	30031288	30038570	7283	0	0	0	0	17	6	5	2.3979	0.000356142	Neg.Binomial.W	0.000418011	0	1.28152	1.28152	ENSG00000182255	KCNA4	GO:0030955, GO:0007268, GO:0008076, GO:0005249, GO:0051260, GO:0006811, GO:0016020, GO:0055085, GO:0005515, GO:0005886, GO:0005216, GO:0006813, GO:0016021	potassium voltage-gated channel, shaker-related subfamily, member 4	transmembrane transport, ion binding, protein complex assembly, protein complex, macromolecular complex assembly, cellular component assembly, plasma membrane, cell-cell signaling, neurological system process, transport, cellular_component, transmembrane transporter activity, cell, molecular_function, biological_process
5080	chr11	31806340	31839509	33170	4	1	2	0	49	26	25	2.77898	0.00414853	Neg.Binomial.W	0.00448911	0.0527585	1.00492	0.952166	ENSG00000007372	PAX6	GO:0061303, GO:0050768, GO:0061072, GO:0048663, GO:0001568, GO:0009887, GO:0070412, GO:0071837, GO:0070410, GO:0048708, GO:0048596, GO:0048505, GO:0042660, GO:0042462, GO:0035035, GO:0033365, GO:0032808, GO:0030858, GO:0023019, GO:0021983, GO:0021918, GO:0021913, GO:0021905, GO:0021912, GO:0021902, GO:0021798, GO:0021796, GO:0021778, GO:0007435, GO:0003322, GO:0003680, GO:0001709, GO:0000790, GO:…	paired box 6	cell morphogenesis, biological_process, anatomical structure development, cellular_component, intracellular, cell, nucleus, chromosome, organelle, nuclear chromosome, cell differentiation, molecular_function, DNA binding, nucleic acid binding transcription factor activity, cell proliferation, locomotion, cell motility, cellular nitrogen compound metabolic process, transcription factor binding, em…
7490	chr11	32409321	32457176	47856	0	2	1	1	67	56	59	3.85722	2.82342e-21	Neg.Binomial.W	5.69588e-20	0.020896	1.26769	1.2468	ENSG00000184937	WT1	GO:2001076, GO:0072302, GO:0072207, GO:0072166, GO:0061032, GO:0035802, GO:0007356, GO:0003156, GO:0070742, GO:0071371, GO:0072112, GO:0060923, GO:0007530, GO:2000195, GO:2000020, GO:0072284, GO:0072075, GO:0008406, GO:0001823, GO:0060539, GO:0060421, GO:0001656, GO:0016607, GO:0006309, GO:0032835, GO:0017148, GO:0001570, GO:0001657, GO:0071320, GO:0060231, GO:0030539, GO:0001822, GO:0044212, GO:…	Wilms tumor 1	anatomical structure formation involved in morphogenesis, reproduction, biological_process, biosynthetic process, cellular nitrogen compound metabolic process, RNA binding, molecular_function, DNA binding, nucleic acid binding transcription factor activity, growth, cell morphogenesis, embryo development, anatomical structure development, DNA metabolic process, catabolic process, nucleobase-contai…
26298	chr11	34642640	34682604	39965	1	1	0	2	44	44	47	3.50155	5.82361e-19	Neg.Binomial.W	7.77144e-18	0.0250219	1.12599	1.10096	ENSG00000135373	EHF	GO:0043565, GO:0006355, GO:0030855, GO:0003677, GO:0045893, GO:0007275, GO:0008283, GO:0006351, GO:0003700, GO:0005634	ets homologous factor	nucleic acid binding transcription factor activity, molecular_function, DNA binding, biosynthetic process, cellular nitrogen compound metabolic process, biological_process, cell differentiation, cell proliferation, anatomical structure development, nucleus, organelle, intracellular, cellular_component, cell
5896	chr11	36532259	36614706	82448	1	6	3	0	98	74	80	3.34713	8.75989e-05	Neg.Binomial.W	0.000109263	0.0303221	1.01882	0.988502	ENSG00000166349	RAG1	GO:0033151, GO:0016788, GO:0016881, GO:0043565, GO:0008270, GO:0005515, GO:0070244, GO:0010390, GO:0002250, GO:0002331, GO:0045580, GO:0043029, GO:0042393, GO:0048538, GO:0033077, GO:0030183, GO:0051865, GO:0043154, GO:0006310, GO:0006955, GO:0004842, GO:0004519, GO:0003677, GO:0046872, GO:0042803, GO:0005634, GO:0016265, GO:0070233	recombination activating gene 1	DNA binding, immune system process, biological_process, anatomical structure development, DNA metabolic process, cellular nitrogen compound metabolic process, molecular_function, ligase activity, ion binding, cell differentiation, homeostatic process, nuclease activity, nucleus, organelle, cellular_component, intracellular, cell, chromosome organization, cellular protein modification process, cel…
5897	chr11	36597124	36619829	22706	0	3	0	0	47	26	36	3.41695	7.13232e-17	Neg.Binomial	6.98123e-16	0.0330309	1.60016	1.56713	ENSG00000175097	RAG2	GO:0016445, GO:0043325, GO:0046622, GO:0005547, GO:0002358, GO:0033151, GO:0002331, GO:0002360, GO:0002326, GO:0005546, GO:0033077, GO:0030183, GO:0016568, GO:0035091, GO:0003682, GO:0006310, GO:0035064, GO:0080025, GO:0004519, GO:0003677, GO:0008270, GO:0005634, GO:0005515, GO:0030217	recombination activating gene 2	nuclease activity, nucleus, organelle, intracellular, lipid binding, ion binding, cell, cellular_component, chromosome organization, histone binding, growth, DNA metabolic process, cellular nitrogen compound metabolic process, molecular_function, DNA binding, cell differentiation, cell proliferation, immune system process, anatomical structure development, biological_process
119710	chr11	36616051	36694823	78773	0	16	8	0	48	53	72	2.30674	0.000156893	Neg.Binomial	0.000190283	0.0761682	0.732061	0.655893	NA	NA	NULL	NA	NULL
60529	chr11	44281994	44331716	49723	1	0	0	0	47	26	42	3.8712	1.17905e-12	Neg.Binomial	5.62307e-12	0.00502785	0.770938	0.76591	ENSG00000052850	ALX4	GO:0060021, GO:0035116, GO:0035115, GO:0042733, GO:0071837, GO:0009952, GO:0001942, GO:0048704, GO:0007517, GO:0009791, GO:0048565, GO:0043565, GO:0006355, GO:0046982, GO:0001501, GO:0003677, GO:0042981, GO:0045944, GO:0006351, GO:0005667, GO:0003700, GO:0005634, GO:0005515, GO:0006357, GO:0007389, GO:0035108, GO:0048705	ALX homeobox 4	DNA binding, biological_process, anatomical structure development, nucleic acid binding transcription factor activity, molecular_function, biosynthetic process, cellular nitrogen compound metabolic process, cell death, embryo development, intracellular, nucleus, organelle, cellular_component, protein complex, cell
3732	chr11	44585977	44641913	55937	2	1	0	1	28	54	49	3.21442	2.92297e-21	Neg.Binomial.W	5.86917e-20	0.0178773	0.78064	0.762763	ENSG00000085117	CD82	GO:0016021, GO:0005887, GO:0005515, GO:0005886	CD82 molecule	cellular_component, plasma membrane, molecular_function, cell
9537	chr11	44907454	44972840	65387	2	0	0	0	46	45	50	3.72167	4.08872e-20	Neg.Binomial	6.43562e-19	0.00764678	0.718797	0.711151	ENSG00000175274	TP53I11	GO:0006950, GO:0008285, GO:0016021	tumor protein p53 inducible protein 11	cellular_component, cell proliferation, biological_process, response to stress
8534	chr11	45670427	45687172	16746	1	0	0	0	16	17	27	3.09708	1.74782e-11	Neg.Binomial	6.64047e-11	0.0149289	1.19432	1.17939	ENSG00000175264	CHST1	GO:0045130, GO:0006790, GO:0005976, GO:0042339, GO:0018146, GO:0030203, GO:0006012, GO:0005975, GO:0008146, GO:0044281, GO:0006954, GO:0000139, GO:0016021	carbohydrate (keratan sulfate Gal-6) sulfotransferase 1	molecular_function, cellular_component, intracellular, cell, cytoplasm, Golgi apparatus, organelle, response to stress, carbohydrate metabolic process, sulfur compound metabolic process, small molecule metabolic process, biological_process, biosynthetic process
6688	chr11	47376411	47400127	23717	0	0	0	1	24	23	37	3.85015	8.58518e-13	Neg.Binomial.W	4.17314e-12	0.010541	1.18059	1.17005	ENSG00000066336	SPI1	GO:0090241, GO:0044027, GO:0045814, GO:0002320, GO:0045347, GO:0001205, GO:0043011, GO:0043966, GO:0030098, GO:0030851, GO:0001944, GO:0030225, GO:0045646, GO:0060033, GO:0001085, GO:0000790, GO:0030218, GO:0051525, GO:0035019, GO:0003705, GO:0000980, GO:0043565, GO:0006355, GO:0045892, GO:0045893, GO:0045944, GO:0005515, GO:0003700, GO:0001047, GO:0000122, GO:0003723, GO:1902262, GO:0002573, GO:…	spleen focus forming virus (SFFV) proviral integration oncogene	cellular protein modification process, DNA metabolic process, chromosome organization, cell differentiation, homeostatic process, anatomical structure development, immune system process, nuclear chromosome, cellular_component, intracellular, cell, nucleus, chromosome, organelle, RNA binding, biological_process, biosynthetic process, cellular nitrogen compound metabolic process, transcription fact…
91252	chr11	47428683	47438047	9365	0	0	0	0	11	10	3	2.30259	0.000692812	Neg.Binomial.W	0.000795142	0	0.854244	0.854244	ENSG00000165915	SLC39A13	GO:0061448, GO:0071577, GO:0030001, GO:0006882, GO:0046873, GO:0005794, GO:0048471, GO:0016020, GO:0055085, GO:0030173, GO:0005385, GO:0042803, GO:0016021	solute carrier family 39 (zinc transporter), member 13	intracellular, cellular_component, cell, cytoplasm, homeostatic process, transmembrane transport, Golgi apparatus, organelle, transmembrane transporter activity, anatomical structure development, molecular_function, transport, biological_process
5913	chr11	47459308	47470730	11423	0	0	0	1	11	10	13	2.64854	6.66105e-14	Neg.Binomial.W	3.87314e-13	0.0218857	0.99215	0.970265	ENSG00000165917	RAPSN	GO:0033130, GO:0007271, GO:0043525, GO:0031594, GO:0007268, GO:0045211, GO:0035255, GO:0005856, GO:0005794, GO:0030054, GO:0005737, GO:0008270, GO:0005515, GO:0005886	receptor-associated protein of the synapse	ion binding, cell death, plasma membrane, cytoskeleton, cell-cell signaling, neurological system process, Golgi apparatus, organelle, cytoplasm, intracellular, cellular_component, cell, biological_process, molecular_function
5024	chr11	57105848	57138073	32226	2	0	0	0	31	22	47	3.29053	1.06513e-09	Neg.Binomial.W	3.00319e-09	0.0155154	1.03436	1.01885	ENSG00000109991	P2RX3	GO:0035590, GO:0014832, GO:0050850, GO:0005791, GO:0033198, GO:0010524, GO:0006812, GO:0007274, GO:0048167, GO:0004931, GO:0009408, GO:0043195, GO:0001614, GO:0019228, GO:0050909, GO:0048266, GO:0030432, GO:0009409, GO:0009743, GO:0043197, GO:0043025, GO:0006810, GO:0001666, GO:0007165, GO:0045121, GO:0005794, GO:0051260, GO:0006811, GO:0016020, GO:0005887, GO:0005524, GO:0005216, GO:0005622, GO:…	purinergic receptor P2X, ligand-gated ion channel, 3	cytoplasm, cell, intracellular, cellular_component, transmembrane transporter activity, ion binding, cell-cell signaling, signal transduction, neurological system process, organelle, Golgi apparatus, endoplasmic reticulum, plasma membrane, homeostatic process, cellular component assembly, macromolecular complex assembly, transport, protein complex assembly, molecular_function, response to stress,…
349667	chr11	57228022	57245007	16986	0	0	0	0	9	10	18	2.89037	1.61253e-06	Neg.Binomial	2.56536e-06	0	0.726088	0.726088	ENSG00000186907	RTN4RL2	GO:0031103, GO:0046658, GO:0009897, GO:0004872, GO:0045121, GO:0009986, GO:0005515	reticulon 4 receptor-like 2	cellular_component, cell, cell differentiation, anatomical structure development, plasma membrane, response to stress, biological_process, molecular_function
63901	chr11	58910221	58922512	12292	1	2	0	1	18	14	14	2.51231	4.2553e-12	Neg.Binomial	1.81909e-11	0.0813537	1.24742	1.16607	ENSG00000166801	FAM111A	GO:0000087, GO:0019048, GO:0051607, GO:0045071, GO:0003824, GO:0004252, GO:0005737, GO:0006508, GO:0005515, GO:0005634	family with sequence similarity 111, member A	response to stress, symbiosis, encompassing mutualism through parasitism, peptidase activity, cellular_component, intracellular, cytoplasm, cell, nucleus, organelle, molecular_function, immune system process, cell cycle, biological_process
219972	chr11	58975983	58980424	4442	0	0	0	0	41	37	41	4.09434	7.69615e-15	Neg.Binomial.W	5.19974e-14	0	8.92991	8.92991	ENSG00000197629	MPEG1	GO:0016021	macrophage expressed 1	cellular_component
931	chr11	60223225	60238233	15009	1	15	0	0	30	36	34	2.19722	0.000355915	Neg.Binomial	0.00041786	0.266507	2.22089	1.95438	ENSG00000156738	MS4A1	GO:0042113, GO:0009897, GO:0005730, GO:0016021, GO:0005154	membrane-spanning 4-domains, subfamily A, member 1	plasma membrane, immune system process, biological_process, nucleus, intracellular, cell, nucleolus, organelle, cellular_component, molecular_function
219995	chr11	60524426	60544205	19780	0	0	0	0	13	19	21	3.24519	8.66018e-09	Neg.Binomial.W	2.08826e-08	0	0.893158	0.893158	ENSG00000166961	MS4A15	GO:0016021	membrane-spanning 4-domains, subfamily A, member 15	cellular_component
79080	chr11	60609544	60618554	9011	0	0	0	0	9	16	18	3.07578	2.57967e-07	Neg.Binomial.W	4.72499e-07	0	1.59065	1.59065	ENSG00000110104	CCDC86	GO:0019048, GO:0005730, GO:0005634	coiled-coil domain containing 86	biological_process, symbiosis, encompassing mutualism through parasitism, nucleolus, organelle, nucleus, intracellular, cellular_component, cell
22917	chr11	60635035	60643166	8132	0	0	0	0	5	11	8	2.53897	5.84604e-05	Neg.Binomial.W	7.44529e-05	0	0.983768	0.983768	ENSG00000149506	ZP1	GO:0007339, GO:0032504, GO:0007338, GO:0030141, GO:0005578, GO:0005794, GO:0005576, GO:0005886, GO:0016021, GO:0031012	zona pellucida glycoprotein 1 (sperm receptor)	cytoplasmic membrane-bounded vesicle, plasma membrane, Golgi apparatus, organelle, reproduction, biological_process, cell, cytoplasm, intracellular, extracellular region, proteinaceous extracellular matrix, cellular_component
54972	chr11	60691935	60704631	12697	2	0	0	0	4	18	7	2.42775	3.25639e-05	Neg.Binomial	4.27519e-05	0.0393794	0.761335	0.721955	ENSG00000006118	TMEM132A	GO:0000139, GO:0005789, GO:0008150, GO:0005575, GO:0003674, GO:0016021	transmembrane protein 132A	molecular_function, organelle, cellular_component, intracellular, cell, cytoplasm, Golgi apparatus, endoplasmic reticulum, biological_process
51296	chr11	60704556	60720002	15447	1	1	1	0	13	19	14	2.77259	1.00386e-09	Neg.Binomial	2.83975e-09	0.0485531	0.992641	0.944088	ENSG00000110446	SLC15A3	GO:0005765, GO:0006810, GO:0016020, GO:0005215, GO:0015833, GO:0015031, GO:0006811, GO:0055085, GO:0015293, GO:0016021	solute carrier family 15 (oligopeptide transporter), member 3	molecular_function, organelle, cellular_component, intracellular, cell, cytoplasm, vacuole, transport, biological_process, lysosome, transmembrane transporter activity, transmembrane transport
55048	chr11	60897728	60929089	31362	0	1	1	0	19	17	47	3.3162	1.10831e-08	Neg.Binomial.W	2.60241e-08	0.0159429	0.882172	0.866229	ENSG00000167987	VPS37C	GO:0031902, GO:0019082, GO:0019068, GO:0016197, GO:0016032, GO:0010008, GO:0000813, GO:0015031, GO:0043231, GO:0005634	vacuolar protein sorting 37 homolog C (S. cerevisiae)	nucleus, cellular_component, intracellular, cell, cytoplasm, endosome, organelle, protein complex, transport, biological_process, protein maturation, symbiosis, encompassing mutualism through parasitism
220002	chr11	61116217	61129771	13555	0	1	0	3	39	40	54	3.37366	4.32788e-05	Neg.Binomial.W	5.59137e-05	0.0737735	3.27063	3.19685	ENSG00000162144	CYB561A3	GO:0005765, GO:0005764, GO:0031902, GO:0046872, GO:0016491, GO:0016021	cytochrome b561 family, member A3	organelle, cellular_component, intracellular, cell, cytoplasm, vacuole, molecular_function, lysosome, endosome, ion binding, oxidoreductase activity
3995	chr11	61640991	61659523	18533	2	1	0	0	19	16	11	2.41293	1.7989e-06	Neg.Binomial.W	2.83874e-06	0.0404684	0.827353	0.786885	ENSG00000221968	FADS3	GO:0006629, GO:0006633, GO:0016717, GO:0006636, GO:0005506, GO:0055114, GO:0020037, GO:0016020, GO:0005789, GO:0003674, GO:0016021	fatty acid desaturase 3	lipid metabolic process, biological_process, cellular_component, cell, ion binding, intracellular, biosynthetic process, oxidoreductase activity, organelle, cytoplasm, endoplasmic reticulum, small molecule metabolic process, molecular_function
5866	chr11	61664773	61687741	22969	0	0	0	0	28	6	28	3.41225	2.83588e-08	Neg.Binomial	6.14511e-08	0	0.899763	0.899763	ENSG00000167994	RAB3IL1	GO:0017112, GO:0015031, GO:0005515	RAB3A interacting protein (rabin3)-like 1	molecular_function, biological_process, transport
7439	chr11	61717293	61732987	15695	2	0	0	0	15	7	15	2.44717	2.35853e-08	Neg.Binomial	5.19974e-08	0.0318573	0.785813	0.753956	ENSG00000167995	BEST1	GO:0050908, GO:0030321, GO:0051924, GO:0034707, GO:0006821, GO:0005254, GO:0016323, GO:0007601, GO:0034220, GO:0005829, GO:0016020, GO:0055085, GO:0005886, GO:0016021	bestrophin 1	cytoplasm, cell, cellular_component, transmembrane transporter activity, intracellular, plasma membrane, cytosol, transmembrane transport, protein complex, transport, neurological system process, biological_process, molecular_function
79842	chr11	62515791	62521660	5870	0	0	0	0	16	1	15	2.83321	2.88907e-05	Neg.Binomial.W	3.82356e-05	0	1.81715	1.81715	ENSG00000185670	ZBTB3	GO:0006355, GO:0003677, GO:0046872, GO:0006351, GO:0005515, GO:0005634	zinc finger and BTB domain containing 3	DNA binding, molecular_function, nucleus, organelle, intracellular, cellular_component, cell, ion binding, biosynthetic process, biological_process, cellular nitrogen compound metabolic process
9376	chr11	62756626	62783311	26686	0	0	0	0	16	19	23	3.42318	5.89448e-10	Neg.Binomial.W	1.73009e-09	0	0.724475	0.724475	ENSG00000149452	SLC22A8	GO:0008514, GO:0015651, GO:0015075, GO:0031427, GO:0005452, GO:0005080, GO:0034635, GO:0009636, GO:0016323, GO:0022857, GO:0034220, GO:0055085, GO:0005886, GO:0016021, GO:0015697	solute carrier family 22 (organic anion transporter), member 8	transmembrane transporter activity, enzyme binding, cell, cellular_component, molecular_function, transport, biological_process, plasma membrane, transmembrane transport
79829	chr11	63706431	63724800	18370	2	1	1	0	6	15	21	2.24934	0.000544265	Neg.Binomial.W	0.000628685	0.0544366	0.762112	0.707676	ENSG00000110583	NAA40	GO:0008080, GO:0006629	N(alpha)-acetyltransferase 40, NatD catalytic subunit	transferase activity, transferring acyl groups, lipid metabolic process, biological_process, molecular_function
28992	chr11	63766030	63933578	167549	4	2	1	6	105	160	186	3.66527	3.53649e-07	Neg.Binomial.W	6.3029e-07	0.0193973	0.89725	0.877853	ENSG00000133315	MACROD1	GO:0051725, GO:0042278, GO:0019213, GO:0016798, GO:0006974, GO:0005739, GO:0005515, GO:0005634	MACRO domain containing 1	small molecule metabolic process, mitochondrion, hydrolase activity, acting on glycosyl bonds, biological_process, cellular nitrogen compound metabolic process, response to stress, cellular protein modification process, molecular_function, nucleus, organelle, cytoplasm, cellular_component, intracellular, cell
83706	chr11	63974150	63991354	17205	1	0	0	0	8	14	16	2.7036	5.84039e-08	Neg.Binomial	1.19505e-07	0.0145307	0.73622	0.721689	ENSG00000149781	FERMT3	GO:0033632, GO:0033622, GO:0007159, GO:0070527, GO:0005178, GO:0002102, GO:0030054, GO:0042995, GO:0005515	fermitin family member 3	molecular_function, cellular_component, intracellular, cell, cytoskeleton, organelle, protein complex, biological_process, cellular component assembly, macromolecular complex assembly, cell adhesion, response to stress, protein complex assembly
50801	chr11	64058774	64067503	8730	0	0	0	0	6	10	9	2.66259	1.68633e-05	Neg.Binomial.W	2.28946e-05	0	0.954563	0.954563	ENSG00000182450	KCNK4	GO:0005244, GO:0005267, GO:0007268, GO:0016020, GO:0005886, GO:0006813, GO:0016021, GO:0006811, GO:0055085, GO:0005216	potassium channel, subfamily K, member 4	cellular_component, transmembrane transporter activity, cell, molecular_function, biological_process, cell-cell signaling, neurological system process, plasma membrane, transport, transmembrane transport
8986	chr11	64126620	64139687	13068	1	0	0	0	10	10	10	2.75154	3.08827e-06	Neg.Binomial.W	4.6875e-06	0.0191307	0.765228	0.746097	ENSG00000162302	RPS6KA4	GO:0009103, GO:0016772, GO:0004713, GO:0006468, GO:0016773, GO:0035556, GO:0004672, GO:0000287, GO:0004674, GO:0016020, GO:0005524, GO:0005737, GO:0005634, GO:0043988, GO:0043987, GO:0033129, GO:0070498, GO:0032793, GO:0048273, GO:0016572, GO:0001818, GO:0035066, GO:0004711, GO:0051092, GO:0006355, GO:0006954, GO:0007411, GO:0045944, GO:0005515	ribosomal protein S6 kinase, 90kDa, polypeptide 4	cell, cytoplasm, kinase activity, intracellular, nucleus, organelle, cellular_component, signal transduction, cellular protein modification process, lipid metabolic process, ion binding, carbohydrate metabolic process, biological_process, biosynthetic process, molecular_function, chromosome organization, cellular nitrogen compound metabolic process, locomotion, response to stress, enzyme binding,…
55867	chr11	64323098	64340347	17250	0	0	0	0	17	18	16	3.12089	2.93912e-08	Neg.Binomial.W	6.33689e-08	0	0.985507	0.985507	ENSG00000168065	SLC22A11	GO:0015347, GO:0046415, GO:0015711, GO:0008514, GO:0005452, GO:0009897, GO:0016324, GO:0022857, GO:0055085, GO:0005887, GO:0005515, GO:0005886, GO:0016021	solute carrier family 22 (organic anion/urate transporter), member 11	cellular nitrogen compound metabolic process, transmembrane transport, transport, plasma membrane, biological_process, small molecule metabolic process, molecular_function, cell, transmembrane transporter activity, cellular_component
9379	chr11	64373646	64490660	117015	2	2	1	0	88	73	118	4.13309	1.04289e-16	Neg.Binomial.W	9.95839e-16	0.0106824	0.79477	0.784088	ENSG00000110076	NRXN2	GO:0007155, GO:0016021, GO:0097119, GO:0097118, GO:0097116, GO:0097109, GO:0097104, GO:0050839, GO:0007416, GO:0005246, GO:0007268, GO:0007269, GO:0046872, GO:0005515, GO:0090129, GO:0051965	neurexin 2	cellular_component, cell adhesion, biological_process, molecular_function, cell-cell signaling, neurological system process, membrane organization, ion binding, anatomical structure development, cellular component assembly, transport, developmental maturation
5837	chr11	64513861	64527769	13909	0	0	0	0	3	15	15	2.59027	0.000249595	Neg.Binomial.W	0.000297424	0	0.790855	0.790855	ENSG00000068976	PYGM	GO:0005980, GO:0008184, GO:0004645, GO:0006006, GO:0005977, GO:0005975, GO:0030170, GO:0044281, GO:0005829, GO:0000166	phosphorylase, glycogen, muscle	carbohydrate metabolic process, biological_process, catabolic process, molecular_function, generation of precursor metabolites and energy, ion binding, small molecule metabolic process, cytosol, cell, transferase activity, transferring glycosyl groups, cytoplasm, cellular_component, intracellular
5871	chr11	64556290	64570713	14424	0	0	0	0	13	8	30	3.13549	5.87284e-07	Neg.Binomial.W	1.00862e-06	0	1.17859	1.17859	ENSG00000168067	MAP4K2	GO:0016772, GO:0006468, GO:0004672, GO:0005524, GO:0005083, GO:0006903, GO:0008349, GO:0031435, GO:0046330, GO:0007257, GO:0007254, GO:0004713, GO:0006950, GO:0016323, GO:0035556, GO:0006955, GO:0004674, GO:0000139, GO:0045087, GO:0005737, GO:0005515	mitogen-activated protein kinase kinase kinase kinase 2	molecular_function, biological_process, cellular protein modification process, ion binding, kinase activity, enzyme regulator activity, transport, response to stress, vesicle-mediated transport, enzyme binding, plasma membrane, signal transducer activity, cellular_component, intracellular, cell, cytoplasm, Golgi apparatus, immune system process, organelle, signal transduction
10938	chr11	64619114	64655768	36655	1	0	0	0	71	63	100	4.46207	3.48182e-81	Neg.Binomial.W	7.48068e-78	0.00682035	2.12795	2.12113	ENSG00000110047	EHD1	GO:2001137, GO:1901741, GO:1990090, GO:0032456, GO:0034383, GO:0031095, GO:0030139, GO:0010886, GO:0005811, GO:0031175, GO:0006897, GO:0042632, GO:0007596, GO:0055038, GO:0031901, GO:0005769, GO:0006886, GO:0016197, GO:0010008, GO:0003924, GO:0051260, GO:0017137, GO:0005525, GO:0048471, GO:0005509, GO:0005524, GO:0005515, GO:0005886, GO:0005768	EH-domain containing 1	protein complex assembly, cytoplasmic membrane-bounded vesicle, cell differentiation, vesicle-mediated transport, response to stress, transport, enzyme binding, homeostatic process, cellular component assembly, macromolecular complex assembly, plasma membrane, lipid particle, endosome, organelle, intracellular, cellular_component, cytoplasm, cell, GTPase activity, ion binding, molecular_function,…
10004	chr11	64812290	64826021	13732	1	0	0	0	14	11	28	3.17805	9.15274e-09	Neg.Binomial	2.19717e-08	0.0182057	1.28653	1.26833	ENSG00000168060	NAALADL1	GO:0016805, GO:0004180, GO:0008233, GO:0016324, GO:0008237, GO:0046872, GO:0006508, GO:0016021	N-acetylated alpha-linked acidic dipeptidase-like 1	ion binding, biological_process, plasma membrane, molecular_function, peptidase activity, cellular_component, cell
83786	chr11	65154070	65180996	26927	0	1	0	0	25	20	49	3.70868	2.81519e-10	Neg.Binomial	8.65299e-10	0.00928436	1.16364	1.15436	ENSG00000126391	FRMD8	GO:0005856	FERM domain containing 8	intracellular, cellular_component, cell, organelle, cytoskeleton
30008	chr11	65633912	65641063	7152	0	0	0	0	17	15	15	3.04452	8.60691e-08	Neg.Binomial.W	1.70905e-07	0	2.19053	2.19053	ENSG00000172638	EFEMP2	GO:0005201, GO:0004888, GO:0007596, GO:0030198, GO:0005604, GO:0016020, GO:0005509, GO:0005576, GO:0005515	EGF containing fibulin-like extracellular matrix protein 2	molecular_function, structural molecule activity, ion binding, signal transducer activity, cellular_component, proteinaceous extracellular matrix, extracellular region, biological_process, response to stress, extracellular matrix organization
57124	chr11	66081958	66084515	2558	0	0	0	0	0	14	29	2.85263	9.99457e-05	Neg.Binomial.W	0.000123873	0	5.60334	5.60334	ENSG00000174807	CD248	GO:2000353, GO:0048535, GO:0060033, GO:0016477, GO:0050840, GO:0005578, GO:0030246, GO:0008284, GO:0005509, GO:0005737, GO:0005515, GO:0008150, GO:0003674, GO:0016021	CD248 molecule, endosialin	molecular_function, biological_process, anatomical structure development, immune system process, cell proliferation, cell death, locomotion, cell motility, cellular_component, cytoplasm, ion binding, cell, extracellular region, proteinaceous extracellular matrix, intracellular
91683	chr11	66774249	66818334	44086	0	0	0	0	52	50	43	4.33511	9.52759e-17	Neg.Binomial.W	9.15885e-16	0	1.09634	1.09634	ENSG00000173227	SYT12	GO:0030672, GO:0030054, GO:0005515, GO:0016021	synaptotagmin XII	cytoplasmic membrane-bounded vesicle, organelle, cytoplasm, cellular_component, cell, intracellular, molecular_function
29984	chr11	66824289	66839484	15196	0	0	0	0	5	19	9	2.89037	2.74625e-06	Neg.Binomial.W	4.19354e-06	0	0.723875	0.723875	ENSG00000173156	RHOD	GO:0006184, GO:0006913, GO:0007266, GO:0006886, GO:0007165, GO:0015031, GO:0003924, GO:0005622, GO:0005525, GO:0051056, GO:0007264, GO:0005829, GO:0016020, GO:0005886, GO:0005737, GO:0005634	ras homolog family member D	molecular_function, catabolic process, nucleobase-containing compound catabolic process, small molecule metabolic process, plasma membrane, cytosol, biological_process, cellular nitrogen compound metabolic process, nucleocytoplasmic transport, transport, signal transduction, cell, intracellular, GTPase activity, ion binding, cytoplasm, cellular_component, organelle, nucleus
156	chr11	67033881	67054027	20147	0	0	0	0	23	65	58	4.43082	6.83918e-17	Neg.Binomial.W	6.70958e-16	0	2.41558	2.41558	ENSG00000173020	ADRBK1	GO:0047696, GO:0033605, GO:0003108, GO:0002029, GO:0007217, GO:0031755, GO:0031694, GO:0045988, GO:0048011, GO:0004703, GO:0060048, GO:0007202, GO:0031623, GO:0007173, GO:0016772, GO:0007213, GO:0008543, GO:0018105, GO:0018107, GO:0004713, GO:0006468, GO:0038032, GO:0007165, GO:0004672, GO:0007507, GO:0004674, GO:0005829, GO:0016020, GO:0045087, GO:0005524, GO:0005737, GO:0005515, GO:0005886, GO:…	adrenergic, beta, receptor kinase 1	immune system process, circulatory system process, biological_process, signal transduction, molecular_function, intracellular, cell, kinase activity, ion binding, cellular_component, cytoplasm, cellular protein modification process, plasma membrane, cytosol, vesicle-mediated transport, response to stress, transport, anatomical structure development
6199	chr11	67195931	67202872	6942	0	0	0	0	9	12	10	2.79321	2.67522e-06	Neg.Binomial.W	4.08798e-06	0	1.48852	1.48852	ENSG00000175634	RPS6KB2	GO:0016772, GO:0006468, GO:0004672, GO:0005524, GO:0045948, GO:0048011, GO:0007173, GO:0043491, GO:0004711, GO:0008543, GO:0042277, GO:0004713, GO:0005654, GO:0048015, GO:0007165, GO:0006412, GO:0004674, GO:0045087, GO:0038095, GO:0005737, GO:0005840	ribosomal protein S6 kinase, 70kDa, polypeptide 2	ion binding, kinase activity, biological_process, cellular protein modification process, molecular_function, signal transduction, immune system process, translation, biosynthetic process, response to stress, cellular_component, nucleus, cytoplasm, organelle, nucleoplasm, cell, intracellular, ribosome
111216279	chr11	67198838	67202870	4033	0	0	0	0	8	12	8	2.56495	2.93719e-05	Neg.Binomial.W	3.88222e-05	0	2.31424	2.31424	NA	NA	NULL	NA	NULL
9049	chr11	67250512	67258574	8063	1	1	0	0	31	32	42	3.73449	1.88153e-14	Neg.Binomial	1.19954e-13	0.0620117	4.34082	4.2788	ENSG00000110711	AIP	GO:0006457, GO:0051344, GO:0022417, GO:0036004, GO:0010738, GO:0006805, GO:0003713, GO:0006626, GO:0008134, GO:0007165, GO:0051082, GO:0004871, GO:0005829, GO:0005737, GO:0005515, GO:0005886, GO:0005634, GO:0016020, GO:0003712	aryl hydrocarbon receptor interacting protein	protein folding, biological_process, molecular_function, protein binding transcription factor activity, cell, cytoplasm, signal transducer activity, cellular_component, intracellular, nucleus, organelle, transcription factor binding, unfolded protein binding, protein maturation, plasma membrane, cytosol, signal transduction, protein targeting, transport, mitochondrion organization
91703	chr11	67410026	67418130	8105	0	0	0	0	6	9	14	2.56495	4.79272e-05	Neg.Binomial.W	6.16244e-05	0	1.19268	1.19268	ENSG00000132744	ACY3	GO:0019048, GO:0004046, GO:0042802, GO:0016788, GO:0016811, GO:0016324, GO:0008152, GO:0046872, GO:0005737, GO:0005515, GO:0016020	aspartoacylase (aminocyclase) 3	biological_process, plasma membrane, ion binding, symbiosis, encompassing mutualism through parasitism, molecular_function, cellular_component, cytoplasm, hydrolase activity, acting on carbon-nitrogen (but not peptide) bonds, intracellular, cell
221	chr11	67776048	67796744	20697	3	0	0	0	4	16	27	2.3979	0.0111573	Neg.Binomial.W	0.0116649	0.0362371	0.756953	0.720716	ENSG00000006534	ALDH3B1	GO:0006081, GO:0004030, GO:0008152, GO:0055114, GO:0016491, GO:0008218, GO:0006066, GO:0046185, GO:0006068, GO:0004028, GO:0034599, GO:0003995, GO:0006629, GO:0005829, GO:0005737, GO:0005886	aldehyde dehydrogenase 3 family, member B1	molecular_function, biological_process, oxidoreductase activity, plasma membrane, response to stress, cytosol, small molecule metabolic process, catabolic process, lipid metabolic process, cytoplasm, cell, intracellular, cellular_component
10312	chr11	67806483	67818362	11880	0	0	0	0	2	15	8	2.63906	7.91823e-05	Neg.Binomial.W	9.91678e-05	0	0.701459	0.701459	ENSG00000110719	TCIRG1	GO:0051701, GO:0090382, GO:0033572, GO:0006968, GO:0033179, GO:0015992, GO:0006879, GO:0000220, GO:0005765, GO:0015078, GO:0015991, GO:0016324, GO:0008286, GO:0010008, GO:0008284, GO:0030670, GO:0005739, GO:0055085, GO:0005215, GO:0005887, GO:0005886	T-cell, immune regulator 1, ATPase, H+ transporting, lysosomal V0 subunit A3	plasma membrane, transmembrane transport, cytoplasmic membrane-bounded vesicle, transmembrane transporter activity, cell proliferation, signal transduction, response to stress, homeostatic process, lysosome, endosome, mitochondrion, symbiosis, encompassing mutualism through parasitism, cellular_component, intracellular, cell, cytoplasm, vacuole, organelle, protein complex, transport, biological_p…
4041	chr11	68080077	68216743	136667	6	1	0	2	119	174	142	4.3848	3.64825e-10	Neg.Binomial.W	1.10243e-09	0.0164634	1.06097	1.04451	ENSG00000162337	LRP5	GO:0061304, GO:0060828, GO:0060042, GO:0071901, GO:0015026, GO:0043235, GO:0060059, GO:0048539, GO:0061178, GO:0045668, GO:0002076, GO:0060349, GO:0046849, GO:0006897, GO:0042632, GO:0002053, GO:0030326, GO:0001702, GO:0048596, GO:0009952, GO:0008217, GO:0006007, GO:0016055, GO:0060070, GO:0042813, GO:0044332, GO:0017147, GO:0008284, GO:0060444, GO:0060612, GO:0045600, GO:0005783, GO:0045840, GO:…	low density lipoprotein receptor-related protein 5	biological_process, cell division, cell cycle, molecular_function, circulatory system process, transport, cell differentiation, locomotion, cell motility, anatomical structure development, anatomical structure formation involved in morphogenesis, immune system process, cell proliferation, homeostatic process, embryo development, cellular protein modification process, signal transducer activity, c…
51083	chr11	68451247	68458643	7397	0	0	0	0	3	4	17	2.68558	6.62361e-05	Neg.Binomial.W	8.38093e-05	0	1.08152	1.08152	ENSG00000069482	GAL	GO:0031943, GO:0050672, GO:0030252, GO:0005184, GO:0030073, GO:0006939, GO:0043627, GO:0032868, GO:0030141, GO:0007399, GO:0007631, GO:0043065, GO:0005179, GO:0042493, GO:0007218, GO:0005794, GO:0006954, GO:0005576, GO:0005515, GO:0005575, GO:0008285, GO:0005737	galanin/GMAP prepropeptide	molecular_function, transport, biological_process, immune system process, cellular_component, cytoplasm, cell, extracellular region, intracellular, signal transduction, cell-cell signaling, anatomical structure development, lipid metabolic process, cell proliferation, cytoplasmic membrane-bounded vesicle, response to stress, cell death, Golgi apparatus, organelle
9633	chr11	68474908	68519032	44125	2	2	2	1	22	27	46	2.99573	1.09503e-05	Neg.Binomial.W	1.5292e-05	0.0396601	0.717658	0.677998	ENSG00000132749	MTL5	GO:0006875, GO:0010038, GO:0006952, GO:0007283, GO:0046872, GO:0007275, GO:0030154, GO:0005737, GO:0005634	metallothionein-like 5, testis-specific (tesmin)	cell, cellular_component, intracellular, nucleus, organelle, cytoplasm, response to stress, homeostatic process, cell differentiation, ion binding, molecular_function, biological_process, reproduction
595	chr11	69455855	69469242	13388	0	0	0	0	5	14	10	2.61496	3.78882e-05	Neg.Binomial.W	4.93649e-05	0	0.72204	0.72204	ENSG00000110092	CCND1	GO:0000320, GO:0070141, GO:0033598, GO:0033601, GO:0045737, GO:0016538, GO:0033197, GO:0030857, GO:0000082, GO:0007595, GO:0030968, GO:0031571, GO:0051592, GO:0033327, GO:0000307, GO:0010243, GO:0045471, GO:0031100, GO:0010165, GO:0017053, GO:0043627, GO:0032403, GO:0000079, GO:0001934, GO:0051726, GO:0051412, GO:0032026, GO:0010039, GO:0042826, GO:0008134, GO:0001889, GO:0030178, GO:0019901, GO:…	cyclin D1	anatomical structure development, molecular_function, protein binding transcription factor activity, biological_process, cell cycle, response to stress, cellular protein modification process, biosynthetic process, cellular nitrogen compound metabolic process, reproduction, cellular_component, intracellular, cell, protein complex, cytoplasm, nucleoplasm, organelle, nucleus, kinase activity, cell d…
9965	chr11	69513000	69519410	6411	0	0	0	0	20	15	11	3.12089	4.60904e-08	Neg.Binomial.W	9.60039e-08	0	2.39172	2.39172	ENSG00000162344	FGF19	GO:0070858, GO:0048011, GO:0046326, GO:0007173, GO:0005104, GO:0070374, GO:0046330, GO:0008543, GO:0007399, GO:0001755, GO:0008286, GO:0048015, GO:0008284, GO:0007507, GO:0008083, GO:0045087, GO:0038095, GO:0005576, GO:0005515	fibroblast growth factor 19	small molecule metabolic process, cell proliferation, lipid metabolic process, biosynthetic process, response to stress, transport, locomotion, cell motility, signal transduction, biological_process, molecular_function, cell differentiation, anatomical structure development, immune system process, cellular_component, extracellular region
55107	chr11	69924408	70035634	111227	2	0	1	1	115	96	125	4.44069	4.68183e-35	Neg.Binomial.W	4.90678e-33	0.00899062	1.00695	0.997959	ENSG00000131620	ANO1	GO:0005229, GO:0042391, GO:0034707, GO:0006821, GO:0034220, GO:0007275, GO:0055085, GO:0005737, GO:0005515, GO:0005886, GO:0005254, GO:0016021	anoctamin 1, calcium activated chloride channel	transmembrane transporter activity, cell, intracellular, cytoplasm, cellular_component, transmembrane transport, protein complex, biological_process, transport, plasma membrane, molecular_function
2017	chr11	70244510	70282690	38181	1	1	0	0	44	51	51	3.98486	5.95533e-34	Neg.Binomial.W	5.68668e-32	0.0130955	1.27463	1.26154	ENSG00000085733	CTTN	GO:0030027, GO:0043197, GO:0001726, GO:0005938, GO:0005856, GO:0005737, GO:0005515	cortactin	organelle, cytoskeleton, intracellular, cytoplasm, cellular_component, cell, molecular_function
55191	chr11	71164155	71235153	70999	3	2	1	1	64	33	78	4.07942	6.23114e-10	Neg.Binomial.W	1.82144e-09	0.0246482	0.821608	0.79696	ENSG00000172890	NADSYN1	GO:0006767, GO:0006766, GO:0003952, GO:0019674, GO:0016810, GO:0006807, GO:0009435, GO:0044281, GO:0005829, GO:0005524	NAD synthetase 1	cell, cellular_component, intracellular, ion binding, ligase activity, molecular_function, hydrolase activity, acting on carbon-nitrogen (but not peptide) bonds, cytoplasm, cellular nitrogen compound metabolic process, biological_process, biosynthetic process, cofactor metabolic process, small molecule metabolic process, cytosol
401	chr11	71950121	71956708	6588	0	0	0	0	8	10	9	2.51231	4.32457e-05	Neg.Binomial.W	5.59137e-05	0	1.36612	1.36612	ENSG00000165462	PHOX2A	GO:0043565, GO:0006355, GO:0003677, GO:0003700, GO:0021642, GO:0021703, GO:0021623, GO:0021523, GO:0003357, GO:0048485, GO:0043576, GO:0071542, GO:0030901, GO:0000977, GO:0000790, GO:0045944, GO:0006351, GO:0048486, GO:0005634	paired-like homeobox 2a	DNA binding, molecular_function, nucleic acid binding transcription factor activity, biological_process, cellular nitrogen compound metabolic process, biosynthetic process, anatomical structure formation involved in morphogenesis, cellular_component, intracellular, cell, nucleus, chromosome, organelle, nuclear chromosome, cell differentiation, anatomical structure development
9828	chr11	73019334	73080136	60803	2	0	0	0	54	46	76	3.92902	9.47227e-16	Neg.Binomial.W	7.46832e-15	0.00822328	0.964865	0.956641	ENSG00000110237	ARHGEF17	GO:0048011, GO:0097190, GO:0015629, GO:0043065, GO:0030036, GO:0007155, GO:0035023, GO:0005085, GO:0005089, GO:0051056, GO:0007264, GO:0005829, GO:0005198, GO:0005515	Rho guanine nucleotide exchange factor (GEF) 17	cell, intracellular, structural molecule activity, cellular_component, cytosol, cytoskeleton, organelle, cytoplasm, cell adhesion, signal transduction, cytoskeleton organization, biological_process, cell death, molecular_function
84957	chr11	73087309	73108519	21211	0	0	0	0	40	24	35	3.88499	4.02009e-13	Neg.Binomial.W	2.03947e-12	0	1.5558	1.5558	ENSG00000054967	RELT	GO:0005737, GO:0005886, GO:0016021	RELT tumor necrosis factor receptor	cell, cytoplasm, intracellular, cellular_component, plasma membrane
374407	chr11	73661364	73681411	20048	0	0	0	0	16	10	24	3.19185	4.22572e-08	Neg.Binomial.W	8.87051e-08	0	0.831338	0.831338	ENSG00000187726	DNAJB13	GO:0051082, GO:0006457, GO:0005575, GO:0003674	DnaJ (Hsp40) homolog, subfamily B, member 13	molecular_function, cellular_component, unfolded protein binding, protein folding, biological_process
10008	chr11	74165886	74178774	12889	0	1	1	0	27	4	4	2.48491	0.00042284	Neg.Binomial.W	0.00049253	0.0387928	0.905165	0.866372	ENSG00000175538	KCNE3	GO:0043266, GO:0015459, GO:0005249, GO:0006811, GO:0016020, GO:0016021	potassium voltage-gated channel, Isk-related family, member 3	biological_process, transport, molecular_function, transmembrane transporter activity, cellular_component
408	chr11	74975226	75062873	87648	3	0	1	5	67	86	164	4.09619	2.13951e-08	Neg.Binomial.W	4.75854e-08	0.0256709	1.20558	1.17991	ENSG00000137486	ARRB1	GO:0035615, GO:0031896, GO:0045309, GO:0031701, GO:0090240, GO:0032717, GO:0034393, GO:0042699, GO:0031762, GO:0031692, GO:0002092, GO:0031691, GO:0002031, GO:0043547, GO:0005159, GO:0035774, GO:0005905, GO:0034260, GO:0004857, GO:0035612, GO:0031397, GO:0032715, GO:0043149, GO:0035066, GO:0006892, GO:0070374, GO:0043027, GO:0033138, GO:0031434, GO:0043161, GO:0044212, GO:0005765, GO:0031143, GO:…	arrestin, beta 1	cytoplasmic membrane-bounded vesicle, transcription factor binding, cytosol, lysosome, response to stress, cytoskeleton, plasma membrane, protein complex, cell death, chromosome organization, biosynthetic process, small molecule metabolic process, cell-cell signaling, cytoskeleton organization, enzyme binding, protein binding, bridging, cellular component assembly, transport, vesicle-mediated tra…
105369391	chr11	75294241	75305710	11470	2	0	1	0	11	12	15	2.6068	2.88593e-08	Neg.Binomial	6.23585e-08	0.065388	1.10433	1.03894	NA	NA	NULL	NA	NULL
7481	chr11	75897369	75921780	24412	0	0	0	0	20	14	29	3.39002	1.46371e-09	Neg.Binomial.W	4.04215e-09	0	0.860233	0.860233	ENSG00000085741	WNT11	GO:0090272, GO:0072201, GO:0072177, GO:0061101, GO:0060675, GO:0032320, GO:0061037, GO:0060197, GO:0090037, GO:0032915, GO:0034394, GO:0071300, GO:0060412, GO:0070830, GO:0001649, GO:0045860, GO:0060021, GO:0048844, GO:0030295, GO:0005099, GO:0035567, GO:0005109, GO:0060484, GO:0044212, GO:0060548, GO:0051496, GO:0030325, GO:0030335, GO:0030336, GO:0003151, GO:0005102, GO:0045165, GO:0090090, GO:…	wingless-type MMTV integration site family, member 11	signal transduction, cytoskeleton organization, cellular component assembly, cell junction organization, cell motility, locomotion, small molecule metabolic process, catabolic process, nucleobase-containing compound catabolic process, biosynthetic process, cell death, embryo development, cell proliferation, cellular nitrogen compound metabolic process, cellular protein modification process, growt…
2615	chr11	76368568	76381791	13224	0	0	1	0	13	18	19	2.9687	1.38945e-20	Neg.Binomial.W	2.38819e-19	0.018905	1.26033	1.24143	ENSG00000137507	LRRC32	GO:0034170, GO:0009617, GO:0002755, GO:0050710, GO:0004888, GO:0010628, GO:0046007, GO:0050729, GO:0045087, GO:0005887, GO:0005515, GO:0016021	leucine rich repeat containing 32	immune system process, response to stress, signal transduction, biological_process, molecular_function, plasma membrane, transport, cell proliferation, cellular_component, cell, signal transducer activity
192134	chr11	76745385	76753096	7712	0	0	0	0	14	13	16	3.01226	1.45818e-07	Neg.Binomial.W	2.79598e-07	0	1.85858	1.85858	ENSG00000198488	B3GNT6	GO:0047223, GO:0016269, GO:0043687, GO:0044267, GO:0009101, GO:0008378, GO:0006486, GO:0000139, GO:0016020, GO:0016266, GO:0016021, GO:0005794	UDP-GlcNAc:betaGal beta-1,3-N-acetylglucosaminyltransferase 6 (core 3 synthase)	molecular_function, organelle, cell, cytoplasm, Golgi apparatus, cellular_component, intracellular, transferase activity, transferring glycosyl groups, biological_process, carbohydrate metabolic process, cellular protein modification process, biosynthetic process
4647	chr11	76839310	76926284	86975	5	1	3	0	59	63	77	3.35241	9.35237e-08	Neg.Binomial.W	1.84768e-07	0.0258695	0.762671	0.736802	ENSG00000137474	MYO7A	GO:0051904, GO:0050957, GO:0001845, GO:0050953, GO:0000146, GO:0007040, GO:0030048, GO:0005765, GO:0042462, GO:0051015, GO:0016459, GO:0048563, GO:0032420, GO:0045202, GO:0007605, GO:0003774, GO:0042470, GO:0032391, GO:0005516, GO:0001917, GO:0006886, GO:0046983, GO:0016324, GO:0005938, GO:0060088, GO:0007601, GO:0001750, GO:0005856, GO:0019904, GO:0005829, GO:0005524, GO:0005515, GO:0005737, GO:…	myosin VIIA	molecular_function, cilium, embryo development, transport, vesicle-mediated transport, cellular component assembly, cell differentiation, cytoskeletal protein binding, cell morphogenesis, biological_process, cellular_component, intracellular, cell, cytoplasm, vacuole, organelle, anatomical structure development, ion binding, neurological system process, lysosome, cytoplasmic membrane-bounded vesi…
57558	chr11	77899858	77925757	25900	0	0	0	0	27	26	36	3.74558	3.614e-12	Neg.Binomial.W	1.56074e-11	0	1.14543	1.14543	ENSG00000118369	USP35	GO:0008234, GO:0004221, GO:0006511, GO:0005488	ubiquitin specific peptidase 35	peptidase activity, biological_process, catabolic process, molecular_function
1075	chr11	88026760	88070955	44196	4	3	2	0	30	32	33	2.69947	2.06271e-10	Neg.Binomial.W	6.52687e-10	0.0509096	0.716505	0.665596	ENSG00000109861	CTSC	GO:0031404, GO:0001913, GO:0010033, GO:0005764, GO:0042802, GO:0043621, GO:0008234, GO:0007568, GO:0006955, GO:0005794, GO:0004252, GO:0005783, GO:0006508, GO:0005515, GO:0006915, GO:2001235, GO:0016505	cathepsin C	ion binding, cell death, enzyme regulator activity, Golgi apparatus, endoplasmic reticulum, lysosome, signal transduction, aging, peptidase activity, biological_process, immune system process, molecular_function, organelle, cellular_component, intracellular, cell, cytoplasm, vacuole
100873989	chr11	88237744	88257222	19479	0	1	1	0	18	12	11	2.46622	1.2229e-10	Neg.Binomial.W	4.00823e-10	0.0256687	0.70161	0.675942	NA	NA	NULL	NA	NULL
26973	chr11	89934328	89956532	22205	1	0	0	0	12	15	24	3.02205	2.05629e-09	Neg.Binomial	5.52935e-09	0.0112587	0.765593	0.754335	ENSG00000110172	CHORDC1	GO:1900034, GO:2000299, GO:0080134, GO:0061077, GO:0010824, GO:0051879, GO:0006950, GO:0008270, GO:0005515, GO:0005575	cysteine and histidine-rich domain (CHORD) containing 1	cellular_component, response to stress, cell cycle, protein folding, ion binding, cellular protein modification process, cytoskeleton organization, biological_process, molecular_function
330	chr11	102188215	102210134	21920	1	2	1	0	29	35	34	2.9883	9.27361e-16	Neg.Binomial.W	7.32513e-15	0.0456204	1.49027	1.44465	ENSG00000023445	BIRC3	GO:2000116, GO:0060546, GO:0039535, GO:0034121, GO:0070424, GO:0038061, GO:0060544, GO:0035666, GO:0045088, GO:0034142, GO:0070266, GO:0042326, GO:2000378, GO:0034138, GO:0002756, GO:0050727, GO:0002224, GO:0007166, GO:0031398, GO:0043123, GO:0004842, GO:0005622, GO:0043066, GO:0042981, GO:0005829, GO:0006915, GO:0045087, GO:0005737, GO:0008270, GO:0005515, GO:0005634, GO:0051291, GO:0043234, GO:…	baculoviral IAP repeat containing 3	reproduction, biological_process, molecular_function, immune system process, response to stress, signal transduction, cell death, cytosol, ion binding, cellular component assembly, cellular protein modification process, macromolecular complex assembly, protein complex assembly, protein complex, organelle, cytoplasm, cell, nucleus, cellular_component, ligase activity, intracellular
102723838	chr11	102337986	102369532	31547	5	5	4	0	19	20	28	1.75736	0.00141341	Neg.Binomial.W	0.00158907	0.110946	0.707938	0.596993	NA	NA	NULL	NA	NULL
64066	chr11	102562218	102576537	14320	0	0	0	0	10	12	13	2.85263	1.36004e-06	Neg.Binomial.W	2.20034e-06	0	0.814711	0.814711	ENSG00000137675	MMP27	GO:0030574, GO:0031012, GO:0005578, GO:0008237, GO:0005509, GO:0008270, GO:0006508, GO:0004222	matrix metallopeptidase 27	molecular_function, biological_process, catabolic process, ion binding, peptidase activity, cellular_component, extracellular region, proteinaceous extracellular matrix
399947	chr11	109292846	109299840	6995	1	1	0	0	15	6	11	2.44717	1.69563e-08	Neg.Binomial	3.82272e-08	0.0714796	1.5249	1.45342	ENSG00000185742	C11orf87	GO:0016021	chromosome 11 open reading frame 87	cellular_component
5450	chr11	111222977	111326355	103379	4	8	3	0	47	97	83	3.08552	0.00123038	Neg.Binomial.W	0.0013862	0.0362743	0.731935	0.69566	ENSG00000110777	POU2AF1	GO:0003712, GO:0003713, GO:0006959, GO:0006355, GO:0006366, GO:0003677, GO:0005634, GO:0005515	uncharacterized LOC101928620	immune system process, biological_process, DNA binding, protein binding transcription factor activity, molecular_function, cellular nitrogen compound metabolic process, biosynthetic process, intracellular, cell, cellular_component, nucleus, organelle
3359	chr11	113845603	113861035	15433	0	0	1	0	11	12	22	2.8679	4.06087e-07	Neg.Binomial	7.17204e-07	0.016199	0.971943	0.955744	ENSG00000166736	HTR3A	GO:0051378, GO:0015276, GO:0007210, GO:0005232, GO:0004993, GO:0007268, GO:0071363, GO:0042220, GO:0043025, GO:0004872, GO:0005230, GO:0006810, GO:0007586, GO:0045211, GO:0005249, GO:0030054, GO:0006811, GO:0034220, GO:0016020, GO:0055085, GO:0030424, GO:0005887, GO:0005737, GO:0005886, GO:0016021, GO:0045471	5-hydroxytryptamine (serotonin) receptor 3A, ionotropic	transport, ion binding, transmembrane transport, signal transduction, cell-cell signaling, neurological system process, plasma membrane, cell, cytoplasm, intracellular, transmembrane transporter activity, signal transducer activity, cellular_component, biological_process, molecular_function
7704	chr11	113930315	114121398	191084	13	8	1	1	162	244	206	3.52521	2.19478e-08	Neg.Binomial	4.86383e-08	0.0300915	1.06759	1.0375	ENSG00000109906	ZBTB16	GO:0035136, GO:0045638, GO:0001823, GO:0030099, GO:0061036, GO:0032332, GO:0016607, GO:0048133, GO:0035116, GO:0016604, GO:0030097, GO:0051216, GO:0017053, GO:0009952, GO:0045778, GO:0042802, GO:0043065, GO:0009880, GO:0007417, GO:0006355, GO:0016605, GO:0045892, GO:0045600, GO:0001501, GO:0003677, GO:0046872, GO:0045893, GO:0008285, GO:0006915, GO:0016567, GO:0042803, GO:0006351, GO:0005515, GO:…	zinc finger and BTB domain containing 16	cell death, biosynthetic process, embryo development, cell division, cell proliferation, cytosol, plasma membrane, ion binding, protein complex, cellular protein modification process, cellular nitrogen compound metabolic process, DNA binding, immune system process, cell differentiation, reproduction, biological_process, anatomical structure development, nucleic acid binding transcription factor a…
3587	chr11	117857063	117872196	15134	0	0	0	0	15	9	26	3.19185	4.99411e-08	Neg.Binomial.W	1.03321e-07	0	1.10127	1.10127	ENSG00000110324	IL10RA	GO:0004920, GO:0004872, GO:0007165, GO:0004871, GO:0005515, GO:0005886, GO:0016021, GO:0032496, GO:0019969, GO:0005737	interleukin 10 receptor, alpha	intracellular, cellular_component, cell, cytoplasm, signal transducer activity, molecular_function, biological_process, plasma membrane, signal transduction
101929089	chr11	118382626	118401809	19184	0	0	1	0	14	12	20	3.13549	3.95578e-08	Neg.Binomial.W	8.34871e-08	0.0130317	0.799277	0.786246	NA	NA	NULL	NA	NULL
1656	chr11	118620034	118661858	41825	2	0	0	2	13	25	51	2.97041	2.48948e-09	Neg.Binomial.W	6.59921e-09	0.0239092	0.709305	0.685396	ENSG00000110367	DDX6	GO:0043928, GO:0016442, GO:0033962, GO:0010494, GO:0003724, GO:0004386, GO:0000288, GO:0016071, GO:0016070, GO:0010467, GO:0008026, GO:0000932, GO:0005829, GO:0003676, GO:0005524, GO:0005515, GO:0003723, GO:0005737	DEAD (Asp-Glu-Ala-Asp) box helicase 6	cytosol, ATPase activity, cellular component assembly, ribonucleoprotein complex assembly, macromolecular complex assembly, RNA binding, helicase activity, biological_process, catabolic process, cellular nitrogen compound metabolic process, nucleobase-containing compound catabolic process, molecular_function, cellular_component, intracellular, cell, cytoplasm, organelle, ion binding
643	chr11	118754475	118768508	14034	0	0	0	0	54	67	74	4.68521	1.34348e-19	Neg.Binomial	1.94374e-18	0	4.63161	4.63161	ENSG00000160683	CXCR5	GO:0048535, GO:0042113, GO:0016494, GO:0006928, GO:0006935, GO:0006955, GO:0004930, GO:0007186, GO:0005887, GO:0005886, GO:0016021	chemokine (C-X-C motif) receptor 5	molecular_function, signal transducer activity, biological_process, immune system process, anatomical structure development, plasma membrane, signal transduction, locomotion, cell, cellular_component
283149	chr11	118764584	118796317	31734	0	0	0	0	15	44	39	3.84303	2.08631e-12	Neg.Binomial.W	9.50677e-12	0	1.02939	1.02939	ENSG00000186174	BCL9L	GO:0010718, GO:0008013, GO:0003713, GO:0030512, GO:0035019, GO:0022604, GO:0060070, GO:0035914, GO:0045944, GO:0006351, GO:0005634	B-cell CLL/lymphoma 9-like	cellular_component, cell, intracellular, nucleus, organelle, anatomical structure development, cell differentiation, cell morphogenesis, biological_process, molecular_function, protein binding transcription factor activity, signal transduction, biosynthetic process, cellular nitrogen compound metabolic process
7379	chr11	118795873	118829269	33397	1	1	0	0	16	21	40	3.42318	2.07872e-10	Neg.Binomial	6.5582e-10	0.0149714	0.768532	0.753561	ENSG00000110375	UPK2	GO:0061024, GO:0016324, GO:0030176, GO:0030855, GO:0007275, GO:0005887	uroplakin 2	cellular_component, cell, intracellular, plasma membrane, biological_process, membrane organization, cell differentiation, anatomical structure development, cytoplasm, organelle, endoplasmic reticulum
10525	chr11	118914900	118927913	13014	0	0	0	0	4	9	20	2.66259	4.79285e-05	Neg.Binomial.W	6.16244e-05	0	0.845244	0.845244	ENSG00000149428	HYOU1	GO:0071682, GO:0006987, GO:0005788, GO:0030968, GO:0044267, GO:0000902, GO:0006950, GO:0005783, GO:0005576, GO:0005524, GO:0002931	hypoxia up-regulated 1	cytoplasmic membrane-bounded vesicle, organelle, endoplasmic reticulum, cellular nitrogen compound metabolic process, signal transduction, cytoplasm, extracellular region, intracellular, cellular_component, ion binding, cell, response to stress, cell morphogenesis, anatomical structure development, biological_process, cellular protein modification process, molecular_function
79671	chr11	119037277	119054725	17449	1	0	0	0	14	6	34	2.95491	1.60372e-08	Neg.Binomial	3.64421e-08	0.0143275	1.03158	1.01725	ENSG00000160703	NLRX1	GO:0005739, GO:0019048, GO:0032480, GO:0005741, GO:0045087, GO:0005524, GO:0005515, GO:0032715, GO:0043124, GO:0050728, GO:0039536, GO:0032688, GO:0045824	NLR family member X1	mitochondrion, organelle, cytoplasm, intracellular, cell, cellular_component, response to stress, symbiosis, encompassing mutualism through parasitism, biological_process, immune system process, molecular_function, ion binding, signal transduction
6653	chr11	121322912	121504402	181491	7	3	9	2	114	133	153	3.20632	0.000135028	Neg.Binomial.W	0.000165068	0.028927	0.734655	0.705728	ENSG00000137642	SORL1	GO:0014910, GO:0034362, GO:0030169, GO:0006605, GO:0008219, GO:0006898, GO:0005768, GO:0006869, GO:0004888, GO:0008203, GO:0005794, GO:0005615, GO:0016020, GO:0005887, GO:0005515, GO:0016021, GO:0005771, GO:0043025, GO:0016477, GO:0008283	sortilin-related receptor, L(DLR class) A repeats containing	molecular_function, locomotion, cell motility, cell proliferation, cell death, protein targeting, transport, lipid metabolic process, plasma membrane, endosome, organelle, Golgi apparatus, vesicle-mediated transport, biological_process, small molecule metabolic process, cellular_component, signal transducer activity, intracellular, cell, extracellular space, extracellular region, cytoplasm
84959	chr11	122526383	122685181	158799	17	4	5	0	319	321	176	3.87428	0.010736	Neg.Binomial.W	0.0112491	0.0409323	1.71286	1.67193	ENSG00000154127	UBASH3B	GO:0051279, GO:0090331, GO:0006469, GO:0004725, GO:0003824, GO:0005737, GO:0005515, GO:0005634, GO:0035335	ubiquitin associated and SH3 domain containing B	cellular protein modification process, biological_process, molecular_function, cellular_component, intracellular, phosphatase activity, cytoplasm, nucleus, organelle, cell, response to stress, transport, homeostatic process, cell adhesion
390259	chr11	122848278	122852428	4151	0	0	0	0	23	6	12	2.96183	1.65152e-06	Neg.Binomial.W	2.62448e-06	0	3.29238	3.29238	ENSG00000188909	BSX	GO:0060056, GO:0042755, GO:0007626, GO:0043565, GO:0006355, GO:0003677, GO:0005737, GO:0045944, GO:0006351, GO:0005667, GO:0003700, GO:0005634, GO:0005515	brain-specific homeobox	DNA binding, nucleic acid binding transcription factor activity, molecular_function, intracellular, cellular_component, protein complex, cytoplasm, nucleus, organelle, cell, cellular nitrogen compound metabolic process, biological_process, anatomical structure development, biosynthetic process
90952	chr11	124622026	124632186	10161	0	0	0	0	10	19	27	3.29584	1.02518e-08	Neg.Binomial.W	2.43651e-08	0	1.83709	1.83709	ENSG00000149564	ESAM	GO:0005515, GO:0050900, GO:0007596, GO:0005912, GO:0007156, GO:0005923, GO:0005886, GO:0016021, GO:0016337	endothelial cell adhesion molecule	molecular_function, cell, cellular_component, immune system process, biological_process, plasma membrane, cell motility, locomotion, response to stress, cell adhesion
101929340	chr11	124629025	124635832	6808	0	0	0	0	10	12	18	2.90872	2.36001e-08	Neg.Binomial	5.19974e-08	0	1.95848	1.95848	NA	NA	NULL	NA	NULL
64221	chr11	124735282	124751366	16085	0	0	0	0	29	17	23	3.58352	6.40603e-11	Neg.Binomial.W	2.18987e-10	0	1.4299	1.4299	ENSG00000154134	ROBO3	GO:0016199, GO:0046982, GO:0001764, GO:0030424, GO:0007411, GO:0042803, GO:0005515, GO:0016021	roundabout, axon guidance receptor, homolog 3 (Drosophila)	molecular_function, cell differentiation, locomotion, cell motility, anatomical structure development, cell morphogenesis, biological_process, cellular_component, cell
29118	chr11	125773271	125793158	19888	0	0	3	0	19	11	19	2.47248	0.00875958	Neg.Binomial.W	0.00924586	0.0377112	0.821266	0.783555	ENSG00000109832	DDX25	GO:0004004, GO:0033391, GO:0006406, GO:0004386, GO:0007286, GO:0006417, GO:0008026, GO:0007275, GO:0003676, GO:0005524, GO:0005737, GO:0005634, GO:0003723	DEAD (Asp-Glu-Ala-Asp) box helicase 25	transport, nucleocytoplasmic transport, translation, biosynthetic process, molecular_function, cell differentiation, anatomical structure development, RNA binding, helicase activity, biological_process, reproduction, intracellular, cytoplasm, nucleus, organelle, ATPase activity, ion binding, cellular_component, cell
114609	chr11	126152960	126168740	15781	0	3	2	0	9	15	19	2.24778	0.000286826	Neg.Binomial.W	0.00033981	0.0792092	0.908265	0.829056	ENSG00000150455	TIRAP	GO:2000340, GO:0035665, GO:0035663, GO:0032738, GO:0034141, GO:0034137, GO:0070935, GO:0035662, GO:0034145, GO:2000343, GO:0038124, GO:0038123, GO:0032757, GO:0034134, GO:0045088, GO:0032648, GO:0034142, GO:0090023, GO:0071223, GO:0071221, GO:0044130, GO:0032735, GO:0090073, GO:0005546, GO:0030099, GO:0002755, GO:0045410, GO:0007249, GO:0030890, GO:0032760, GO:0030139, GO:0050830, GO:0070374, GO:…	toll-interleukin 1 receptor (TIR) domain containing adaptor protein	signal transduction, biological_process, anatomical structure development, locomotion, cell motility, molecular_function, immune system process, response to stress, cell, cellular_component, cytoplasmic membrane-bounded vesicle, organelle, cell proliferation, cellular nitrogen compound metabolic process, biosynthetic process, plasma membrane, cytosol, growth, protein binding, bridging, symbiosis,…
28960	chr11	126173647	126215644	41998	1	0	2	1	34	35	40	3.08767	1.63176e-12	Neg.Binomial.W	7.58018e-12	0.0238107	0.865121	0.84131	ENSG00000110063	DCPS	GO:0036245, GO:0050072, GO:0000340, GO:0043928, GO:0043069, GO:0000290, GO:0045292, GO:0000288, GO:0016071, GO:0016070, GO:0010467, GO:0016787, GO:0003824, GO:0005829, GO:0005739, GO:0005737, GO:0005515, GO:0005634	decapping enzyme, scavenger	cell, intracellular, nucleus, organelle, cytoplasm, cellular_component, molecular_function, RNA binding, mRNA processing, biological_process, catabolic process, cellular nitrogen compound metabolic process, nucleobase-containing compound catabolic process, mitochondrion, cell death, cytosol
2113	chr11	128328656	128457453	128798	3	59	3	2	111	134	184	2.55265	0.000259971	Neg.Binomial	0.000309188	0.130049	1.11027	0.980217	ENSG00000134954	ETS1	GO:0097194, GO:0048870, GO:0030262, GO:0010595, GO:0045648, GO:0060206, GO:0070555, GO:0030578, GO:0045765, GO:0060055, GO:0045786, GO:0021983, GO:0034616, GO:0032355, GO:0009612, GO:0007565, GO:0070301, GO:0045766, GO:0008134, GO:0021854, GO:0046677, GO:0001666, GO:0043565, GO:0008284, GO:0006355, GO:0010715, GO:0006955, GO:0051272, GO:0006366, GO:0003677, GO:0045893, GO:0008285, GO:0005737, GO:…	v-ets avian erythroblastosis virus E26 oncogene homolog 1	cell death, extracellular matrix organization, transcription factor binding, cell proliferation, cellular nitrogen compound metabolic process, biosynthetic process, cell cycle, cell differentiation, enzyme binding, biological_process, reproduction, response to stress, DNA binding, immune system process, homeostatic process, molecular_function, nucleic acid binding transcription factor activity, l…
101929538	chr11	128499548	128556817	57270	10	7	1	1	40	76	53	2.21499	3.86382e-05	Neg.Binomial	5.02828e-05	0.0829405	0.983645	0.900704	NA	NA	NULL	NA	NULL
2313	chr11	128556430	128683162	126733	11	7	3	2	77	119	126	2.94134	0.0149372	Neg.Binomial.W	0.0154626	0.045371	0.846925	0.801554	ENSG00000151702	FLI1	GO:0008015, GO:0007599, GO:0035855, GO:0009887, GO:0000980, GO:0003682, GO:0043565, GO:0006355, GO:0003677, GO:0006351, GO:0003700, GO:0005634	Fli-1 proto-oncogene, ETS transcription factor	circulatory system process, nucleic acid binding transcription factor activity, molecular_function, DNA binding, immune system process, biological_process, cell differentiation, anatomical structure development, biosynthetic process, cellular nitrogen compound metabolic process, cell, cellular_component, organelle, nucleus, intracellular
8538	chr11	129245835	129322171	76337	6	3	5	1	69	37	60	2.64768	8.46052e-06	Neg.Binomial.W	1.2054e-05	0.0491243	0.724856	0.675732	ENSG00000043039	BARX2	GO:0042637, GO:0014902, GO:0001502, GO:0000976, GO:0003682, GO:0043565, GO:0006355, GO:0003677, GO:0045944, GO:0006351, GO:0005667, GO:0003700, GO:0000122, GO:0005634, GO:0005515	BARX homeobox 2	biosynthetic process, cellular nitrogen compound metabolic process, biological_process, anatomical structure development, cell adhesion, nucleic acid binding transcription factor activity, molecular_function, DNA binding, cell differentiation, developmental maturation, protein complex, organelle, cellular_component, nucleus, cell, intracellular
22997	chr11	133778459	133826880	48422	1	0	0	0	58	28	60	4.14208	1.22869e-16	Neg.Binomial	1.15277e-15	0.00516294	1.00505	0.99989	ENSG00000080854	IGSF9B	GO:0005515, GO:0005886, GO:0016021	immunoglobulin superfamily, member 9B	molecular_function, plasma membrane, cell, cellular_component
112936	chr11	134094539	134117686	23148	0	1	0	0	32	16	22	3.29337	1.00851e-27	Neg.Binomial.W	5.03904e-26	0.0108001	1.00801	0.997206	ENSG00000151502	VPS26B	GO:0030904, GO:0007034, GO:0015031, GO:0005829	vacuolar protein sorting 26 homolog B (S. pombe)	intracellular, cell, cellular_component, cytoplasm, protein complex, biological_process, transport, cytosol, vacuolar transport
89944	chr11	134201768	134248235	46468	3	0	0	0	47	63	34	3.3162	5.30436e-05	Neg.Binomial.W	6.78965e-05	0.0161401	1.03297	1.01683	ENSG00000149328	GLB1L2	GO:0009341, GO:0004565, GO:0004553, GO:0005975, GO:0005576	galactosidase, beta 1-like 2	molecular_function, biological_process, carbohydrate metabolic process, protein complex, hydrolase activity, acting on glycosyl bonds, cellular_component, extracellular region
440073	chr12	175931	287626	111696	9	3	0	2	86	75	93	2.97239	0.0194049	Neg.Binomial.W	0.01991	0.0313351	0.75801	0.726675	ENSG00000120645	IQSEC3	GO:0060077, GO:0032012, GO:0005086, GO:0030036, GO:0045211, GO:0030054, GO:0005737, GO:0005515, GO:0005634	IQ motif and SEC7 domain-containing protein 3-like	intracellular, nucleus, organelle, cell, cytoplasm, cellular_component, signal transduction, biological_process, cytoskeleton organization, plasma membrane, molecular_function
574538	chr12	246577	258335	11759	1	0	0	0	8	14	22	2.73869	1.13555e-13	Neg.Binomial.W	6.33697e-13	0.0212603	1.24727	1.22601	NA	NA	NULL	NA	NULL
6539	chr12	299243	323736	24494	0	1	0	1	24	20	24	3.14988	2.25731e-22	Neg.Binomial.W	5.21487e-21	0.0204132	0.925397	0.904984	ENSG00000111181	SLC6A12	GO:0071474, GO:0010033, GO:0009992, GO:0005332, GO:0005328, GO:0006836, GO:0007268, GO:0007269, GO:0006865, GO:0006810, GO:0006811, GO:0055085, GO:0005887, GO:0005886, GO:0016021	solute carrier family 6 (neurotransmitter transporter), member 12	cell, cellular_component, transmembrane transporter activity, homeostatic process, response to stress, transmembrane transport, transport, plasma membrane, molecular_function, cell-cell signaling, biological_process, neurological system process
283358	chr12	569530	672675	103146	8	1	3	1	111	95	88	3.52982	0.000823326	Neg.Binomial.W	0.000940162	0.0315087	0.95011	0.918601	ENSG00000139044	B4GALNT3	GO:0033842, GO:0008376, GO:0032580, GO:0016758, GO:0016021	beta-1,4-N-acetyl-galactosaminyl transferase 3	transferase activity, transferring glycosyl groups, molecular_function, cellular_component, intracellular, cell, cytoplasm, Golgi apparatus, organelle
5893	chr12	1021243	1099219	77977	10	5	4	1	64	60	46	2.56861	2.43745e-08	Neg.Binomial.W	5.34646e-08	0.0641215	0.72671	0.662589	ENSG00000002016	RAD52	GO:0000730, GO:0006312, GO:0000724, GO:0006302, GO:0042802, GO:0005654, GO:0006310, GO:0006281, GO:0007131, GO:0003677, GO:0005515, GO:0005634	RAD52 homolog (S. cerevisiae)	molecular_function, DNA binding, reproduction, biological_process, DNA metabolic process, response to stress, cellular nitrogen compound metabolic process, cellular component assembly, macromolecular complex assembly, nucleus, organelle, cellular_component, intracellular, cell, nucleoplasm, cell cycle
81029	chr12	1639057	1756409	117353	11	1	6	1	99	88	123	3.35785	0.0134029	Neg.Binomial.W	0.013928	0.0404762	0.880534	0.840058	ENSG00000111186	WNT5B	GO:0005102, GO:0090090, GO:0005578, GO:0016055, GO:0009986, GO:0045600, GO:0007275, GO:0005576, GO:0005796, GO:0070307, GO:0005788, GO:0071300, GO:0002062, GO:0005109, GO:0030335, GO:0045165, GO:0030182, GO:0045444, GO:0005615, GO:0005886, GO:0031012, GO:0042060	wingless-type MMTV integration site family, member 5B	cell differentiation, biological_process, signal transduction, molecular_function, extracellular region, proteinaceous extracellular matrix, cellular_component, cell, plasma membrane, organelle, Golgi apparatus, endoplasmic reticulum, cytoplasm, cell motility, locomotion, intracellular, extracellular space, anatomical structure development, response to stress
144699	chr12	1675159	1703331	28173	1	0	2	0	34	23	31	2.97041	3.42185e-13	Neg.Binomial.W	1.76303e-12	0.0266212	1.04119	1.01456	ENSG00000171823	FBXL14	GO:0042787, GO:0004842, GO:0005737, GO:0005515	F-box and leucine-rich repeat protein 14	cell, cytoplasm, ligase activity, intracellular, cellular_component, molecular_function, cellular protein modification process, biological_process, catabolic process
93589	chr12	1901123	2028002	126880	1	2	0	2	115	119	149	4.42905	5.31354e-25	Neg.Binomial.W	1.71671e-23	0.00985183	1.0062	0.996348	ENSG00000151062	CACNA2D4	GO:0005244, GO:0005262, GO:0046872, GO:0016021	calcium channel, voltage-dependent, alpha 2/delta subunit 4	ion binding, molecular_function, cellular_component, transmembrane transporter activity
654429	chr12	1929433	1945918	16486	0	0	0	0	14	8	28	3.17805	8.82456e-08	Neg.Binomial.W	1.74743e-07	0	1.01096	1.01096	ENSG00000166159	LRTM2	GO:0005515, GO:0016021	leucine-rich repeats and transmembrane domains 2	cellular_component, molecular_function
775	chr12	2079952	2802108	722157	32	21	10	8	668	591	574	3.55618	0.00021272	Neg.Binomial.W	0.00025447	0.0245791	0.846076	0.821497	ENSG00000151067	CACNA1C	GO:0005891, GO:0005245, GO:0006811, GO:0016020, GO:0055085, GO:0005216, GO:0002095, GO:0035585, GO:0060083, GO:0006112, GO:0008331, GO:0050796, GO:0086064, GO:0060402, GO:0010881, GO:0030252, GO:0019229, GO:0046620, GO:0051393, GO:0017156, GO:0030073, GO:0008542, GO:0030018, GO:0007204, GO:0008217, GO:0043198, GO:0007268, GO:0014069, GO:0005516, GO:0043025, GO:0042593, GO:0007628, GO:0044281, GO:…	calcium channel, voltage-dependent, L type, alpha 1C subunit	transmembrane transporter activity, cellular_component, cell, molecular_function, protein complex, plasma membrane, transmembrane transport, biological_process, transport, growth, ion binding, small molecule metabolic process, cytoskeleton, organelle, generation of precursor metabolites and energy, locomotion, homeostatic process, vesicle-mediated transport, signal transduction, cell-cell signali…
100652846	chr12	2785167	2800366	15200	1	0	0	0	4	29	24	3.31297	6.29522e-07	Neg.Binomial	1.07514e-06	0.0164474	1.25	1.23355	NA	NA	NULL	NA	NULL
10867	chr12	3186521	3395730	209210	15	5	12	2	289	234	303	3.65257	0.000352572	Neg.Binomial.W	0.000414048	0.040629	1.31606	1.27543	ENSG00000011105	TSPAN9	GO:0016020, GO:0005887, GO:0016021	tetraspanin 9	plasma membrane, cell, cellular_component
894	chr12	4382938	4414516	31579	2	0	0	0	30	20	32	3.18596	1.70657e-11	Neg.Binomial	6.50099e-11	0.0158333	0.865554	0.849721	ENSG00000118971	CCND2	GO:0045737, GO:0000307, GO:0000079, GO:0001934, GO:0051726, GO:0000785, GO:0007049, GO:0019901, GO:0031965, GO:0005730, GO:0051301, GO:0005829, GO:0005515, GO:0005634	cyclin D2	cellular_component, intracellular, cell, protein complex, chromosome, organelle, molecular_function, cellular protein modification process, cell cycle, biological_process, nuclear envelope, nucleolus, nucleus, cytosol, enzyme binding, cell division, cytoplasm
2251	chr12	4537321	4554780	17460	1	4	0	0	25	46	62	2.95027	0.00672355	Neg.Binomial.W	0.00715126	0.0715922	2.53914	2.46754	ENSG00000111241	FGF6	GO:0005104, GO:0008543, GO:0008083, GO:0005576, GO:0048011, GO:0007173, GO:0045445, GO:0007267, GO:0001502, GO:0008286, GO:0048015, GO:0007165, GO:0001525, GO:0008284, GO:0042383, GO:0051781, GO:0005615, GO:0045087, GO:0038095, GO:0008283	fibroblast growth factor 6	molecular_function, biological_process, signal transduction, cellular_component, extracellular region, extracellular space, cell, anatomical structure formation involved in morphogenesis, anatomical structure development, cell adhesion, immune system process, cell-cell signaling, cell proliferation, cell differentiation, cell division, response to stress, plasma membrane
3742	chr12	4918342	4960277	41936	2	1	1	0	58	36	52	3.61989	2.38087e-18	Neg.Binomial.W	2.90642e-17	0.0238459	1.1605	1.13665	ENSG00000151079	KCNA6	GO:0005251, GO:0007268, GO:0008076, GO:0005249, GO:0051260, GO:0006811, GO:0016020, GO:0055085, GO:0005515, GO:0005886, GO:0005216, GO:0006813	potassium voltage-gated channel, shaker-related subfamily, member 6	cellular_component, transmembrane transporter activity, cell, molecular_function, biological_process, protein complex, plasma membrane, cell-cell signaling, neurological system process, transport, protein complex assembly, transmembrane transport, cellular component assembly, macromolecular complex assembly
3736	chr12	5019071	5040527	21457	1	1	1	0	15	18	15	2.63223	2.35299e-10	Neg.Binomial.W	7.34796e-10	0.0349536	0.745677	0.710724	ENSG00000111262	KCNA1	GO:0015079, GO:0005251, GO:0044224, GO:0005267, GO:0007268, GO:0030425, GO:0043025, GO:0016324, GO:0008076, GO:0051260, GO:0006811, GO:0016020, GO:0055085, GO:0005515, GO:0005886, GO:0005216, GO:0006813	potassium voltage-gated channel, shaker-related subfamily, member 1 (episodic ataxia with myokymia)	molecular_function, biological_process, transmembrane transport, macromolecular complex assembly, cellular component assembly, protein complex, protein complex assembly, plasma membrane, cell-cell signaling, neurological system process, transport, cellular_component, cell, transmembrane transporter activity
4908	chr12	5541278	5630702	89425	6	1	1	0	79	64	89	3.74031	2.55759e-09	Neg.Binomial.W	6.76304e-09	0.0223651	0.864784	0.842419	ENSG00000185652	NTF3	GO:0032856, GO:0005165, GO:0050918, GO:2000251, GO:0042490, GO:0002092, GO:0045687, GO:0050930, GO:0042056, GO:0050804, GO:0050732, GO:0032148, GO:0007274, GO:0016023, GO:0048406, GO:0021675, GO:0033138, GO:0051145, GO:0007403, GO:0007169, GO:0042552, GO:0050731, GO:0043524, GO:0008544, GO:0030335, GO:0007267, GO:0005102, GO:0007399, GO:0048484, GO:0007422, GO:0000187, GO:0007165, GO:0008284, GO:…	neurotrophin 3	extracellular region, cellular_component, cell, intracellular, cell differentiation, transport, vesicle-mediated transport, cell morphogenesis, anatomical structure development, cellular protein modification process, signal transduction, biological_process, molecular_function, cell motility, cell-cell signaling, neurological system process, cytoplasm, cellular nitrogen compound metabolic process,…
928	chr12	6308881	6347425	38545	2	3	0	0	57	47	62	3.73767	3.54974e-18	Neg.Binomial.W	4.27262e-17	0.0324296	1.43555	1.40312	ENSG00000010278	CD9	GO:0031092, GO:0002576, GO:0006928, GO:0032504, GO:0007338, GO:0030168, GO:0007596, GO:0030913, GO:0009897, GO:0009414, GO:0007342, GO:0005178, GO:0016324, GO:0007155, GO:0014003, GO:0007420, GO:0008285, GO:0005887, GO:0005515, GO:0005886, GO:0016021, GO:0009986	CD9 molecule	cellular_component, intracellular, cell, molecular_function, transport, vesicle-mediated transport, reproduction, biological_process, cytoplasm, organelle, cytoplasmic membrane-bounded vesicle, cell differentiation, anatomical structure formation involved in morphogenesis, cell proliferation, response to stress, anatomical structure development, neurological system process, cell adhesion, membran…
7132	chr12	6437923	6451280	13358	0	0	0	0	27	14	26	3.39002	1.3449e-09	Neg.Binomial.W	3.74048e-09	0	1.67191	1.67191	ENSG00000067182	TNFRSF1A	GO:0042511, GO:0019048, GO:0006693, GO:0071392, GO:0043120, GO:0033013, GO:0005031, GO:0016101, GO:0010629, GO:0008625, GO:0097190, GO:0032715, GO:0043279, GO:0071260, GO:0032760, GO:0002020, GO:0033160, GO:0045471, GO:0051291, GO:0043200, GO:0032403, GO:0019221, GO:0045766, GO:0050728, GO:0043234, GO:0042742, GO:0032496, GO:0009812, GO:0001666, GO:0007165, GO:0045121, GO:0009986, GO:0050729, GO:…	tumor necrosis factor receptor superfamily, member 1A	biosynthetic process, protein complex assembly, plasma membrane, cell death, signal transduction, protein complex, symbiosis, encompassing mutualism through parasitism, cellular nitrogen compound metabolic process, small molecule metabolic process, cellular component assembly, lipid metabolic process, macromolecular complex assembly, organelle, response to stress, anatomical structure formation i…
6337	chr12	6456009	6486896	30888	1	0	0	1	24	27	36	3.35574	4.15074e-21	Neg.Binomial.W	8.03412e-20	0.0161875	0.938876	0.922688	ENSG00000111319	SCNN1A	GO:0050699, GO:0030864, GO:0005272, GO:0050909, GO:0007588, GO:0009897, GO:0015280, GO:0050896, GO:0016324, GO:0003779, GO:0034706, GO:0034220, GO:0016020, GO:0055085, GO:0006814, GO:0005515, GO:0005886, GO:0016021, GO:0005829, GO:0035725, GO:0050878	sodium channel, non-voltage-gated 1 alpha subunit	cytosol, neurological system process, plasma membrane, cytoskeleton, organelle, transport, transmembrane transport, protein complex, cytoskeletal protein binding, molecular_function, biological_process, cytoplasm, cellular_component, intracellular, cell, transmembrane transporter activity
4055	chr12	6484211	6500733	16523	0	0	1	0	11	15	15	2.7036	2.83309e-15	Neg.Binomial.W	2.08099e-14	0.0151304	0.82713	0.811999	ENSG00000111321	LTBR	GO:0019048, GO:0071260, GO:2001238, GO:0046330, GO:0042802, GO:0007165, GO:0031625, GO:0043123, GO:0006915, GO:0005515, GO:0016021	lymphotoxin beta receptor (TNFR superfamily, member 3)	enzyme binding, symbiosis, encompassing mutualism through parasitism, response to stress, cell death, molecular_function, signal transduction, biological_process, cellular_component
678655	chr12	6548167	6560733	12567	0	0	0	0	22	11	14	3.21888	1.98797e-08	Neg.Binomial.W	4.43527e-08	0	1.24665	1.24665	NA	NA	NULL	NA	NULL
939	chr12	6554033	6560884	6852	0	0	0	0	15	7	9	2.75154	7.08394e-06	Neg.Binomial.W	1.02147e-05	0	1.50808	1.50808	ENSG00000139193	CD27	GO:0008588, GO:0097191, GO:0016064, GO:0043027, GO:0045471, GO:0046330, GO:0045579, GO:0007166, GO:0004888, GO:0043154, GO:0009897, GO:0043066, GO:0005576, GO:0005887, GO:0005515, GO:0009986, GO:0070233, GO:0016020	CD27 molecule	cellular_component, enzyme regulator activity, signal transducer activity, extracellular region, cell, plasma membrane, cell death, response to stress, protein targeting, transport, nucleocytoplasmic transport, molecular_function, anatomical structure development, cell differentiation, signal transduction, biological_process, immune system process
55080	chr12	6560856	6575683	14828	0	0	0	0	9	10	16	2.99573	4.09667e-07	Neg.Binomial.W	7.22635e-07	0	0.7868	0.7868	ENSG00000139192	TAPBPL	GO:0005789, GO:0005515, GO:0005886, GO:0016021	TAP binding protein-like	cellular_component, intracellular, cell, molecular_function, plasma membrane, cytoplasm, endoplasmic reticulum, organelle
25900	chr12	6647541	6665239	17699	0	0	0	0	37	12	39	3.79174	9.7705e-12	Neg.Binomial.W	3.88143e-11	0	1.65734	1.65734	ENSG00000010295	IFFO1	GO:0005882, GO:0005198	intermediate filament family orphan 1	molecular_function, cytoskeleton, organelle, protein complex, structural molecule activity, intracellular, cell, cellular_component
57121	chr12	6728001	6745613	17613	1	1	0	1	32	43	70	3.68411	2.87914e-11	Neg.Binomial.W	1.04579e-10	0.0425822	2.74418	2.7016	ENSG00000184574	LPAR5	GO:0004930, GO:0007186, GO:0008150, GO:0005575, GO:0003674, GO:0005886, GO:0016021	lysophosphatidic acid receptor 5	cell, signal transducer activity, cellular_component, molecular_function, signal transduction, biological_process, plasma membrane
84519	chr12	6747241	6756626	9386	0	0	0	0	12	18	17	3.13549	3.65678e-08	Neg.Binomial.W	7.76343e-08	0	1.66915	1.66915	ENSG00000111644	ACRBP	GO:0001669, GO:0005576, GO:0008150, GO:0005575, GO:0003674	acrosin binding protein	extracellular region, cellular_component, intracellular, cell, cytoplasm, cytoplasmic membrane-bounded vesicle, organelle, molecular_function, biological_process
196500	chr12	6802958	6809966	7009	0	0	0	0	7	8	9	2.42775	0.000112503	Neg.Binomial.W	0.000138477	0	1.14139	1.14139	ENSG00000139200	PIANP	GO:0016021	PILR alpha associated neural protein	cellular_component
8079	chr12	6857170	6876641	19472	0	0	0	2	16	7	18	2.6068	1.32296e-08	Neg.Binomial	3.05468e-08	0.0256779	0.701862	0.676185	ENSG00000089693	MLF2	GO:0006952, GO:0005737, GO:0005634	myeloid leukemia factor 2	nucleus, cellular_component, cytoplasm, organelle, intracellular, cell, biological_process, response to stress
3902	chr12	6881678	6887621	5944	0	0	1	0	10	8	13	2.46243	1.81173e-07	Neg.Binomial	3.40999e-07	0.0420592	1.73845	1.69639	ENSG00000089692	LAG3	GO:0005515, GO:0045085, GO:0050868, GO:0042289, GO:0045954, GO:0007166, GO:0004888, GO:0009897, GO:0003823, GO:0016021	lymphocyte-activation gene 3	molecular_function, biological_process, response to stress, immune system process, signal transduction, plasma membrane, biosynthetic process, cellular_component, cell, signal transducer activity
2026	chr12	7022909	7032861	9953	1	1	0	0	4	8	13	2.30259	1.07319e-06	Neg.Binomial.W	1.76483e-06	0.0502361	0.837268	0.787032	ENSG00000111674	ENO2	GO:0043204, GO:0006096, GO:0004634, GO:0000015, GO:0001917, GO:0000287, GO:0006094, GO:0006006, GO:0005975, GO:0044281, GO:0005829, GO:0005886, GO:0043025, GO:0005622, GO:0005737	enolase 2 (gamma, neuronal)	lyase activity, molecular_function, ion binding, cellular_component, intracellular, cell, cytoplasm, cytosol, protein complex, generation of precursor metabolites and energy, biological_process, catabolic process, carbohydrate metabolic process, small molecule metabolic process, plasma membrane, biosynthetic process
5777	chr12	7055631	7070479	14849	0	0	0	0	23	16	22	3.42318	6.09059e-10	Neg.Binomial.W	1.78278e-09	0	1.36934	1.36934	ENSG00000111679	PTPN6	GO:0005515, GO:0005001, GO:0060338, GO:0060337, GO:0060334, GO:0070372, GO:0042267, GO:0042105, GO:0002924, GO:0050853, GO:0043407, GO:0060333, GO:0050732, GO:0060397, GO:0016311, GO:2000045, GO:0045577, GO:0014068, GO:0050900, GO:0001784, GO:0031295, GO:0017124, GO:0019221, GO:0042130, GO:0006470, GO:0007596, GO:0019901, GO:0016791, GO:0008284, GO:0018108, GO:0004725, GO:0050860, GO:0007186, GO:…	protein tyrosine phosphatase, non-receptor type 6	molecular_function, response to stress, immune system process, cellular protein modification process, cell cycle, biological_process, anatomical structure development, cell differentiation, signal transduction, intracellular, cell, signal transducer activity, phosphatase activity, cytoplasm, organelle, nucleus, cellular_component, cell motility, locomotion, protein complex, enzyme binding, cell p…
170482	chr12	7882011	7904201	22191	2	3	4	0	18	19	30	2.07944	0.00103925	Neg.Binomial.W	0.00117673	0.101392	1.00641	0.905022	ENSG00000198178	CLEC4C	GO:0030246, GO:0045087, GO:0016021	C-type lectin domain family 4, member C	response to stress, cellular_component, molecular_function, immune system process, biological_process
144195	chr12	7965108	8043744	78637	7	3	5	1	68	48	110	3.03728	0.0158014	Neg.Binomial.W	0.0163139	0.0508666	0.957988	0.907122	ENSG00000173262	SLC2A14	GO:0005355, GO:0022891, GO:0006810, GO:0007283, GO:0022857, GO:0016020, GO:0007275, GO:0030154, GO:0055085, GO:0016021	solute carrier family 2 (facilitated glucose transporter), member 14	cellular_component, transmembrane transporter activity, molecular_function, reproduction, biological_process, transport, transmembrane transport, cell differentiation
55810	chr12	8185299	8208099	22801	3	0	0	0	18	19	15	2.38092	6.54603e-09	Neg.Binomial	1.61009e-08	0.0328933	0.760201	0.727307	ENSG00000065970	FOXJ2	GO:0009888, GO:0009790, GO:0008301, GO:0007389, GO:0043565, GO:0006355, GO:0005730, GO:0045893, GO:0006351, GO:0003700, GO:0005634	forkhead box J2	cell, intracellular, cellular_component, nucleolus, nucleus, organelle, cellular nitrogen compound metabolic process, biological_process, biosynthetic process, embryo development, anatomical structure development, DNA binding, nucleic acid binding transcription factor activity, molecular_function
57379	chr12	8754762	8765467	10706	1	2	1	0	9	9	13	2.05839	3.63357e-07	Neg.Binomial	6.46519e-07	0.0934056	0.965191	0.871785	ENSG00000111732	AICDA	GO:0016445, GO:0090310, GO:0004126, GO:0080111, GO:0045190, GO:0030183, GO:0016814, GO:0071222, GO:0006397, GO:0016446, GO:0000178, GO:0003824, GO:0005737, GO:0008270, GO:0005515, GO:0005634, GO:0009972	activation-induced cytidine deaminase	cell differentiation, molecular_function, immune system process, anatomical structure development, DNA metabolic process, cellular nitrogen compound metabolic process, biological_process, cellular_component, intracellular, cell, protein complex, cytoplasm, hydrolase activity, acting on carbon-nitrogen (but not peptide) bonds, organelle, nucleus, ion binding, small molecule metabolic process, cata…
57494	chr12	8834196	8935691	101496	2	1	0	0	99	67	90	4.3628	9.12224e-43	Neg.Binomial.W	2.44989e-40	0.00738945	0.840756	0.833366	ENSG00000166532	RIMKLB	GO:0072591, GO:0072590, GO:0004363, GO:0006750, GO:0016881, GO:0006464, GO:0046872, GO:0005524, GO:0005737	ribosomal modification protein rimK-like family member B	molecular_function, biological_process, small molecule metabolic process, cellular protein modification process, cellular nitrogen compound metabolic process, cellular amino acid metabolic process, sulfur compound metabolic process, biosynthetic process, cell, cytoplasm, ion binding, ligase activity, intracellular, cellular_component
29121	chr12	9817565	9848413	30849	0	10	0	1	21	31	21	2.17297	9.70876e-05	Neg.Binomial	0.000120539	0.0891439	0.788788	0.699645	ENSG00000069493	CLEC2D	GO:0007166, GO:0004888, GO:0030246, GO:0009986, GO:0005783, GO:0016020, GO:0005887	C-type lectin domain family 2, member D	intracellular, cell, cytoplasm, signal transducer activity, cellular_component, molecular_function, signal transduction, biological_process, endoplasmic reticulum, organelle, plasma membrane
160365	chr12	9868456	9885895	17440	1	19	0	2	49	54	24	2.04809	0.000262711	Neg.Binomial	0.000312187	0.315367	2.42737	2.112	ENSG00000184293	CLECL1	GO:0005886, GO:0016021	C-type lectin-like 1	cell, cellular_component, plasma membrane
160364	chr12	10103915	10148293	44379	7	4	5	0	23	49	29	1.97123	0.0283684	Neg.Binomial.W	0.0288177	0.0901327	0.758617	0.668484	ENSG00000172322	CLEC12A	GO:0030246, GO:0005886, GO:0016021	C-type lectin domain family 12, member A	cellular_component, cell, molecular_function, plasma membrane
64581	chr12	10269376	10282857	13482	3	3	2	0	10	10	10	1.27629	0.00494084	Neg.Binomial.W	0.005325	0.148346	0.74173	0.593384	ENSG00000172243	CLEC7A	GO:0001879, GO:0001874, GO:0009756, GO:0071226, GO:0001872, GO:0001846, GO:0042287, GO:0006911, GO:0008329, GO:0002752, GO:0002366, GO:0008037, GO:0006910, GO:0032760, GO:0042832, GO:0050766, GO:0042110, GO:0009897, GO:0016337, GO:0030246, GO:0006954, GO:0046872, GO:0045087, GO:0005737, GO:0016021, GO:0005515, GO:0030247, GO:0001878, GO:0002238	C-type lectin domain family 7, member A	ion binding, cell adhesion, vesicle-mediated transport, membrane organization, transport, plasma membrane, intracellular, cellular_component, cell, cytoplasm, biological_process, molecular_function, signal transducer activity, immune system process, response to stress, signal transduction
4973	chr12	10310902	10324737	13836	1	3	0	1	11	8	14	1.80181	6.29016e-08	Neg.Binomial	1.28038e-07	0.090344	0.795027	0.704683	ENSG00000173391	OLR1	GO:0008015, GO:0005041, GO:0007159, GO:0008219, GO:0050900, GO:0042157, GO:0042542, GO:0007596, GO:0030246, GO:0006954, GO:0016020, GO:0005576, GO:0005887, GO:0006508, GO:0005886	oxidized low density lipoprotein (lectin-like) receptor 1	circulatory system process, molecular_function, immune system process, response to stress, biological_process, cell death, plasma membrane, cell adhesion, cell motility, locomotion, cellular_component, cell, extracellular region
101928100	chr12	10516368	10551105	34738	0	5	7	0	29	41	28	2.13351	0.000105779	Neg.Binomial	0.000130575	0.0863608	0.940373	0.854012	NA	NA	NULL	NA	NULL
22914	chr12	10524952	10544473	19522	0	2	7	0	16	17	17	1.72277	0.000601508	Neg.Binomial	0.000692573	0.115255	0.853738	0.738483	ENSG00000213809	KLRK1	GO:0032394, GO:0002223, GO:0030101, GO:0042288, GO:0045954, GO:0050830, GO:0032729, GO:0045429, GO:0031295, GO:0009897, GO:0071222, GO:0004872, GO:0030246, GO:0007165, GO:0009986, GO:0050776, GO:0045087, GO:0005887, GO:0042803, GO:0005515, GO:0005886, GO:0016021	KLRC4-KLRK1 readthrough	biosynthetic process, cellular nitrogen compound metabolic process, plasma membrane, cellular_component, signal transducer activity, cell, molecular_function, immune system process, biological_process, response to stress, signal transduction
8531	chr12	10851683	10875911	24229	4	8	0	1	25	20	20	1.7346	0.0356856	Neg.Binomial.W	0.036021	0.134137	0.894245	0.760108	ENSG00000060138	YBX3	GO:2000767, GO:0070935, GO:0060547, GO:1902219, GO:0071474, GO:0046622, GO:0048642, GO:0005844, GO:0003730, GO:0009409, GO:0017048, GO:0071356, GO:0001701, GO:0008584, GO:0003697, GO:0006355, GO:0003690, GO:0009566, GO:0007283, GO:0003677, GO:0048471, GO:0043066, GO:0005923, GO:0003676, GO:0005737, GO:0006351, GO:0003714, GO:0003700, GO:0000122, GO:0005634, GO:0005515, GO:0030529	Y box binding protein 3	RNA binding, mRNA binding, DNA binding, translation, embryo development, anatomical structure development, reproduction, biological_process, biosynthetic process, cellular nitrogen compound metabolic process, molecular_function, nucleic acid binding transcription factor activity, protein binding transcription factor activity, signal transduction, cell death, response to stress, enzyme binding, gr…
2120	chr12	11802788	12048336	245549	4	16	8	3	197	433	331	3.88727	3.56941e-19	Neg.Binomial.W	4.93175e-18	0.0315619	1.30456	1.273	ENSG00000139083	ETV6	GO:0043565, GO:0006355, GO:0019904, GO:0030154, GO:0006351, GO:0005515, GO:0003700, GO:0005634, GO:0003677	ets variant 6	cell, organelle, nucleus, intracellular, cellular_component, cell differentiation, biosynthetic process, biological_process, cellular nitrogen compound metabolic process, nucleic acid binding transcription factor activity, molecular_function, DNA binding
51202	chr12	12966250	12982915	16666	0	0	0	0	13	13	10	2.83321	1.30078e-06	Neg.Binomial.W	2.11082e-06	0	0.720029	0.720029	ENSG00000213782	DDX47	GO:0008625, GO:0004386, GO:0006364, GO:0006397, GO:0008380, GO:0016787, GO:0008026, GO:0005730, GO:0003677, GO:0003676, GO:0005524, GO:0005515, GO:0003723	DEAD (Asp-Glu-Ala-Asp) box polypeptide 47	cell, ion binding, helicase activity, cellular_component, intracellular, nucleus, nucleolus, organelle, molecular_function, RNA binding, DNA binding, cellular nitrogen compound metabolic process, biological_process, cell death, signal transduction, ribosome biogenesis, mRNA processing, ATPase activity
9052	chr12	13043716	13070871	27156	0	0	0	2	30	39	32	3.56483	1.20029e-14	Neg.Binomial	7.92267e-14	0.0184121	1.23975	1.22134	ENSG00000013588	GPRC5A	GO:0030659, GO:0007165, GO:0004930, GO:0005794, GO:0007186, GO:0043231, GO:0005887, GO:0005886, GO:0016021	G protein-coupled receptor, family C, group 5, member A	Golgi apparatus, organelle, cytoplasmic membrane-bounded vesicle, biological_process, signal transduction, plasma membrane, intracellular, cytoplasm, cell, signal transducer activity, cellular_component, molecular_function
83445	chr12	13236494	13256619	20126	0	4	0	0	13	25	23	2.41158	1.43436e-06	Neg.Binomial	2.30667e-06	0.049687	1.0103	0.960615	ENSG00000111305	GSG1	GO:0070063, GO:0005789, GO:0016021, GO:0005515, GO:0005783	germ cell associated 1	molecular_function, enzyme binding, cytoplasm, endoplasmic reticulum, organelle, intracellular, cell, cellular_component
283422	chr12	13524023	13540101	16079	2	0	1	0	6	31	7	2.67251	0.000232137	Neg.Binomial.W	0.000277159	0.0466447	0.912163	0.865518	NA	NA	NULL	NA	NULL
397	chr12	15094951	15114662	19712	0	4	0	1	24	17	14	2.36712	1.87186e-05	Neg.Binomial.W	2.52856e-05	0.0634132	0.93006	0.866646	ENSG00000111348	ARHGDIB	GO:0007162, GO:0016023, GO:0006928, GO:0007266, GO:0030036, GO:0005094, GO:0006955, GO:0005856, GO:0005096, GO:0051056, GO:0007264, GO:0005829, GO:0007275, GO:0005737	Rho GDP dissociation inhibitor (GDI) beta	cytoplasmic membrane-bounded vesicle, cytoskeleton organization, cell adhesion, signal transduction, cytosol, cytoskeleton, organelle, cell, enzyme regulator activity, cellular_component, cytoplasm, intracellular, molecular_function, immune system process, biological_process
55885	chr12	16701307	16763528	62222	3	1	2	0	63	37	45	2.94848	1.80262e-12	Neg.Binomial.W	8.31992e-12	0.0241072	0.776788	0.752681	ENSG00000048540	LMO3	GO:0006355, GO:0008270, GO:0006351	LIM domain only 3 (rhombotin-like 2)	ion binding, biological_process, cellular nitrogen compound metabolic process, biosynthetic process, molecular_function
80763	chr12	21679241	21690311	11071	0	1	1	0	14	9	7	2.32456	1.4477e-05	Neg.Binomial	1.98367e-05	0.045163	0.903261	0.858098	ENSG00000134548	C12orf39	GO:0030133, GO:0043231, GO:0005576, GO:0005634	chromosome 12 open reading frame 39	cytoplasmic membrane-bounded vesicle, cytoplasm, extracellular region, cell, organelle, nucleus, intracellular, cellular_component
3764	chr12	21917889	21928515	10627	0	0	0	1	24	11	10	2.99573	1.32412e-07	Neg.Binomial	2.55604e-07	0.023525	1.4115	1.38797	ENSG00000121361	KCNJ8	GO:0030016, GO:0010107, GO:0015272, GO:0008282, GO:0009268, GO:0042311, GO:0051607, GO:0001822, GO:0005242, GO:0007268, GO:0032496, GO:0042383, GO:0043330, GO:0008076, GO:0007507, GO:0005739, GO:0005524, GO:0005886, GO:0006813, GO:0016021, GO:0043231, GO:0016020, GO:0017098, GO:0005515	potassium inwardly-rectifying channel, subfamily J, member 8	cell, cytoplasm, intracellular, ion binding, transmembrane transporter activity, cellular_component, circulatory system process, biological_process, anatomical structure development, immune system process, molecular_function, transmembrane transport, protein complex, organelle, mitochondrion, response to stress, transport, plasma membrane, cell-cell signaling, neurological system process
440097	chr12	45408455	45444882	36428	0	2	2	2	38	32	22	2.54771	1.72481e-12	Neg.Binomial	7.98656e-12	0.0411771	0.841843	0.800666	ENSG00000185610	DBX2	GO:0000976, GO:0043565, GO:0006355, GO:0003677, GO:0003700, GO:0005634	developing brain homeobox 2	biosynthetic process, biological_process, cellular nitrogen compound metabolic process, molecular_function, DNA binding, nucleic acid binding transcription factor activity, nucleus, organelle, intracellular, cell, cellular_component
55089	chr12	47158546	47226191	67646	3	1	4	2	76	40	30	2.88381	8.78082e-05	Neg.Binomial.W	0.000109493	0.0369571	0.719432	0.682474	ENSG00000139209	SLC38A4	GO:0015171, GO:0006865, GO:0006811, GO:0055085, GO:0006814, GO:0005886, GO:0015293, GO:0016021, GO:0003333	solute carrier family 38, member 4	plasma membrane, transmembrane transporter activity, cell, cellular_component, transport, biological_process, transmembrane transport, molecular_function
10411	chr12	48128455	48164823	36369	1	0	0	0	37	31	40	3.70868	3.7183e-13	Neg.Binomial	1.89532e-12	0.00687399	0.989854	0.98298	ENSG00000079337	RAPGEF3	GO:0032486, GO:0030822, GO:0017034, GO:0006112, GO:0061028, GO:0050796, GO:0032854, GO:2000249, GO:0030552, GO:0005952, GO:0008603, GO:0071320, GO:0019933, GO:0051496, GO:0030168, GO:0007596, GO:0045766, GO:0012505, GO:0007165, GO:0035556, GO:0001525, GO:0005085, GO:0044281, GO:0005622, GO:0051056, GO:0007264, GO:0016020, GO:0008283, GO:0005515, GO:0005886	Rap guanine nucleotide exchange factor (GEF) 3	transport, cell differentiation, molecular_function, biological_process, anatomical structure formation involved in morphogenesis, anatomical structure development, intracellular, cell, cellular_component, cell proliferation, enzyme regulator activity, protein complex, plasma membrane, catabolic process, nucleobase-containing compound catabolic process, response to stress, cytoskeleton organizati…
55652	chr12	48147699	48176536	28838	0	0	0	0	44	43	49	4.24372	5.44581e-16	Neg.Binomial.W	4.5088e-15	0	1.572	1.572	ENSG00000211584	SLC48A1	GO:0015232, GO:0005765, GO:0010008, GO:0016021	solute carrier family 48 (heme transporter), member 1	lysosome, endosome, molecular_function, vacuole, organelle, cellular_component, intracellular, cell, cytoplasm
51564	chr12	48176505	48226915	50411	2	1	1	0	53	45	58	3.62434	2.60932e-23	Neg.Binomial.W	7.12801e-22	0.0198369	1.03152	1.01168	ENSG00000061273	HDAC7	GO:0090050, GO:0071889, GO:0000118, GO:0007043, GO:0045668, GO:0001570, GO:0005080, GO:0033613, GO:0097372, GO:0046970, GO:0046969, GO:0032041, GO:0070491, GO:0016568, GO:0007219, GO:0004407, GO:0019901, GO:0005654, GO:0003682, GO:0032703, GO:0046872, GO:0005737, GO:0006351, GO:0005515, GO:0003714, GO:0000122, GO:0005634	histone deacetylase 7	locomotion, cell motility, cell differentiation, molecular_function, protein binding transcription factor activity, anatomical structure formation involved in morphogenesis, anatomical structure development, cellular_component, intracellular, cell, nucleus, nucleoplasm, organelle, protein complex, biological_process, biosynthetic process, cellular nitrogen compound metabolic process, transcriptio…
7421	chr12	48235320	48336831	101512	8	4	6	3	101	59	86	2.95799	8.24837e-12	Neg.Binomial.W	3.34055e-11	0.051718	0.807786	0.756068	ENSG00000111424	VDR	GO:0070644, GO:1902121, GO:1902098, GO:0070561, GO:0038186, GO:0038183, GO:0045618, GO:0010980, GO:0043401, GO:0010839, GO:0060745, GO:0060558, GO:0050892, GO:0007595, GO:0006874, GO:0008434, GO:0046697, GO:0060058, GO:0046965, GO:0009887, GO:0004879, GO:0003707, GO:0000902, GO:0006367, GO:0010628, GO:0006816, GO:0005654, GO:0010467, GO:0007165, GO:0043565, GO:0006355, GO:0045892, GO:0001501, GO:…	vitamin D (1,25- dihydroxyvitamin D3) receptor	signal transduction, small molecule metabolic process, ion binding, cell proliferation, transcription factor binding, cell differentiation, homeostatic process, cell death, transport, lipid metabolic process, lipid binding, organelle, nucleoplasm, cellular_component, cell, nucleus, intracellular, signal transducer activity, anatomical structure development, cell morphogenesis, biological_process,…
55716	chr12	49490919	49504683	13765	0	0	0	0	13	5	21	2.94444	1.69777e-06	Neg.Binomial.W	2.69501e-06	0	0.944424	0.944424	ENSG00000139636	LMBR1L	GO:0006897, GO:0005886, GO:0016021	limb development membrane protein 1-like	cell, cellular_component, plasma membrane, vesicle-mediated transport, transport, biological_process
5630	chr12	49687035	49692465	5431	0	0	0	0	12	6	15	2.81341	3.92272e-06	Neg.Binomial.W	5.87724e-06	0	2.02541	2.02541	ENSG00000135406	PRPH	GO:0044299, GO:0045104, GO:0045098, GO:0042622, GO:0005883, GO:0005882, GO:0005198, GO:0005515, GO:0030424	peripherin	cytoskeleton, protein complex, plasma membrane, biological_process, cytoskeleton organization, intracellular, structural molecule activity, molecular_function, cellular_component, cell, cilium, organelle
338761	chr12	49726200	49730971	4772	0	0	0	0	7	13	15	2.87168	1.86099e-06	Neg.Binomial.W	2.92284e-06	0	2.44482	2.44482	ENSG00000186897	C1QL4	GO:0005581, GO:0005515	complement component 1, q subcomponent-like 4	proteinaceous extracellular matrix, extracellular region, cellular_component, molecular_function
23416	chr12	49932940	49952091	19152	2	0	0	0	14	12	17	2.62306	2.3428e-13	Neg.Binomial	1.23978e-12	0.0261069	0.748399	0.722292	ENSG00000135519	KCNH3	GO:0000160, GO:0000155, GO:0071805, GO:0042391, GO:0007268, GO:0007165, GO:0006355, GO:0004871, GO:0005249, GO:0006811, GO:0016020, GO:0055085, GO:0005887, GO:0005515, GO:0005886, GO:0005216, GO:0006813, GO:0016021	potassium voltage-gated channel, subfamily H (eag-related), member 3	molecular_function, signal transducer activity, kinase activity, signal transduction, biological_process, biosynthetic process, transport, cellular nitrogen compound metabolic process, transmembrane transport, cell-cell signaling, neurological system process, plasma membrane, cell, transmembrane transporter activity, cellular_component
57701	chr12	50184929	50222533	37605	1	3	1	0	17	46	28	3.03495	1.73087e-06	Neg.Binomial.W	2.73942e-06	0.0332403	0.80663	0.77339	NA	NA	NULL	NA	NULL
23017	chr12	50260679	50298000	37322	1	0	0	0	32	26	30	3.79174	1.39317e-12	Neg.Binomial.W	6.55689e-12	0.00669846	0.785953	0.779254	ENSG00000135472	FAIM2	GO:0021680, GO:0021549, GO:0043523, GO:0021702, GO:0021681, GO:0045211, GO:0045121, GO:0030054, GO:0043066, GO:0006915, GO:0016021	Fas apoptotic inhibitory molecule 2	anatomical structure development, cell differentiation, anatomical structure formation involved in morphogenesis, plasma membrane, biological_process, cell death, cellular_component, cell
359	chr12	50344524	50352664	8141	0	0	0	0	2	12	10	2.48491	0.000191172	Neg.Binomial.W	0.000229588	0	0.98268	0.98268	ENSG00000167580	AQP2	GO:0006810, GO:0016020, GO:0005215, GO:0016021, GO:0042631, GO:0015168, GO:0003097, GO:0071288, GO:0030658, GO:0015793, GO:0030136, GO:0070382, GO:0015250, GO:0030042, GO:0006972, GO:0006884, GO:0005791, GO:0010226, GO:0006833, GO:0009651, GO:0072205, GO:0051592, GO:0033762, GO:0005372, GO:0071280, GO:0005764, GO:0030165, GO:0042594, GO:0051928, GO:0007588, GO:0007565, GO:0055037, GO:0005769, GO:…	aquaporin 2 (collecting duct)	cellular_component, molecular_function, transport, biological_process, aging, protein complex, transmembrane transport, cytoskeleton organization, cell death, response to stress, cytoplasmic membrane-bounded vesicle, plasma membrane, endoplasmic reticulum, Golgi apparatus, lysosome, endosome, transmembrane transporter activity, homeostatic process, intracellular, cell, cytoplasm, vacuole, organel…
101927318	chr12	50345295	50356707	11413	0	0	0	0	4	12	12	2.59027	6.0922e-05	Neg.Binomial.W	7.73816e-05	0	0.817781	0.817781	NA	NA	NULL	NA	NULL
363	chr12	50360977	50370922	9946	0	0	0	0	9	6	15	2.68558	3.58925e-06	Neg.Binomial	5.40211e-06	0	1.00543	1.00543	ENSG00000086159	AQP6	GO:0015112, GO:0006810, GO:0016020, GO:0005215, GO:0016021, GO:0030658, GO:0015250, GO:0005253, GO:0042476, GO:0006833, GO:0007588, GO:0055085, GO:0005887, GO:0015706	aquaporin 6, kidney specific	cellular_component, molecular_function, transport, biological_process, transmembrane transporter activity, cell, intracellular, organelle, cytoplasmic membrane-bounded vesicle, anatomical structure development, transmembrane transport, cytoplasm, plasma membrane
91	chr12	52345451	52390862	45412	1	2	0	0	36	40	56	3.43399	3.72926e-23	Neg.Binomial.W	9.59558e-22	0.0165155	0.968907	0.952391	ENSG00000135503	ACVR1B	GO:1901165, GO:0017002, GO:0032927, GO:0004675, GO:0097191, GO:0038092, GO:0032924, GO:0010862, GO:0007178, GO:0046545, GO:0000082, GO:0045648, GO:0016361, GO:0016772, GO:0046332, GO:0005024, GO:0048185, GO:0034711, GO:0019838, GO:0004702, GO:0001942, GO:0046777, GO:0018107, GO:0004713, GO:0001701, GO:0006468, GO:0007417, GO:0007165, GO:0031625, GO:0006355, GO:0004672, GO:0009986, GO:0030308, GO:…	activin A receptor, type IB	cellular nitrogen compound metabolic process, signal transduction, cell death, biosynthetic process, cell differentiation, enzyme binding, plasma membrane, kinase activity, signal transducer activity, ion binding, cellular_component, cell, reproduction, biological_process, cell cycle, molecular_function, locomotion, cell motility, growth, cellular protein modification process, embryo development,…
26628	chr12	52478528	52486069	7542	0	0	0	0	12	12	18	3.17805	3.00325e-08	Neg.Binomial.W	6.4719e-08	0	1.85627	1.85627	NA	NA	NULL	NA	NULL
3855	chr12	52626304	52645970	19667	1	0	0	0	19	22	19	3.42318	4.28301e-10	Neg.Binomial.W	1.27895e-09	0.0127116	1.01693	1.00422	ENSG00000135480	KRT7	GO:0046417, GO:0019048, GO:0045095, GO:0005794, GO:0005882, GO:0007010, GO:0005198, GO:0005737, GO:0005515, GO:0005634	keratin 7	molecular_function, structural molecule activity, cellular_component, intracellular, organelle, nucleus, cytoplasm, cell, Golgi apparatus, protein complex, cytoskeleton, cytoskeleton organization, symbiosis, encompassing mutualism through parasitism, biological_process, small molecule metabolic process
140807	chr12	52979373	52995322	15950	1	1	0	0	16	18	6	2.38774	8.7424e-08	Neg.Binomial	1.73355e-07	0.031348	0.835946	0.804598	ENSG00000170486	KRT72	GO:0045095, GO:0005882, GO:0005198	keratin 72	cytoskeleton, organelle, protein complex, molecular_function, cell, cellular_component, intracellular, structural molecule activity
3695	chr12	53585102	53601091	15990	0	0	0	0	28	19	26	3.62878	2.49753e-11	Neg.Binomial.W	9.21984e-11	0	1.52178	1.52178	ENSG00000139626	ITGB7	GO:0001618, GO:0050900, GO:0008305, GO:0007229, GO:0004872, GO:0007160, GO:0007155, GO:0016020, GO:0046872, GO:0007275, GO:0050776, GO:0005515, GO:0005886	integrin, beta 7	protein complex, cell adhesion, signal transduction, plasma membrane, ion binding, cell motility, locomotion, biological_process, immune system process, molecular_function, cellular_component, cell
100874366	chr12	54329112	54333427	4316	0	0	0	0	47	4	10	3.58352	1.77153e-09	Neg.Binomial.W	4.82701e-09	0	4.71115	4.71115	NA	NA	NULL	NA	NULL
3229	chr12	54332535	54340328	7794	0	0	0	0	41	8	5	3.44468	1.64138e-08	Neg.Binomial.W	3.71993e-08	0	2.30947	2.30947	ENSG00000123364	HOXC13	GO:0009653, GO:0035878, GO:0043587, GO:0009952, GO:0001942, GO:0001077, GO:0003682, GO:0043565, GO:0006355, GO:0003677, GO:0007275, GO:0005515, GO:0003700, GO:0005634, GO:0045944	homeobox C13	biosynthetic process, cellular nitrogen compound metabolic process, cell, cellular_component, organelle, nucleus, intracellular, nucleic acid binding transcription factor activity, molecular_function, DNA binding, biological_process, anatomical structure development
100124700	chr12	54356092	54368740	12649	0	0	1	0	27	13	20	3.23212	3.28929e-25	Neg.Binomial.W	1.11292e-23	0.0197644	1.58115	1.56139	NA	NA	NULL	NA	NULL
100874365	chr12	54375293	54379303	4011	0	0	0	0	13	5	6	2.42775	0.000248276	Neg.Binomial.W	0.000295934	0	1.99452	1.99452	NA	NA	NULL	NA	NULL
3223	chr12	54384408	54424607	40200	0	0	0	0	61	47	49	4.37785	4.76033e-17	Neg.Binomial.W	4.82433e-16	0	1.30182	1.30182	ENSG00000197757	HOXC6	GO:0009952, GO:0048706, GO:0003677, GO:0003700, GO:0006357, GO:0043565, GO:0006355, GO:0007275, GO:0006351, GO:0003714, GO:0005634	homeobox C6	embryo development, DNA binding, molecular_function, biological_process, anatomical structure development, nucleic acid binding transcription factor activity, cellular nitrogen compound metabolic process, biosynthetic process, organelle, cell, cellular_component, intracellular, nucleus, protein binding transcription factor activity
3225	chr12	54388679	54397121	8443	0	0	0	0	9	12	12	2.73003	4.864e-06	Neg.Binomial.W	7.1774e-06	0	1.30285	1.30285	ENSG00000180806	HOXC9	GO:0009952, GO:0048704, GO:0043565, GO:0006355, GO:0003677, GO:0006351, GO:0003700, GO:0005634, GO:0048706	homeobox C9	biosynthetic process, cellular nitrogen compound metabolic process, embryo development, cellular_component, nucleus, intracellular, organelle, cell, DNA binding, nucleic acid binding transcription factor activity, molecular_function, biological_process, anatomical structure development
3221	chr12	54410715	54449813	39099	0	0	0	0	73	42	60	4.49981	7.32982e-18	Neg.Binomial.W	8.55876e-17	0	1.49194	1.49194	ENSG00000198353	HOXC4	GO:0048562, GO:0051216, GO:0071837, GO:0009952, GO:0043565, GO:0006355, GO:0003677, GO:0007275, GO:0006351, GO:0005515, GO:0003700, GO:0005634	homeobox C4	intracellular, nucleus, cellular_component, cell, organelle, DNA binding, nucleic acid binding transcription factor activity, molecular_function, biological_process, anatomical structure development, embryo development, biosynthetic process, cellular nitrogen compound metabolic process
102724050	chr12	54747445	54891472	144028	2	1	6	2	101	99	116	3.75342	0.000665417	Neg.Binomial.W	0.000764517	0.0190935	0.731339	0.712246	NA	NA	NULL	NA	NULL
25946	chr12	54762917	54785082	22166	0	0	0	0	17	28	20	3.43399	5.09061e-10	Neg.Binomial.W	1.5065e-09	0	0.977473	0.977473	ENSG00000161642	ZNF385A	GO:1902164, GO:1902166, GO:0010609, GO:0070889, GO:2000765, GO:0030220, GO:0003730, GO:0007599, GO:0035855, GO:0000790, GO:0007626, GO:0002039, GO:0030425, GO:0043025, GO:0006355, GO:0007611, GO:0005730, GO:0006974, GO:0045600, GO:0003677, GO:0046872, GO:0006915, GO:0003676, GO:0005737, GO:0008270, GO:0006351, GO:0008298	zinc finger protein 385A	ion binding, neurological system process, anatomical structure formation involved in morphogenesis, cell death, signal transduction, response to stress, cellular nitrogen compound metabolic process, cytoplasm, nucleolus, nuclear chromosome, cellular_component, intracellular, cell, nucleus, chromosome, organelle, anatomical structure development, cell differentiation, cell morphogenesis, biologica…
3678	chr12	54789045	54813244	24200	0	1	0	0	23	22	40	3.44893	1.50377e-11	Neg.Binomial	5.79525e-11	0.0103306	1.1708	1.16047	ENSG00000161638	ITGA5	GO:0071062, GO:0043184, GO:2000811, GO:0019048, GO:0007159, GO:0035313, GO:0030949, GO:0033631, GO:0007157, GO:0007044, GO:0050900, GO:0005911, GO:0050731, GO:0005161, GO:0008305, GO:0007596, GO:0007229, GO:0045202, GO:0032587, GO:0009897, GO:0005178, GO:0030198, GO:0005925, GO:0001726, GO:0007155, GO:0001525, GO:0007613, GO:0046872, GO:0007411, GO:0005515, GO:0005886, GO:0009986, GO:0030335, GO:…	integrin, alpha 5 (fibronectin receptor, alpha polypeptide)	cell death, locomotion, response to stress, cell adhesion, cellular component assembly, cell junction organization, signal transduction, cell motility, symbiosis, encompassing mutualism through parasitism, extracellular matrix organization, ion binding, plasma membrane, protein complex, neurological system process, molecular_function, cellular protein modification process, immune system process, …
9840	chr12	55341802	55378530	36729	1	13	1	0	29	32	34	1.87009	0.0111396	Neg.Binomial	0.0116493	0.102099	0.862171	0.760072	ENSG00000135426	TESPA1	GO:0050862, GO:0033089, GO:0010387, GO:0008180, GO:0005737	thymocyte expressed, positive selection associated 1	cellular component assembly, macromolecular complex assembly, protein complex assembly, protein complex, biological_process, signal transduction, immune system process, anatomical structure development, cell differentiation, nucleus, cell, cytoplasm, organelle, intracellular, cellular_component
5869	chr12	56367697	56388490	20794	0	0	0	0	15	19	24	3.33221	4.09986e-09	Neg.Binomial.W	1.04677e-08	0	0.929755	0.929755	ENSG00000111540	RAB5B	GO:0006184, GO:0030742, GO:0030100, GO:0019003, GO:0030139, GO:0006913, GO:0007032, GO:0005768, GO:0031901, GO:0042470, GO:0006886, GO:0007165, GO:0015031, GO:0003924, GO:0005622, GO:0005525, GO:0007264, GO:0016020, GO:0005737, GO:0005515, GO:0005886, GO:0005634	RAB5B, member RAS oncogene family	plasma membrane, catabolic process, nucleobase-containing compound catabolic process, small molecule metabolic process, endosome, signal transduction, transport, vesicle-mediated transport, nucleocytoplasmic transport, cellular nitrogen compound metabolic process, biological_process, cytoplasmic membrane-bounded vesicle, cellular_component, ion binding, GTPase activity, intracellular, cytoplasm, …
79035	chr12	56615799	56623638	7840	0	0	0	0	8	8	12	2.73003	7.23629e-06	Neg.Binomial.W	1.04064e-05	0	1.19048	1.19048	ENSG00000139579	NABP2	GO:0003676, GO:0070876, GO:0007093, GO:0000724, GO:0010212, GO:0006281, GO:0003697, GO:0006974, GO:0005515, GO:0005634	nucleic acid binding protein 2	molecular_function, DNA binding, DNA metabolic process, response to stress, cellular nitrogen compound metabolic process, cell cycle, biological_process, cellular_component, cell, intracellular, organelle, nucleus, protein complex
10728	chr12	57057127	57082159	25033	1	0	0	1	37	24	24	3.17805	1.07276e-22	Neg.Binomial.W	2.57522e-21	0.0199736	1.13184	1.11187	ENSG00000110958	PTGES3	GO:0005697, GO:0003720, GO:0050220, GO:0019371, GO:0001516, GO:0070389, GO:0019369, GO:0000781, GO:0000723, GO:0007165, GO:0051082, GO:0044281, GO:0005829, GO:0005737, GO:0005515, GO:0005634	prostaglandin E synthase 3 (cytosolic)	cellular_component, intracellular, cell, chromosome, organelle, DNA metabolic process, biological_process, cellular nitrogen compound metabolic process, homeostatic process, chromosome organization, molecular_function, lipid metabolic process, biosynthetic process, small molecule metabolic process, nucleotidyltransferase activity, signal transduction, protein folding, cytosol, isomerase activity,…
4035	chr12	57522276	57607134	84859	1	0	1	0	69	58	83	4.25167	4.31923e-27	Neg.Binomial.W	2.01736e-25	0.00589213	0.824898	0.819006	ENSG00000123384	LRP1	GO:0005509, GO:0005515, GO:0097242, GO:0042954, GO:0032370, GO:0070325, GO:2000587, GO:0032374, GO:0007603, GO:0030666, GO:0032429, GO:0005905, GO:0001523, GO:0010875, GO:0014912, GO:0034185, GO:0035909, GO:0043277, GO:0006898, GO:0005765, GO:0032956, GO:0032403, GO:0042953, GO:0030178, GO:0004872, GO:0008203, GO:0005887, GO:0005886, GO:0005634, GO:0016020, GO:0007568, GO:0030425, GO:0030136, GO:…	low density lipoprotein receptor-related protein 1	molecular_function, ion binding, lipid metabolic process, biological_process, anatomical structure development, enzyme binding, cellular_component, intracellular, cell, cytoplasm, vacuole, organelle, lysosome, endosome, transport, vesicle-mediated transport, cell death, cytoskeleton organization, plasma membrane, signal transduction, aging, protein transporter activity, cell proliferation, locomo…
11247	chr12	57610578	57620232	9655	0	0	0	0	10	16	24	3.09104	1.19253e-07	Neg.Binomial.W	2.31869e-07	0	1.72622	1.72622	ENSG00000182379	NXPH4	GO:0007218, GO:0005576, GO:0005575, GO:0003674	neurexophilin 4	molecular_function, extracellular region, cellular_component, signal transduction, biological_process
56901	chr12	57628686	57634498	5813	0	0	0	0	6	6	12	2.48491	0.000136755	Neg.Binomial.W	0.000166989	0	1.37623	1.37623	NA	NA	NULL	NA	NULL
115557	chr12	58003963	58013162	9200	0	0	0	0	21	5	13	2.90872	2.91755e-06	Neg.Binomial.W	4.44721e-06	0	1.41304	1.41304	ENSG00000240771	ARHGEF25	GO:0030016, GO:0030017, GO:0035023, GO:0005089, GO:0005829, GO:0005886	Rho guanine nucleotide exchange factor (GEF) 25	molecular_function, cytosol, plasma membrane, cytoplasm, organelle, biological_process, signal transduction, cell, intracellular, cellular_component
2583	chr12	58017193	58027138	9946	0	0	0	0	27	6	9	2.92674	4.05973e-06	Neg.Binomial.W	6.06982e-06	0	1.4076	1.4076	ENSG00000135454	B4GALNT1	GO:0003947, GO:0008376, GO:0001574, GO:0030259, GO:0006687, GO:0019915, GO:0030173, GO:0006486, GO:0005975, GO:0016758, GO:0007283, GO:0016020, GO:0005886, GO:0016757, GO:0016740	beta-1,4-N-acetyl-galactosaminyl transferase 1	carbohydrate metabolic process, plasma membrane, cellular protein modification process, transferase activity, transferring glycosyl groups, molecular_function, reproduction, biological_process, cellular_component, intracellular, cell, cytoplasm, Golgi apparatus, lipid metabolic process, biosynthetic process, organelle
121227	chr12	59265931	59314303	48373	1	0	0	1	77	23	29	3.52636	1.74604e-16	Neg.Binomial.W	1.58956e-15	0.0103363	0.888926	0.878589	ENSG00000139263	LRIG3	GO:0030659, GO:0007275, GO:0005515, GO:0005886, GO:0016021	leucine-rich repeats and immunoglobulin-like domains 3	cell, intracellular, cellular_component, plasma membrane, organelle, cytoplasmic membrane-bounded vesicle, biological_process, cytoplasm, molecular_function
552	chr12	63539014	63544722	5709	0	0	0	0	43	13	21	3.74558	1.79139e-11	Neg.Binomial.W	6.80002e-11	0	4.49582	4.49582	ENSG00000166148	AVPR1A	GO:0005000, GO:0004930, GO:0007186, GO:0016021, GO:0042631, GO:0001992, GO:0003084, GO:0031894, GO:0002125, GO:0032849, GO:0051970, GO:0006091, GO:0008015, GO:0010460, GO:0031394, GO:0007202, GO:0042711, GO:0017046, GO:0007625, GO:0007621, GO:0019722, GO:0021537, GO:0035815, GO:0014049, GO:0005080, GO:0042713, GO:0043084, GO:0014902, GO:0005768, GO:0030307, GO:0007204, GO:0045907, GO:0051412, GO:…	arginine vasopressin receptor 1A	molecular_function, signal transducer activity, cellular_component, signal transduction, biological_process, neurological system process, generation of precursor metabolites and energy, response to stress, homeostatic process, transport, anatomical structure development, cell proliferation, cell differentiation, endosome, organelle, plasma membrane, growth, lipid metabolic process, biosynthetic p…
283349	chr12	65004293	65091347	87055	7	6	8	2	86	65	72	2.72713	1.32841e-06	Neg.Binomial.W	2.1516e-06	0.0660502	0.853866	0.787816	ENSG00000153179	RASSF3	GO:0042802, GO:0007165, GO:0005874, GO:0005737, GO:0005515, GO:0005886	Ras association (RalGDS/AF-6) domain family member 3	molecular_function, cytoskeleton, plasma membrane, organelle, protein complex, biological_process, signal transduction, cellular_component, cell, cytoplasm, intracellular
8091	chr12	66217911	66360075	142165	6	15	2	3	153	109	149	2.99231	0.0317779	Neg.Binomial.W	0.0322127	0.0457215	0.963669	0.917948	ENSG00000149948	HMGA2	GO:2001038, GO:2001033, GO:2000685, GO:0071141, GO:0060123, GO:0045869, GO:0035987, GO:0035978, GO:0035501, GO:0035500, GO:0031507, GO:0031052, GO:0003131, GO:0010564, GO:0035988, GO:2000774, GO:0090402, GO:0035986, GO:0035985, GO:0070742, GO:0051575, GO:0042769, GO:0043922, GO:2000679, GO:0048333, GO:0071158, GO:0003906, GO:0032993, GO:0001837, GO:0060613, GO:0006325, GO:0035497, GO:0004677, GO:…	high mobility group AT-hook 2	cell death, cellular protein modification process, transcription factor binding, cell proliferation, enzyme binding, protein complex, cellular component assembly, growth, symbiosis, encompassing mutualism through parasitism, signal transduction, mitosis, aging, chromosome organization, cell-cell signaling, transport, nuclear chromosome, cellular_component, intracellular, cell, nucleus, chromosome…
55508	chr12	69139886	69187508	47623	3	2	0	4	51	26	26	2.54207	0.0032002	Neg.Binomial.W	0.00350172	0.0472461	0.72094	0.673694	ENSG00000175782	SLC35E3	GO:0016020, GO:0016021	solute carrier family 35, member E3	cellular_component
8549	chr12	71833550	71980090	146541	3	8	8	1	120	138	83	3.09321	0.00164922	Neg.Binomial.W	0.00184549	0.0341201	0.775665	0.741545	ENSG00000139292	LGR5	GO:0048839, GO:0032588, GO:0090263, GO:0004888, GO:0004930, GO:0005794, GO:0007186, GO:0005887, GO:0005515, GO:0016021, GO:0016500	leucine-rich repeat containing G protein-coupled receptor 5	cellular_component, cell, intracellular, cytoplasm, signal transducer activity, plasma membrane, Golgi apparatus, organelle, anatomical structure development, signal transduction, biological_process, molecular_function
55266	chr12	72079867	72097836	17970	0	4	0	0	22	23	23	2.51476	0.0211454	Neg.Binomial.W	0.0216184	0.0556483	1.26136	1.20571	ENSG00000139291	TMEM19	GO:0016021	transmembrane protein 19	cellular_component
1466	chr12	77252495	77272840	20346	0	0	1	0	50	39	41	4.02058	6.41286e-19	Neg.Binomial	8.42692e-18	0.0122874	2.12982	2.11753	ENSG00000175183	CSRP2	GO:0007275, GO:0030154, GO:0008270, GO:0003674, GO:0005634, GO:0005515	cysteine and glycine-rich protein 2	molecular_function, ion binding, biological_process, cell differentiation, nucleus, organelle, cellular_component, cell, intracellular
4618	chr12	81101277	81103253	1977	0	0	0	0	16	9	9	2.79321	3.87148e-06	Neg.Binomial.W	5.80654e-06	0	5.73259	5.73259	ENSG00000111046	MYF6	GO:0060415, GO:0051149, GO:0070888, GO:0042693, GO:0042692, GO:0043403, GO:0007519, GO:0007517, GO:0001756, GO:0006357, GO:0046983, GO:0005654, GO:0035914, GO:0006355, GO:0046982, GO:0045892, GO:0003677, GO:0045944, GO:0003700, GO:0005634, GO:0045893	myogenic factor 6 (herculin)	cellular_component, nucleoplasm, nucleus, organelle, intracellular, cell, biological_process, embryo development, anatomical structure formation involved in morphogenesis, anatomical structure development, nucleic acid binding transcription factor activity, molecular_function, DNA binding, response to stress, cell differentiation, growth, cellular nitrogen compound metabolic process, biosynthetic…
55117	chr12	85253492	85307394	53903	3	4	3	2	58	43	47	2.76212	1.52891e-11	Neg.Binomial.W	5.88685e-11	0.0556555	0.915224	0.859569	ENSG00000072041	SLC6A15	GO:0005328, GO:0006836, GO:0016021, GO:0015824, GO:0015804, GO:0015820, GO:0005298, GO:0005326, GO:0006865, GO:0006811, GO:0055085, GO:0005887, GO:0005886	solute carrier family 6 (neutral amino acid transporter), member 15	molecular_function, cellular_component, transmembrane transporter activity, transport, biological_process, plasma membrane, transmembrane transport, cell
8092	chr12	85673885	85695562	21678	2	0	1	1	58	16	15	3.08767	0.000116159	Neg.Binomial.W	0.000142732	0.0461297	1.36851	1.32238	ENSG00000180318	ALX1	GO:0014031, GO:0060021, GO:0030326, GO:0009952, GO:0048704, GO:0001843, GO:0001502, GO:0043565, GO:0006355, GO:0046982, GO:0007420, GO:0006366, GO:0003677, GO:0045893, GO:0007275, GO:0045944, GO:0005667, GO:0005515, GO:0003714, GO:0003700, GO:0000122, GO:0005634	ALX homeobox 1	cell differentiation, intracellular, protein complex, nucleus, organelle, cellular_component, cell, embryo development, anatomical structure formation involved in morphogenesis, protein binding transcription factor activity, anatomical structure development, cell adhesion, molecular_function, nucleic acid binding transcription factor activity, DNA binding, biosynthetic process, cellular nitrogen …
1848	chr12	89741009	89747048	6040	0	4	0	0	11	3	13	1.62746	0.012498	Neg.Binomial	0.0130128	0.165563	1.49007	1.3245	ENSG00000139318	DUSP6	GO:0040036, GO:0042663, GO:0034146, GO:0038124, GO:0038123, GO:0035666, GO:0034134, GO:0048011, GO:0034162, GO:0034142, GO:0070848, GO:0060420, GO:0017017, GO:0051403, GO:0034166, GO:0034138, GO:0002756, GO:0051409, GO:0002755, GO:0000188, GO:0016311, GO:0002224, GO:0035335, GO:0006470, GO:0009953, GO:0043065, GO:0070373, GO:0005654, GO:0016791, GO:0042493, GO:0014070, GO:0008138, GO:0004725, GO:…	dual specificity phosphatase 6	signal transduction, biological_process, cellular protein modification process, embryo development, anatomical structure formation involved in morphogenesis, anatomical structure development, cell differentiation, immune system process, response to stress, molecular_function, cellular_component, nucleus, phosphatase activity, intracellular, nucleoplasm, cytoplasm, organelle, cell, cell death, cyt…
7334	chr12	93799449	93836038	36590	2	4	2	2	31	30	30	2.53897	8.7589e-07	Neg.Binomial.W	1.45936e-06	0.0683247	0.829006	0.760681	ENSG00000177889	UBE2N	GO:0035370, GO:0033182, GO:0031372, GO:0031058, GO:0000729, GO:0006282, GO:0070423, GO:0035872, GO:0034146, GO:0038124, GO:0038123, GO:0034134, GO:0034162, GO:0034142, GO:0045739, GO:0034166, GO:0070534, GO:0002755, GO:0016574, GO:0000151, GO:0050852, GO:0006301, GO:0000724, GO:0051092, GO:0002224, GO:0051443, GO:0019221, GO:0016881, GO:0043130, GO:0006464, GO:0043123, GO:0004842, GO:0005829, GO:…	ubiquitin-conjugating enzyme E2N	small conjugating protein binding, biosynthetic process, chromosome organization, cytosol, cytoplasm, nucleus, organelle, ion binding, ligase activity, molecular_function, cellular protein modification process, biological_process, cellular_component, intracellular, cell, protein complex, DNA metabolic process, response to stress, cellular nitrogen compound metabolic process, catabolic process, nu…
8835	chr12	93963590	93977263	13674	2	6	1	0	42	6	46	2.52573	2.58411e-05	Neg.Binomial	3.44094e-05	0.164546	2.29145	2.12691	ENSG00000120833	SOCS2	GO:0005148, GO:0046425, GO:0046426, GO:0008269, GO:0005159, GO:0060396, GO:0005131, GO:0005070, GO:0060397, GO:0043434, GO:0009966, GO:0007259, GO:0032355, GO:0032870, GO:0007568, GO:0035556, GO:0001558, GO:0043066, GO:0005829, GO:0016567, GO:0005737, GO:0005515	suppressor of cytokine signaling 2	cellular_component, protein binding, bridging, intracellular, cell, cytoplasm, aging, signal transduction, cytosol, cellular protein modification process, cell death, molecular_function, growth, biological_process
105369911	chr12	94288741	94337379	48639	2	0	3	1	35	39	37	3.01969	4.86173e-10	Neg.Binomial.W	1.44274e-09	0.0308395	0.760706	0.729867	NA	NA	NULL	NA	NULL
10154	chr12	94542499	94701451	158953	13	8	8	0	141	142	128	2.72725	0.0144432	Neg.Binomial.W	0.0149729	0.045611	0.86189	0.816279	ENSG00000136040	PLXNC1	GO:0005102, GO:0004872, GO:0007165, GO:0007155, GO:0005622, GO:0016020, GO:0007275, GO:0007411, GO:0005515, GO:0005886, GO:0016021	plexin C1	cell adhesion, signal transduction, plasma membrane, locomotion, anatomical structure development, cell morphogenesis, biological_process, cell differentiation, molecular_function, intracellular, cellular_component, cell
84101	chr12	95910336	95945266	34931	0	1	1	0	42	19	34	3.46574	7.30082e-12	Neg.Binomial.W	2.98493e-11	0.0143139	0.906549	0.892235	ENSG00000136014	USP44	GO:0051322, GO:0060564, GO:0090266, GO:0090231, GO:0004843, GO:0016579, GO:0043161, GO:0004221, GO:0007067, GO:0006511, GO:0008270, GO:0005515, GO:0005634, GO:0008234	ubiquitin specific peptidase 44	cell, intracellular, peptidase activity, cellular_component, organelle, nucleus, molecular_function, cell division, cell cycle, biological_process, cellular protein modification process, catabolic process, ion binding, mitosis
2004	chr12	96588160	96663613	75454	5	4	1	0	130	54	111	3.49314	0.00569043	Neg.Binomial.W	0.00610227	0.0331328	1.30322	1.27009	ENSG00000111145	ELK3	GO:0032422, GO:0042060, GO:0007165, GO:0001525, GO:0043565, GO:0006355, GO:0045892, GO:0043231, GO:0005739, GO:0006351, GO:0005515, GO:0003714, GO:0003700, GO:0005634, GO:0003677	ELK3, ETS-domain protein (SRF accessory protein 2)	nucleic acid binding transcription factor activity, molecular_function, DNA binding, protein binding transcription factor activity, biological_process, anatomical structure formation involved in morphogenesis, anatomical structure development, cellular nitrogen compound metabolic process, mitochondrion, biosynthetic process, response to stress, signal transduction, cellular_component, cytoplasm, …
7112	chr12	98909290	98944157	34868	3	1	1	2	133	20	37	3.96579	0.000119244	Neg.Binomial.W	0.000146355	0.0501893	1.81637	1.76618	ENSG00000120802	TMPO	GO:0005521, GO:0005635, GO:0005637, GO:0003677, GO:0005515, GO:0005634, GO:0016021, GO:0000785, GO:0006355	thymopoietin	molecular_function, DNA binding, intracellular, cell, organelle, nucleus, nuclear envelope, cellular_component, chromosome, cellular nitrogen compound metabolic process, biological_process, biosynthetic process
101928937	chr12	99487137	99498789	11653	2	1	1	0	14	8	12	2.23359	6.18889e-08	Neg.Binomial	1.26036e-07	0.0858148	0.972568	0.886753	NA	NA	NULL	NA	NULL
728568	chr12	104343980	104359486	15507	0	0	2	0	9	14	15	2.33076	9.82589e-07	Neg.Binomial	1.62517e-06	0.0322435	0.816835	0.784592	ENSG00000204954	C12orf73	GO:0005576	chromosome 12 open reading frame 73	cellular_component, extracellular region
50515	chr12	104849073	105155792	306720	14	16	10	1	318	321	317	3.54649	0.00530874	Neg.Binomial.W	0.00570863	0.0334181	1.03895	1.00553	ENSG00000171310	CHST11	GO:0047756, GO:0001537, GO:0033037, GO:0050659, GO:0030206, GO:0036342, GO:0030204, GO:0048703, GO:0007585, GO:0016051, GO:0030203, GO:0042733, GO:0002063, GO:0030512, GO:0048589, GO:0009791, GO:0005975, GO:0008146, GO:0042127, GO:0044281, GO:0000139, GO:0043066, GO:0016021, GO:0051216, GO:0048704, GO:0030326	carbohydrate (chondroitin 4) sulfotransferase 11	organelle, biological_process, anatomical structure development, molecular_function, cellular_component, intracellular, cell, cytoplasm, Golgi apparatus, cell differentiation, biosynthetic process, small molecule metabolic process, embryo development, cell proliferation, sulfur compound metabolic process, growth, signal transduction, carbohydrate metabolic process, cell death
9891	chr12	106457118	106533811	76694	1	0	1	1	73	73	53	3.96579	7.44007e-20	Neg.Binomial.W	1.11456e-18	0.00977912	0.864909	0.85513	ENSG00000074590	NUAK1	GO:2000772, GO:0035507, GO:0009103, GO:0016772, GO:0030155, GO:0002039, GO:0004713, GO:0006468, GO:0042127, GO:0016773, GO:0007155, GO:0004672, GO:0006974, GO:0004674, GO:0016020, GO:0046872, GO:0005524, GO:0005737, GO:0005515, GO:0005634	NUAK family, SNF1-like kinase, 1	cell adhesion, aging, cell proliferation, lipid metabolic process, cellular protein modification process, response to stress, kinase activity, ion binding, cellular_component, organelle, cytoplasm, intracellular, nucleus, cell, molecular_function, carbohydrate metabolic process, biological_process, biosynthetic process
121551	chr12	107712190	108053419	341230	7	6	10	2	272	227	288	3.90533	1.17078e-14	Neg.Binomial.W	7.75167e-14	0.0183161	0.768787	0.750471	ENSG00000151136	BTBD11	GO:0046982, GO:0005515, GO:0016021	BTB (POZ) domain containing 11	cellular_component, molecular_function
121549	chr12	108168162	108170421	2260	0	0	0	0	37	12	10	3.42318	4.58465e-09	Neg.Binomial.W	1.16027e-08	0	8.70206	8.70206	ENSG00000187855	ASCL4	GO:0043588, GO:0006357, GO:0046983, GO:0003677, GO:0006351, GO:0005575, GO:0005634	achaete-scute family bHLH transcription factor 4	cell, intracellular, organelle, cellular_component, nucleus, molecular_function, DNA binding, anatomical structure development, cellular nitrogen compound metabolic process, biological_process, biosynthetic process
1240	chr12	108681821	108733118	51298	1	1	1	0	30	39	44	3.58352	3.49751e-19	Neg.Binomial.W	4.84801e-18	0.0146205	0.734272	0.719651	ENSG00000174600	CMKLR1	GO:0010759, GO:0032695, GO:0004950, GO:0070098, GO:0050848, GO:0006935, GO:0032088, GO:0004872, GO:0006955, GO:0004930, GO:0007186, GO:0045600, GO:0001501, GO:0005887, GO:0005515, GO:0005886, GO:0016021	chemokine-like receptor 1	cellular_component, cell, locomotion, cell motility, biological_process, anatomical structure development, molecular_function, signal transducer activity, immune system process, plasma membrane, cellular nitrogen compound metabolic process, cell differentiation, biosynthetic process, signal transduction
1610	chr12	109252708	109294819	42112	5	1	4	2	33	36	31	2.20305	7.28104e-05	Neg.Binomial.W	9.16153e-05	0.0712386	0.79154	0.720301	ENSG00000110887	DAO	GO:0055114, GO:0016491, GO:0070178, GO:0046487, GO:0036088, GO:0071949, GO:0055130, GO:0003884, GO:0006562, GO:0042416, GO:0005782, GO:0048037, GO:0006551, GO:0005102, GO:0005777, GO:0046983, GO:0005778, GO:0034641, GO:0005741, GO:0044281, GO:0005829, GO:0005515, GO:0016641	D-amino-acid oxidase	molecular_function, biological_process, oxidoreductase activity, cellular nitrogen compound metabolic process, ion binding, cytosol, small molecule metabolic process, biosynthetic process, organelle, cytoplasm, mitochondrion, peroxisome, cellular amino acid metabolic process, catabolic process, cellular_component, cell, intracellular
121643	chr12	109715784	109747025	31242	1	0	1	0	24	23	26	3.13065	5.60867e-12	Neg.Binomial	2.34897e-11	0.0160041	0.778866	0.762862	ENSG00000139445	FOXN4	GO:0043565, GO:0006355, GO:0003700, GO:0048663, GO:0006351, GO:0005634, GO:0030154	forkhead box N4	biosynthetic process, cellular nitrogen compound metabolic process, biological_process, DNA binding, nucleic acid binding transcription factor activity, molecular_function, anatomical structure development, cell differentiation, intracellular, nucleus, cellular_component, cell, organelle
88455	chr12	110436991	110477568	40578	1	2	0	0	57	65	67	3.87812	2.02235e-25	Neg.Binomial.W	7.06508e-24	0.0184829	1.55256	1.53408	ENSG00000076513	ANKRD13A	GO:0005770, GO:0005515, GO:0005886	ankyrin repeat domain 13A	molecular_function, plasma membrane, endosome, organelle, cytoplasm, intracellular, cellular_component, cell
160760	chr12	110969120	111021125	52006	2	1	0	0	53	35	60	3.67449	6.54406e-30	Neg.Binomial.W	4.39372e-28	0.0144214	0.948608	0.934187	ENSG00000196850	PPTC7	GO:0003824, GO:0004721, GO:0046872, GO:0005739	PTC7 protein phosphatase homolog (S. cerevisiae)	molecular_function, intracellular, cell, cellular_component, cytoplasm, phosphatase activity, mitochondrion, organelle, ion binding
79600	chr12	111051832	111087235	35404	0	10	0	0	36	74	50	2.94166	1.60789e-05	Neg.Binomial	2.19059e-05	0.0706135	1.50642	1.43581	ENSG00000204852	TCTN1	GO:0021956, GO:0021523, GO:0021904, GO:0008589, GO:0036038, GO:0021537, GO:0001841, GO:0005932, GO:0001701, GO:0060271, GO:0005615, GO:0016020, GO:0005737, GO:0005515, GO:0035869	tectonic family member 1	cytoplasm, cellular_component, cell, extracellular region, extracellular space, intracellular, anatomical structure formation involved in morphogenesis, embryo development, cell morphogenesis, biological_process, anatomical structure development, cell differentiation, signal transduction, cilium, protein complex, microtubule organizing center, cytoskeleton, organelle, molecular_function
84329	chr12	111065646	111142755	77110	0	11	1	1	58	116	76	3.25553	1.73925e-08	Neg.Binomial	3.91286e-08	0.0421476	1.08071	1.03856	ENSG00000122986	HVCN1	GO:0022843, GO:0030171, GO:0009268, GO:0015992, GO:0010043, GO:0035036, GO:0032504, GO:0007338, GO:0006811, GO:0016020, GO:0055085, GO:0005886, GO:0005216, GO:0016021	hydrogen voltage-gated channel 1	molecular_function, reproduction, biological_process, transmembrane transport, plasma membrane, transport, cellular_component, transmembrane transporter activity, cell
4633	chr12	111348623	111358526	9904	1	0	0	0	14	14	21	2.91235	6.03128e-08	Neg.Binomial	1.23001e-07	0.0252423	1.64916	1.62392	ENSG00000111245	MYL2	GO:0042694, GO:0008307, GO:0030049, GO:0030016, GO:0048747, GO:0060048, GO:0055003, GO:0003785, GO:0032036, GO:0060047, GO:0030017, GO:0055010, GO:0016459, GO:0015629, GO:0009791, GO:0006942, GO:0005856, GO:0030308, GO:0005829, GO:0005509, GO:0005515, GO:0003007, GO:0007507	myosin, light chain 2, regulatory, cardiac, slow	cell differentiation, biological_process, growth, molecular_function, anatomical structure development, circulatory system process, anatomical structure formation involved in morphogenesis, cytoskeleton organization, cytosol, cytoskeleton, organelle, cellular component assembly, protein complex, cellular_component, cell, cytoplasm, intracellular, ion binding, structural molecule activity, cytoske…
23316	chr12	111471828	111788358	316531	9	5	8	3	227	200	312	3.71176	4.40446e-06	Neg.Binomial.W	6.54651e-06	0.0197453	0.778228	0.758483	ENSG00000111249	CUX2	GO:0071310, GO:0043565, GO:0006355, GO:0045892, GO:0003677, GO:0006351, GO:0003700, GO:0005634	cut-like homeobox 2	DNA binding, nucleic acid binding transcription factor activity, molecular_function, cellular nitrogen compound metabolic process, biological_process, biosynthetic process, cellular_component, cell, organelle, nucleus, intracellular
10019	chr12	111843752	111889427	45676	0	0	0	0	52	59	78	4.44656	1.60515e-17	Neg.Binomial.W	1.75505e-16	0	1.37928	1.37928	ENSG00000111252	SH2B3	GO:0035162, GO:0042301, GO:0032403, GO:0007596, GO:0035556, GO:0004871, GO:0005829, GO:0030154, GO:0005515, GO:0030097	SH2B adaptor protein 3	biological_process, anatomical structure development, immune system process, molecular_function, embryo development, response to stress, ion binding, cell differentiation, signal transduction, cytosol, cytoplasm, intracellular, cell, cellular_component, signal transducer activity
6128	chr12	112842994	112856642	13649	1	4	0	0	13	14	16	1.96166	0.0367385	Neg.Binomial.W	0.0370315	0.0915818	1.05014	0.958556	ENSG00000089009	RPL6	GO:0019083, GO:0006415, GO:0000184, GO:0006413, GO:0019058, GO:0006414, GO:0006614, GO:0044267, GO:0022625, GO:0016071, GO:0016070, GO:0010467, GO:0016032, GO:0006355, GO:0005840, GO:0006412, GO:0003735, GO:0005622, GO:0003677, GO:0005829, GO:0003723	ribosomal protein L6	intracellular, cell, cellular_component, cytoplasm, translation, biosynthetic process, protein targeting, transport, membrane organization, cytosol, ribosome, organelle, symbiosis, encompassing mutualism through parasitism, DNA binding, RNA binding, structural constituent of ribosome, structural molecule activity, molecular_function, biological_process, catabolic process, cellular nitrogen compou…
[truncated: 2,975 more rows]

## Sheet: B
seqnames	start	end	width	NB5	NB6	NB7	NB8	P1	P2	P3	log2FC	pvalue	model	adj.pval	CT.SignalDensity	TT.SignalDensity	SignalDensityVariation	entrezgene	ensembl_gene_id	Alias	go_id	wikigene_description	goslim_goa_description
[truncated: 286 more rows]

## Sheet: C
SUID	Alias	kmeans Cluster	AverageShortestPathLength	Betweenness unDir	BetweennessCentrality	Bridging unDir	Centroid unDir	Closeness unDir	ClosenessCentrality	ClusteringCoefficient	compartment chloroplast	compartment cytoskeleton	compartment cytosol	compartment endoplasmic reticulum	compartment endosome	compartment extracellular	compartment golgi apparatus	compartment lysosome	compartment mitochondrion	compartment nucleus	compartment peroxisome	compartment plasma membrane	compartment vacuole	database identifier	Degree	Degree unDir	description	display name	Eccentricity	Eccentricity unDir	EigenVector unDir	log2FC	log2FCs	NeighborhoodConnectivity	NumberOfUndirectedEdges	query term	Radiality	Radiality unDir	Stress	Stress unDir	target development level	target family	tissue adrenal gland	tissue blood	tissue bone	tissue bone marrow	tissue eye	tissue gall bladder	tissue heart
[truncated: 285 more rows]
[truncated: 16 more columns]

[truncated: 4 more sheets: D, E, F, G]
