# Supplementary material for: Integrative Network Analysis of Differentially Methylated and Expressed Genes for Biomarker Identification in Leukemia
Source: Sci Rep. 2020 Feb 7;10:2123. doi: 10.1038/s41598-020-58123-2 (PMC7005804; doi:10.1038/s41598-020-58123-2)
Supplement: Supplementary file 3 — Dataset 2. [file 41598_2020_58123_MOESM3_ESM.xlsx]

## Sheet: Content
Content
1	Table S2-A:	List of B_PALL-DEGS-DMGs detected in the set of DEGs in Pediatric Acute Lymphoblastic Leukemia Cells. Table with statistical analysis results and annotation
	PALL DEGs were reported in reference:
	1. Wahlberg P, Lundmark A, Nordlund J, Busche S, Raine A, Tandre K, et al. DNA methylome analysis of acute lymphoblastic leukemia cells reveals stochastic de novo DNA methylation in CpG islands. Epigenomics [Internet]. 2016 [cited 2018 Jul 25];8:1367–87. Available from: www.futuremedicine.com
	DMGs were estimated using the R package MethylIT, available at https://git.psu.edu/genomath/MethylIT
2	Table S2-B:	Network enrichment performed in the subset of 312 DEGs used in the PPI network. The enrichment analysis was performed with the STRING cytoscape app
		Subset of 312 DEG was obtained with NBEA and NEAT
		EnrichmentBrowser [1] and NEAT [2] R packages were used to perform network based enrichment analysis
		1. Geistlinger L; Csaba G; Zimmer R. Bioconductor’s EnrichmentBrowser: seamless navigation through combined results of set- & network-based enrichment analysis. BMC Bioinformatics. BioMed Central; 2016, 17: 45. doi:10.1186/s12859-016-0884-1
		2. Signorelli M, Vinciotti V, Wit EC, Ashburner M, Ball C, Blake J, et al. NEAT: an efficient network enrichment analysis test. BMC Bioinformatics [Internet]. 2016 [cited 2017 Jan 4];17:352. Available from: http://bmcbioinformatics.biomedcentral.com/articles/10.1186/s12859-016-1203-6
3	Table S2-C:	Statistics of the PPI network of 191 DEGs-DMGs.
4	Table S2-D:	Network enrichment performed in the subset of 191 DEGs-DMGs used in the PPI network. The enrichment analysis was performed with the STRING cytoscape app
	PPI network analysis on the set of 1770 DEGS-DMGs using MCODE Cytoscape app
5	Table S2-E:	Subnetwork module obtained with MCODE Cytoscape app
	325 differentially methylated enhancer regions (DMERs)
	Usually, the size of the genomic region covered by an enhancer varies depending on the tissue type. In our current case, for each enhancer we analyzed the maximum region spanning all reported sizes for different tissues.
6	Table S2-F:	DMERs
7	Table S2-G:	DEGs with differentially methylated enhancer
	PC-score
	The fist principal components (PC1) was used to build a PC-based score for the DEG-DMGs set,
	since it had an eigenvalues (variance) greater than 1 and carried more than the 85% of the whole sample variance (Guttman-Kaiser criterion 31).
	The PC-score was built using the absolute values of the coefficients (loadings) in PC1 for each variable (genes).
	Since the sum of the squared of variable loadings over a principal component is equal to 1, the squared loadings tell us the proportion of variance of one variable explained by the given principal component.
	Here PC-score is given by: 100*loadings
8	Table S2-H:	Each gene was represented the density of Hellinger divergence (HD) on the gene-body, defined as the sum of HD at each DMP divided the gene width (base-pairs).
9	Table S2-I:	Each gene was represented the density of methylation level difference (TV) on the gene-body, defined as the sum of TV at each DMP divided the gene width (base-pairs).

## Sheet: A
					DMGs details														DEGs details
hgnc_symbol	seqnames	start	end	width	NB5	NB6	NB7	NB8	P1	P2	P3	log2FC	pvalue	model	adj.pval	CT.SignalDensity	TT.SignalDensity	SignalDensityVariation	comparison	ensambl_id	short_name	Length	logFC	AveExpr	t	P.Value	adj.P.Val	B	entrezgene	wikigene_description	definition_1006
BRCA2	chr13	32889611	32973805	84195	3	4	0	2	5	11	9	1.25527	7.51e-05	Neg.Binomial	0.00011602	0.0267237	0.0989766	0.0722529	P3 - B-cell	ENSG00000139618	BRCA2	11269	1.9623	5.46046	8.75693	1.59e-07	0.00791493	7.42691	675	breast cancer 2, early onset	A heterodimeric protein complex formed of BRCA2 and MAGE-D1; may mediate the synergistic activities of the two proteins in regulating cell growth. [PMID:15930293]
QSER1	chr11	32914724	33014862	100139	2	5	0	2	11	11	11	1.64412	0.0148369	Neg.Binomial.W	0.0162967	0.0224688	0.109847	0.0873785	P1 - B-cell	ENSG00000060749	QSER1	10541	1.86533	5.60016	9.81977	3.3e-08	0.0016308	8.91716	79832	NA	NA
SLC39A8	chr4	103172198	103352415	180218	9	10	8	2	21	25	24	1.38629	0.00579349	Neg.Binomial.W	0.00681926	0.0402291	0.129473	0.0892438	P1 - B-cell	ENSG00000138821	SLC39A8	6480	2.00982	5.84023	10.9925	6.7e-09	0.000333121	10.609	64116	solute carrier family 39 (zinc transporter), member 8	The directed movement of zinc (Zn) ions into, out of or within a cell, or between cells, by means of some agent such as a transporter or pore. [GOC:ai]
TNRC6A	chr16	24741016	24838953	97938	5	5	3	4	14	9	16	1.29591	0.00222936	Neg.Binomial.W	0.00277498	0.0433948	0.132737	0.0893422	P2 - B-cell	ENSG00000090905	TNRC6A	12522	-1.54835	6.54516	-9.4967	5.25e-08	0.00260388	8.47059	27327	trinucleotide repeat containing 6A	A complex containing both protein and micro-RNA (miRNA) molecules. miRNAs are approximately 22 nucleotide noncoding RNAs derived from endogenous genes; they are processed from the stem of a longer hairpin like structure termed a pre-miRNA. [GOC:bf, PMID:14559182]
DNM1L	chr12	32832134	32905700	73567	4	0	3	1	7	15	4	1.16804	0.00402115	Neg.Binomial	0.00486208	0.0271861	0.117806	0.0906203	P2 - B-cell	ENSG00000087470	DNM1L	7306	1.00409	6.76347	9.25276	7.51e-08	0.00371803	7.97445	10059	dynamin 1-like	Any process that activates or increases the frequency, rate or extent of intrinsic apoptotic signaling pathway. [GOC:mtg_apoptosis]
OLA1	chr2	174937175	175113426	176252	8	6	4	5	19	18	29	1.24136	0.0140782	Neg.Binomial.W	0.0155017	0.0326237	0.124821	0.0921975	P2 - B-cell	ENSG00000138430	OLA1	6100	1.47371	6.76027	10.2154	1.9e-08	0.000945524	9.39912	29789	Obg-like ATPase 1	The directed movement of ferrous iron (Fe(II) or Fe2+) ions into, out of or within a cell, or between cells, by means of some agent such as a transporter or pore. [GOC:ai]
C1orf63	chr1	25568728	25664704	95977	1	0	0	0	7	11	10	2.52839	2.11e-08	Neg.Binomial	5.96e-08	0.00260479	0.0972455	0.0946407	P1 - B-cell	ENSG00000117616	C1orf63	6804	-2.38545	7.55119	-9.75244	3.63e-08	0.00179404	8.81475	57035	NA	NA
SYNCRIP	chr6	86267696	86353510	85815	6	1	1	2	5	12	15	1.60944	0.00276974	Neg.Binomial	0.00340935	0.0291324	0.124298	0.095166	P3 - B-cell	ENSG00000135316	SYNCRIP	8147	1.46852	8.34199	9.95772	2.72e-08	0.00136191	9.03683	10492	synaptotagmin binding, cytoplasmic RNA interacting protein	A protein complex which mediates interferon-gamma-induced transcript-selective translation inhibition in inflammation processes. The complex binds to stem loop-containing GAIT elements in the 3'-UTR of diverse inflammatory mRNAs and suppresses their translation by blocking the recruitment of the 43S ribosomal complex to m7G cap-bound eIF4G. In humans it includes RPL13A, EPRS, SYNCRIP and GAPDH; m…
WHSC1	chr4	1873151	1983934	110784	0	0	1	0	8	10	15	2.7036	1.25e-10	Neg.Binomial	5.09e-10	0.00225664	0.0992923	0.0970357	P1 - B-cell	ENSG00000109685	WHSC1	19776	2.21348	6.92427	17.4451	6.86e-12	3.46e-07	17.5504	7468	Wolf-Hirschhorn syndrome candidate 1	The process in which anatomical structures are generated and organized. Morphogenesis pertains to the creation of form. [GOC:go_curators, ISBN:0521436125]
AGPS	chr2	178257372	178408564	151193	6	1	5	2	16	16	23	1.652	0.0332531	Neg.Binomial.W	0.0343763	0.0231492	0.121258	0.0981086	P3 - B-cell	ENSG00000018510	AGPS	8272	2.37408	6.8171	8.95258	1.18e-07	0.00587792	7.63387	8540	alkylglycerone phosphate synthase	The chemical reactions and pathways resulting in the formation of ether lipids, lipids that contain (normally) one lipid alcohol in ether linkage to one of the carbon atoms (normally C-1) of glycerol. [GOC:ma, ISBN:0198547684, PMID:15337120]
CPD	chr17	28705942	28796730	90789	1	2	5	3	14	7	14	1.42266	3.63e-05	Neg.Binomial	5.88e-05	0.03029	0.128503	0.0982131	P2 - B-cell	ENSG00000108582	CPD	9505	1.66384	6.15926	9.29492	7.06e-08	0.00349466	8.1538	1362	carboxypeptidase D	Catalysis of the hydrolysis of a peptide bond not more than three residues from the C-terminus of a polypeptide chain by a catalytic mechanism that involves a catalytic triad consisting of a serine nucleophile that is activated by a proton relay involving an acidic residue (e.g. aspartate or glutamate) and a basic residue (usually histidine). [http://merops.sanger.ac.uk/about/glossary.htm#CARBOXY…
LRBA	chr4	151185594	151936879	751286	29	18	7	9	81	99	89	1.70662	0.034722	Neg.Binomial.W	0.0357699	0.0209641	0.119351	0.0983869	P2 - B-cell	ENSG00000198589	LRBA	15018	-1.2302	7.98275	-9.34797	6.53e-08	0.00323328	8.07691	987	LPS-responsive vesicle trafficking, beach and anchor containing	The selective, non-covalent, often stoichiometric, interaction of a molecule with one or more specific sites on another molecule. [GOC:ceb, GOC:mah, ISBN:0198506732]
WDHD1	chr14	55405668	55493823	88156	6	2	3	2	14	9	13	1.29098	0.00017025	Neg.Binomial	0.000249747	0.0368665	0.136122	0.0992559	P1 - B-cell	ENSG00000198554	WDHD1	6385	3.30382	4.98228	15.5998	3.78e-11	1.9e-06	15.8851	11169	WD repeat and HMG-box DNA binding protein 1	The chromatin organization process that preserves heterochromatin in a stable functional or structural state. [GOC:mah]
C4orf21	chr4	113460492	113558151	97660	4	2	4	1	11	12	15	1.79176	7.68e-05	Neg.Binomial.W	0.000118535	0.0281589	0.129702	0.101543	P1 - B-cell	ENSG00000138658	C4orf21	9100	1.97864	5.61753	12.6653	8.55e-10	4.28e-05	12.6708	55345	chromosome 4 open reading frame 21	Interacting selectively and non-covalently with zinc (Zn) ions. [GOC:ai]
ATAD2	chr8	124332090	124428590	96501	1	1	3	1	7	14	14	2.41293	0.000840552	Neg.Binomial.W	0.00111342	0.0155439	0.120897	0.105353	P1 - B-cell	ENSG00000156802	ATAD2	7118	1.75702	6.88887	9.16683	8.53e-08	0.00419662	7.80795	29028	ATPase family, AAA domain containing 2	Catalysis of the reaction: a nucleoside triphosphate + H2O = nucleoside diphosphate + phosphate. [EC:3.6.1.15]
OSBPL8	chr12	76745577	76953589	208013	20	12	14	3	43	28	32	1.25527	5.86e-06	Neg.Binomial	1.09e-05	0.0588905	0.165054	0.106163	P2 - B-cell	ENSG00000091039	OSBPL8	9208	-1.08559	8.65383	-8.78416	1.52e-07	0.0075074	7.14069	114882	oxysterol binding protein-like 8	Any process that modulates the rate, frequency or extent of sequestering of triglyceride. Triglyceride sequestration is the process of binding or confining any triester of glycerol such that it is separated from other components of a biological system. [GOC:BHF, GOC:dph, GOC:tb]
MALT1	chr18	56338618	56421130	82513	5	7	4	2	11	21	8	1.14415	0.0016715	Neg.Binomial	0.0021162	0.0545369	0.161591	0.107054	P2 - B-cell	ENSG00000172175	MALT1	8789	-2.20797	7.90644	-13.6055	2.96e-10	1.49e-05	13.7014	10892	mucosa associated lymphoid tissue lymphoma translocation gene 1	A protein complex comprising Carma1, Bcl10 and MALT1; plays a role in signal transduction during NF-kappaB activation. [PMID:12909454]
DENND1B	chr1	197473878	197744826	270949	4	5	6	4	54	21	29	2.17979	0.000106288	Neg.Binomial.W	0.000160154	0.017531	0.127945	0.110414	P1 - B-cell	ENSG00000213047	DENND1B	13220	-1.71418	5.66738	-8.85119	1.37e-07	0.00673909	7.58718	163486	DENN/MADD domain containing 1B	A vesicle with a coat formed of clathrin connected to the membrane via one of the clathrin adaptor complexes. [GOC:mah, PMID:11252894]
TBC1D12	chr10	96162261	96295687	133427	10	8	1	0	16	18	25	1.36032	0.0150612	Neg.Binomial	0.0164819	0.0356	0.147396	0.111796	P1 - B-cell	ENSG00000108239	TBC1D12	7501	-4.00949	1.87665	-9.73787	3.71e-08	0.00183148	9.1132	23232	TBC1 domain family, member 12	Any process that modulates the activity of a GTPase of the Rab family. [GOC:mah]
SLC12A2	chr5	127419458	127525380	105923	1	2	2	2	20	6	15	2.43426	0.000332339	Neg.Binomial.W	0.000464856	0.0165214	0.129025	0.112503	P1 - B-cell	ENSG00000064651	SLC12A2	10664	2.65027	6.51866	23.4158	7.08e-14	3.59e-09	22.1669	6558	solute carrier family 12 (sodium/potassium/chloride transporter), member 2	The directed movement of ammonium ions from one side of an epithelium to the other. [GOC:mah, GOC:yaf]
HAT1	chr2	172778958	172848599	69642	5	2	1	3	12	8	12	1.56534	0.0443289	Neg.Binomial.W	0.044656	0.0394877	0.153164	0.113677	P1 - B-cell	ENSG00000128708	HAT1	6792	1.19133	6.70949	10.0732	2.31e-08	0.00114368	9.19448	8520	histone acetyltransferase 1	Repression of transcription of telomeric DNA by altering the structure of chromatin. [PMID:10219245]
GBE1	chr3	81538850	81811312	272463	5	7	9	3	38	38	36	1.72924	4.65e-05	Neg.Binomial.W	7.38e-05	0.0220213	0.137022	0.115	P2 - B-cell	ENSG00000114480	GBE1	5171	2.07855	5.14423	10.1552	2.06e-08	0.00102723	9.44766	2632	glucan (1,4-alpha-), branching enzyme 1	The chemical reactions and pathways resulting in the formation of precursor metabolites, substances from which energy is derived, and any process involved in the liberation of energy from these substances. [GOC:jl]
IPO5	chr13	98605742	98676551	70810	2	0	0	4	10	12	7	1.78318	6.22e-08	Neg.Binomial	1.62e-07	0.0211834	0.136516	0.115332	P2 - B-cell	ENSG00000065150	IPO5	9717	1.00684	7.85666	9.0925	9.54e-08	0.00471579	7.61089	3843	importin 5	The selective, non-covalent, often stoichiometric, interaction of a molecule with one or more specific sites on another molecule. [GOC:ceb, GOC:mah, ISBN:0198506732]
LMBRD1	chr6	70385694	70507003	121310	1	7	2	2	15	15	21	1.89712	1.05e-05	Neg.Binomial	1.88e-05	0.02473	0.140137	0.115407	P1 - B-cell	ENSG00000168216	LMBRD1	2402	-2.5917	6.14057	-17.3382	7.54e-12	3.8e-07	17.5282	55788	LMBR1 domain containing 1	The chemical reactions and pathways involving any of a diverse group of vitamins that are soluble in water. [GOC:jl]
TDRD7	chr9	100174232	100258407	84176	2	1	5	2	8	11	18	1.82813	0.015632	Neg.Binomial.W	0.0170749	0.0296997	0.146518	0.116819	P2 - B-cell	ENSG00000196116	TDRD7	4542	-1.9416	4.93357	-9.04754	1.02e-07	0.00504341	7.92505	23424	tudor domain containing 7	A non-membranous macromolecular complex containing proteins and translationally silenced mRNAs. RNA granules contain proteins that control the localization, stability, and translation of their RNA cargo. Different types of RNA granules (RGs) exist, depending on the cell type and cellular conditions. [GOC:go_curators, GOC:sp, PMID:16520386, PMID:20368989, PMID:21436445]
RAB22A	chr20	56884752	56942563	57812	4	3	1	4	8	15	7	1.44036	0.0453194	Neg.Binomial.W	0.0455504	0.0518923	0.172974	0.121082	P2 - B-cell	ENSG00000124209	RAB22A	9285	-1.65424	6.15438	-12.0444	1.79e-09	8.97e-05	12.0037	57403	RAB22A, member RAS oncogene family	A membrane-bounded intracellular vesicle that arises from the ingestion of particulate material by phagocytosis. [GOC:go_curators, ISBN:0198506732]
VWA8	chr13	42140961	42535256	394296	13	14	5	2	55	64	52	1.76001	8.35e-06	Neg.Binomial	1.52e-05	0.0215574	0.144561	0.123004	P1 - B-cell	ENSG00000102763	KIAA0564	7663	-3.96894	5.33226	-12.1927	1.49e-09	7.46e-05	12.2857	23078	von Willebrand factor A domain containing 8	Catalysis of the reaction: a nucleoside triphosphate + H2O = nucleoside diphosphate + phosphate. [EC:3.6.1.15]
CASC5	chr15	40886218	40956540	70323	0	3	1	1	8	7	15	2.16799	2.89e-05	Neg.Binomial.W	4.81e-05	0.0177751	0.142201	0.124426	P1 - B-cell	ENSG00000137812	CASC5	10250	2.44045	5.50938	10.5977	1.13e-08	0.000560222	9.96136	57082	cancer susceptibility candidate 5	Any process in which a protein is transported to, or maintained at, the kinetochore. [GOC:mah]
KIAA1468	chr18	59854507	59974355	119849	7	10	13	3	25	24	22	1.20033	1.28e-06	Neg.Binomial	2.65e-06	0.0688366	0.197471	0.128634	P2 - B-cell	ENSG00000134444	KIAA1468	5656	-1.66472	6.05141	-9.20925	8.01e-08	0.00396466	8.06986	57614	KIAA1468	The selective, non-covalent, often stoichiometric, interaction of a molecule with one or more specific sites on another molecule. [GOC:ceb, GOC:mah, ISBN:0198506732]
POLQ	chr3	121150274	121265488	115215	1	1	2	2	18	12	19	2.75154	1.03e-08	Neg.Binomial.W	3.07e-08	0.0130191	0.141764	0.128745	P1 - B-cell	ENSG00000051341	POLQ	9395	3.67947	3.6352	12.6955	8.25e-10	4.13e-05	12.8179	10721	polymerase (DNA directed), theta	Catalysis of the reaction: ATP + H2O = ADP + phosphate; this reaction requires the presence of single-stranded DNA, and it drives another reaction. [GOC:go_curators]
EXO1	chr1	242011269	242058450	47182	2	3	6	2	2	5	21	1.29449	0.0361859	Neg.Binomial	0.0371057	0.0688822	0.197816	0.128933	P1 - B-cell	ENSG00000174371	EXO1	4140	3.60207	3.41604	11.1153	5.71e-09	0.000284167	10.8721	9156	exonuclease 1	Catalysis of the sequential cleavage of mononucleotides from a free 5' terminus of a double-stranded DNA molecule. [GOC:ai]
ZNF268	chr12	133707570	133783698	76129	6	4	2	3	15	9	17	1.2735	0.00363725	Neg.Binomial.W	0.004422	0.0492585	0.17952	0.130261	P2 - B-cell	ENSG00000090612	ZNF268	6766	-1.56286	5.00861	-9.20291	8.09e-08	0.00400212	8.17116	10795	zinc finger protein 268	Any process that activates or increases the frequency, rate or extent of execution phase of apoptosis. [GOC:mtg_apoptosis, GOC:TermGenie]
IRGM	chr5	150226085	150280298	54214	6	3	0	0	16	6	6	1.28093	0.0169323	Neg.Binomial	0.0183485	0.0415022	0.172157	0.130655	P1 - B-cell	ENSG00000237693	IRGM	2004	2.36324	0.956829	8.68039	1.79e-07	0.00875022	7.54014	345611	immunity-related GTPase family, M	A prolongation or process extending from a cell, e.g. a flagellum or axon. [GOC:jl, http://www.cogsci.princeton.edu/~wn/]
MMS22L	chr6	97590037	97731093	141057	0	2	5	1	23	14	25	2.11791	0.0297671	Neg.Binomial.W	0.0309348	0.0141787	0.146513	0.132334	P1 - B-cell	ENSG00000146263	MMS22L	21793	1.52985	5.20628	10.2728	1.75e-08	0.000868894	9.61035	253714	MMS22-like, DNA repair protein	The selective, non-covalent, often stoichiometric, interaction of a molecule with one or more specific sites on another molecule. [GOC:ceb, GOC:mah, ISBN:0198506732]
CAMK2D	chr4	114372188	114683083	310896	16	21	3	2	41	60	54	1.58697	0.00578095	Neg.Binomial	0.00680902	0.0337734	0.166186	0.132413	P1 - B-cell	ENSG00000145349	CAMK2D	7363	-2.78146	6.07471	-11.6173	3.02e-09	0.000150591	11.4434	817	calcium/calmodulin-dependent protein kinase II delta	Any process that modulates the frequency, rate or extent of histone deacetylase activity. [GOC:BHF, GOC:rl, GOC:TermGenie, PMID:20497126]
TP53BP1	chr15	43699407	43802926	103520	1	0	4	0	17	14	14	2.15948	2.28e-09	Neg.Binomial	7.59e-09	0.012075	0.1449	0.132825	P1 - B-cell	ENSG00000067369	TP53BP1	8471	1.26528	6.60865	9.05462	1.01e-07	0.00495983	7.65581	7158	tumor protein p53 binding protein 1	Interacting selectively and non-covalently with an RNA polymerase II transcription activating factor, a protein involved in positive regulation of transcription. [GOC:txnOH]
TMEM117	chr12	44229770	44783545	553776	9	11	22	3	86	80	89	2.18006	0.0285506	Neg.Binomial.W	0.0297577	0.0203151	0.153492	0.133177	P1 - B-cell	ENSG00000139173	TMEM117	3457	-3.102	1.62322	-9.70074	3.91e-08	0.00193076	9.05826	84216	transmembrane protein 117	The irregular network of unit membranes, visible only by electron microscopy, that occurs in the cytoplasm of many eukaryotic cells. The membranes form a complex meshwork of tubular channels, which are often expanded into slitlike cavities called cisternae. The ER takes two forms, rough (or granular), with ribosomes adhering to the outer surface, and smooth (with no ribosomes attached). [ISBN:019…
MTHFD2L	chr4	74979891	75168816	188926	5	5	1	3	24	34	28	2.40394	5.5e-10	Neg.Binomial.W	2.01e-09	0.0185258	0.151735	0.133209	P2 - B-cell	ENSG00000163738	MTHFD2L	9819	1.68929	5.13405	12.9486	6.17e-10	3.1e-05	13.0344	441024	methylenetetrahydrofolate dehydrogenase (NADP+ dependent) 2-like	Catalysis of the reaction: 5,10-methylenetetrahydrofolate + NAD(+) = 5,10-methenyltetrahydrofolate + NADH. [EC:1.5.1.15, RHEA:22895]
DIAPH3	chr13	60239717	60738119	498403	9	20	16	5	81	69	87	2.00224	0.00982058	Neg.Binomial.W	0.0111312	0.0250801	0.158506	0.133426	P1 - B-cell	ENSG00000139734	DIAPH3	5634	4.91656	1.77912	10.4343	1.41e-08	0.000697514	10.0444	81624	diaphanous-related formin 3	A process that results in the assembly, arrangement of constituent parts, or disassembly of a cellular component. [GOC:ai, GOC:jl, GOC:mah]
SUCLA2	chr13	48510622	48612125	101504	5	1	1	0	23	9	14	2.09049	4.54e-06	Neg.Binomial	8.65e-06	0.0172407	0.151061	0.133821	P1 - B-cell	ENSG00000136143	SUCLA2	3787	1.58124	4.83892	11.2248	4.96e-09	0.000246993	10.9547	8803	succinate-CoA ligase, ADP-forming, beta subunit	The chemical reactions that utilize succinyl-CoA in the synthesis of protoporphyrin IX. [GOC:isa_complete, ISBN:0879010479]
GALNT3	chr2	166604101	166651192	47092	4	1	1	2	8	11	6	1.46634	0.0434872	Neg.Binomial.W	0.0438828	0.0424701	0.176959	0.134489	P1 - B-cell	ENSG00000115339	GALNT3	4686	-2.73662	3.56385	-8.93059	1.22e-07	0.00597522	7.87942	2591	UDP-N-acetyl-alpha-D-galactosamine:polypeptide N-acetylgalactosaminyltransferase 3 (GalNAc-T3)	The glycosylation of protein via the O3 atom of peptidyl-threonine, forming O3-glycosyl-L-threonine; the most common forms are N-acetylgalactosaminyl, mannosyl, and galactosyl threonine. [RESID:AA0155]
EPC2	chr2	149402009	149545130	143122	1	7	0	0	26	16	22	2.29075	1.14e-05	Neg.Binomial	2.02e-05	0.0139741	0.149057	0.135083	P2 - B-cell	ENSG00000135999	EPC2	5575	-1.09014	7.60024	-9.27222	7.3e-08	0.00361351	7.99314	26122	enhancer of polycomb homolog 2 (Drosophila)	A heterotrimeric H4/H2A histone acetyltransferase complex with a substrate preference of chromatin over free histones. It contains a subset of the proteins found in the larger NuA4 histone acetyltransferase complex; for example, the S. cerevisiae complex contains Esa1p, Yng2p, and Epl1p. [GOC:rb, PMID:12782659, PMID:15964809]
TRPC1	chr3	142442916	142526730	83815	0	2	0	2	14	12	11	2.28916	1.71e-07	Neg.Binomial.W	4.14e-07	0.011931	0.147149	0.135218	P2 - B-cell	ENSG00000144935	TRPC1	4768	-4.37879	1.68753	-9.45576	5.57e-08	0.00276307	8.65879	7220	transient receptor potential cation channel, subfamily C, member 1	A ligand-gated ion channel activity which transports calcium in response to emptying of intracellular calcium stores. [GOC:dph, GOC:tb, PMID:15788710]
VPS26A	chr10	70883268	70932617	49350	1	1	2	5	10	8	9	1.58045	1.62e-07	Neg.Binomial	3.96e-07	0.0455927	0.182371	0.136778	P1 - B-cell	ENSG00000122958	VPS26A	3641	1.41783	5.59496	9.6312	4.32e-08	0.00213265	8.65987	9559	vacuolar protein sorting 26 homolog A (S. pombe)	Any small, fluid-filled, spherical organelle enclosed by membrane or protein. [GOC:mah, GOC:pz]
ZNF721	chr4	419604	492945	73342	0	9	0	0	5	17	15	1.45083	0.0456978	Neg.Binomial	0.0459047	0.0306782	0.168162	0.137484	P2 - B-cell	ENSG00000182903	ZNF721	6390	-2.04211	5.63523	-8.95768	1.17e-07	0.00577011	7.76094	170960	zinc finger protein 721	Any process that modulates the frequency, rate or extent of cellular DNA-dependent transcription. [GOC:go_curators, GOC:txnOH]
CCDC171	chr9	15552895	16061661	508767	39	37	33	8	123	87	88	1.3622	1.52e-05	Neg.Binomial	2.65e-05	0.0574919	0.195243	0.137751	P1 - B-cell	ENSG00000164989	C9orf93	15212	2.05024	3.42992	12.6522	8.68e-10	4.34e-05	12.798	203238	coiled-coil domain containing 171	The cellular process in which a signal is conveyed to trigger a change in the activity or state of a cell. Signal transduction begins with reception of a signal (e.g. a ligand binding to a receptor or receptor activation by a stimulus such as light), or for signal transduction in the absence of ligand, signal-withdrawal or the activity of a constitutively active receptor. Signal transduction ends…
CNTLN	chr9	17134980	17503921	368942	32	21	19	7	86	70	56	1.25148	0.000198285	Neg.Binomial	0.000288016	0.0535314	0.191539	0.138007	P1 - B-cell	ENSG00000044459	CNTLN	8357	4.90119	3.4179	16.7506	1.28e-11	6.45e-07	16.9991	54875	centlein, centrosomal protein	Catalysis of the phosphorylation of a histidine residue in response to detection of an extracellular signal such as a chemical ligand or change in environment, to initiate a change in cell state or activity. The two-component sensor is a histidine kinase that autophosphorylates a histidine residue in its active site. The phosphate is then transferred to an aspartate residue in a downstream respon…
BRIP1	chr17	59759985	59940755	180771	7	12	14	3	37	27	38	1.478	0.012452	Neg.Binomial.W	0.0138486	0.0497867	0.188083	0.138297	P1 - B-cell	ENSG00000136492	BRIP1	4563	4.18849	4.61312	13.6417	2.84e-10	1.43e-05	13.8547	83990	BRCA1 interacting protein C-terminal helicase 1	Catalysis of the hydrolysis of any acid anhydride which contains phosphorus. [GOC:jl]
NUSAP1	chr15	41624892	41673248	48357	5	0	3	5	8	13	9	1.15268	3.22e-05	Neg.Binomial	5.29e-05	0.0672085	0.206795	0.139587	P1 - B-cell	ENSG00000137804	NUSAP1	2875	3.28886	5.4597	9.47929	5.39e-08	0.00265468	8.39631	51203	nucleolar and spindle associated protein 1	Any microtubule that is part of a mitotic or meiotic spindle; anchored at one spindle pole. [ISBN:0815316194]
ZMYM4	chr1	35734568	35887659	153092	1	5	1	2	29	26	16	2.57476	0.0225995	Neg.Binomial.W	0.0239059	0.014697	0.154591	0.139894	P1 - B-cell	ENSG00000146463	ZMYM4	7647	1.20744	6.96747	8.61466	1.98e-07	0.00968276	6.94488	9202	zinc finger, MYM-type 4	Any process that modulates the frequency, rate or extent of cell morphogenesis. Cell morphogenesis is the developmental process in which the shape of a cell is generated and organized. [GOC:isa_complete]
HDAC2	chr6	114254192	114332472	78281	6	6	7	1	20	16	12	1.16315	0.00241874	Neg.Binomial	0.00300228	0.0638725	0.204392	0.140519	P1 - B-cell	ENSG00000196591	HDAC2	15461	1.83331	6.30836	9.30287	6.97e-08	0.00343353	8.07708	3066	histone deacetylase 2	The maintenance of chromatin in a transcriptionally silent state such as heterochromatin. [GOC:mah]
PARP8	chr5	49961733	50142356	180624	9	7	2	3	34	31	29	1.84583	0.0394231	Neg.Binomial.W	0.0401239	0.0290659	0.173473	0.144407	P1 - B-cell	ENSG00000151883	PARP8	10298	-1.2886	7.5005	-8.77164	1.55e-07	0.00760833	7.28242	79668	poly (ADP-ribose) polymerase family, member 8	Catalysis of the reaction: NAD+ + (ADP-D-ribosyl)(n)-acceptor = nicotinamide + (ADP-D-ribosyl)(n+1)-acceptor. [EC:2.4.2.30]
RAB3GAP1	chr2	135809835	135933964	124130	1	2	0	1	12	19	26	2.64433	2.83e-08	Neg.Binomial.W	7.79e-08	0.00805607	0.153065	0.145009	P2 - B-cell	ENSG00000115839	RAB3GAP1	5958	-1.07302	7.09862	-8.76505	1.57e-07	0.00773068	7.25118	22930	RAB3 GTPase activating protein subunit 1 (catalytic)	Any process that activates or increases the activity of a GTPase of the Rab family. [GOC:mah]
FAM190A	chr4	91048686	92523064	1474379	64	48	55	16	165	267	347	1.61264	3.62e-06	Neg.Binomial	7e-06	0.03103	0.176119	0.145089	P1 - B-cell	ENSG00000184305	FAM190A	10449	-5.50562	2.26869	-11.5906	3.12e-09	0.000155684	11.5276	401145	NA	NA
KLHL28	chr14	45397672	45511525	113854	0	6	1	1	18	22	16	1.98707	9.27e-07	Neg.Binomial	1.95e-06	0.0175664	0.163953	0.146386	P2 - B-cell	ENSG00000179454	KLHL28	3839	-1.35567	5.29569	-9.22099	7.87e-08	0.00389661	8.16229	54813	kelch-like family member 28	Interacting selectively and non-covalently with any protein or protein complex (a complex of two or more proteins that may include other nonprotein molecules). [GOC:go_curators]
IFT81	chr12	110562140	110656602	94463	2	2	4	3	13	14	23	2.06897	2.89e-05	Neg.Binomial.W	4.81e-05	0.0291119	0.176436	0.147324	P1 - B-cell	ENSG00000122970	IFT81	7005	2.23012	3.30579	9.29475	7.06e-08	0.00347456	8.32769	28981	intraflagellar transport 81 homolog (Chlamydomonas)	The bidirectional movement of large protein complexes along microtubules within a cilium that contributes to cilium morphogenesis. [GOC:bf, GOC:cilia]
TM9SF3	chr10	98277866	98347209	69344	1	1	1	0	8	12	13	2.48491	2.14e-08	Neg.Binomial.W	6.04e-08	0.0108156	0.158629	0.147814	P1 - B-cell	ENSG00000077147	TM9SF3	7095	1.57897	8.67642	17.4389	6.9e-12	3.48e-07	17.4139	56889	transmembrane 9 superfamily member 3	Penetrating at least one phospholipid bilayer of a membrane. May also refer to the state of being buried in the bilayer with no exposure outside the bilayer. When used to describe a protein, indicates that all or part of the peptide sequence is embedded in the membrane. [GOC:go_curators]
ERCC6	chr10	50663414	50747584	84171	4	3	4	0	16	19	11	1.75402	0.000174879	Neg.Binomial.W	0.000255902	0.0326716	0.182169	0.149497	P2 - B-cell	ENSG00000225830	ERCC6	9058	-2.08134	4.39446	-9.57394	4.69e-08	0.00232913	8.78529	2074	excision repair cross-complementing rodent repair deficiency, complementation group 6	Any process that activates or increases the frequency, rate or extent of transcription elongation, the extension of an RNA molecule after transcription initiation and promoter clearance by the addition of ribonucleotides catalyzed by a DNA-dependent RNA polymerase. [GOC:mah, GOC:txnOH]
SPAG1	chr8	101170134	101271506	101373	7	6	5	0	27	11	21	1.37724	0.0002483	Neg.Binomial	0.000355144	0.0443905	0.194003	0.149612	P1 - B-cell	ENSG00000104450	SPAG1	5054	-2.44793	3.24299	-9.13835	8.9e-08	0.00437776	8.21075	6674	sperm associated antigen 1	Interacting selectively and non-covalently with any protein or protein complex (a complex of two or more proteins that may include other nonprotein molecules). [GOC:go_curators]
SLC30A7	chr1	101361632	101447309	85678	4	9	1	0	16	16	17	1.33923	0.00781474	Neg.Binomial	0.00903659	0.0408506	0.190636	0.149786	P2 - B-cell	ENSG00000162695	SLC30A7	8334	-1.27572	6.18438	-8.78902	1.51e-07	0.00745194	7.42455	148867	solute carrier family 30 (zinc transporter), member 7	The directed movement of zinc (Zn) ions into, out of or within a cell, or between cells, by means of some agent such as a transporter or pore. [GOC:ai]
TICRR	chr15	90118713	90174287	55575	5	3	1	3	5	10	19	1.28093	0.00467168	Neg.Binomial	0.00558399	0.0539811	0.203929	0.149948	P1 - B-cell	ENSG00000140534	C15orf42	8398	5.91885	0.766316	11.4236	3.85e-09	0.000191937	11.3478	90381	TOPBP1-interacting checkpoint and replication regulator	Any process that modulates the frequency, rate or extent of initiation of DNA-dependent DNA replication; the process in which DNA becomes competent to replicate. In eukaryotes, replication competence is established in early G1 and lost during the ensuing S phase. [GOC:mah]
DMXL1	chr5	118373467	118584833	211367	4	15	5	1	29	48	37	1.82813	0.000316547	Neg.Binomial	0.000444166	0.0295694	0.179782	0.150213	P2 - B-cell	ENSG00000172869	DMXL1	13579	-1.87012	7.61911	-10.1791	2e-08	0.000993868	9.30464	1657	Dmx-like 1	Interacting selectively and non-covalently with any protein or protein complex (a complex of two or more proteins that may include other nonprotein molecules). [GOC:go_curators]
ANKRD30B	chr18	14748239	14852737	104499	1	0	0	0	18	20	10	3.22154	2.1e-11	Neg.Binomial	9.4e-11	0.00239237	0.153112	0.150719	P1 - B-cell	ENSG00000180777	ANKRD30B	5100	9.1874	-0.91001	14.6257	1e-10	5.04e-06	14.7341	374860	ankyrin repeat domain 30B	Interacting selectively and non-covalently with any protein or protein complex (a complex of two or more proteins that may include other nonprotein molecules). [GOC:go_curators]
REXO5	chr16	20817751	20860990	43240	3	2	1	1	10	4	11	1.79176	0.0140215	Neg.Binomial.W	0.0154489	0.0404718	0.192723	0.152251	P1 - B-cell	ENSG00000005189	AC004381.6.1	4114	4.09709	1.14137	13.0074	5.77e-10	2.89e-05	13.1743	81691	exonuclease NEF-sp. RNA exonuclease 5	A small, dense body one or more of which are present in the nucleus of eukaryotic cells. It is rich in RNA and protein, is not bounded by a limiting membrane, and is not seen during mitosis. Its prime function is the transcription of the nucleolar DNA into 45S ribosomal-precursor RNA, the processing of this RNA into 5.8S, 18S, and 28S components of ribosomal RNA, and the association of these comp…
SGCE	chr7	94214542	94285521	70980	3	3	1	3	9	12	19	1.97936	0.000455429	Neg.Binomial.W	0.000621836	0.0352212	0.187846	0.152625	P2 - B-cell	ENSG00000127990	SGCE	2547	-6.36096	0.946656	-10.3203	1.64e-08	0.00081941	9.64948	8910	sarcoglycan, epsilon	A protein complex formed of four sarcoglycans plus sarcospan; there are six known sarcoglycans: alpha-, beta-, gamma-, delta-, epsilon- and zeta-sarcoglycan; all are N-glycosylated single-pass transmembrane proteins. The sarcoglycan-sarcospan complex is a subcomplex of the dystrophin glycoprotein complex, and is fixed to the dystrophin axis by a lateral association with the dystroglycan complex. …
TFDP2	chr3	141663277	141868386	205110	3	6	2	2	34	33	38	2.70062	5.5e-13	Neg.Binomial.W	3.24e-12	0.0158452	0.17064	0.154795	P1 - B-cell	ENSG00000114126	TFDP2	11895	1.39863	6.84409	11.8172	2.36e-09	0.00011763	11.5818	7029	transcription factor Dp-2 (E2F dimerization partner 2)	Interacting selectively and non-covalently with a regulatory transcription factor and also with the basal transcription machinery in order to modulate transcription. Cofactors generally do not bind DNA, but rather mediate protein-protein interactions between regulatory transcription factors and the basal transcription machinery. [GOC:txnOH, PMID:10213677, PMID:16858867]
WASF1	chr6	110421022	110501207	80186	0	4	0	0	9	8	24	2.39182	7.5e-06	Neg.Binomial	1.37e-05	0.012471	0.170437	0.157966	P1 - B-cell	ENSG00000112290	WASF1	3260	3.25207	1.98644	13.2765	4.26e-10	2.13e-05	13.5179	8936	WAS protein family, member 1	Assembly of actin filaments by the addition of actin monomers to a filament. [GOC:mah]
BARD1	chr2	215590370	215674428	84059	6	3	3	4	21	13	18	1.3622	0.000758917	Neg.Binomial.W	0.00101208	0.0475856	0.206204	0.158619	P1 - B-cell	ENSG00000138376	BARD1	6062	2.74795	5.83371	13.0578	5.45e-10	2.73e-05	13.1037	580	BRCA1 associated RING domain 1	Any process that stops, prevents, or reduces the frequency, rate or extent of mRNA 3'-end processing. [GOC:mah]
MELK	chr9	36572859	36677678	104820	4	1	4	0	22	16	19	2.15495	0.00148287	Neg.Binomial.W	0.00189905	0.0214654	0.181263	0.159798	P1 - B-cell	ENSG00000165304	MELK	3090	3.32236	3.0398	9.06679	9.91e-08	0.00487043	8.00329	9833	maternal embryonic leucine zipper kinase	The chemical reactions and pathways resulting in the formation of lipopolysaccharides, any of a group of related, structurally complex components of the outer membrane of Gram-negative bacteria. [GOC:ai]
ABCB4	chr7	87031013	87109751	78739	2	10	3	0	13	17	19	1.32914	0.00358297	Neg.Binomial	0.00435899	0.0476257	0.207436	0.159811	P1 - B-cell	ENSG00000005471	ABCB4	7494	-3.38397	3.3542	-8.95541	1.17e-07	0.00575575	7.79601	5244	ATP-binding cassette, sub-family B (MDR/TAP), member 4	Catalysis of the reaction: ATP + H2O + xenobiotic(in) = ADP + phosphate + xenobiotic(out). [EC:3.6.3.44]
UBE2E3	chr2	181831975	181941312	109338	11	9	0	4	27	19	25	1.27932	0.00254725	Neg.Binomial	0.00315518	0.0548757	0.216454	0.161578	P1 - B-cell	ENSG00000170035	UBE2E3	3004	1.73117	4.32675	11.2242	4.96e-09	0.000247178	10.9749	10477	ubiquitin-conjugating enzyme E2E 3	Catalysis of the ligation of an acid to an amino acid via a carbon-nitrogen bond, with the concomitant hydrolysis of the diphosphate bond in ATP or a similar triphosphate. [GOC:jl, GOC:mah]
BMP2K	chr4	79697496	79837526	140031	0	5	0	0	25	17	30	2.50186	5.59e-07	Neg.Binomial	1.24e-06	0.0089266	0.171391	0.162464	P2 - B-cell	ENSG00000138756	BMP2K	9938	-2.52074	5.01227	-10.88	7.76e-09	0.00038816	10.5398	55589	BMP2 inducible kinase	Catalysis of the transfer of a phosphorus-containing group from one compound (donor) to another (acceptor). [GOC:jl, ISBN:0198506732]
CEP70	chr3	138213186	138313380	100195	2	4	2	0	19	15	21	1.97626	7.14e-05	Neg.Binomial.W	0.000110816	0.0199611	0.182977	0.163015	P1 - B-cell	ENSG00000114107	CEP70	4421	2.23351	6.2534	15.8441	2.99e-11	1.5e-06	16.1163	80321	centrosomal protein 70kDa	The mitotic cell cycle transition by which a cell in G2 commits to M phase. The process begins when the kinase activity of M cyclin/CDK complex reaches a threshold high enough for the cell cycle to proceed. This is accomplished by activating a positive feedback loop that results in the accumulation of unphosphorylated and active M cyclin/CDK complex. [GOC:mtg_cell_cycle]
SCMH1	chr1	41492872	41707826	214955	5	5	9	3	25	34	63	2.21236	0.00021647	Neg.Binomial.W	0.000313149	0.0255868	0.189187	0.1636	P1 - B-cell	ENSG00000010803	SCMH1	4447	1.62838	5.17572	10.4385	1.4e-08	0.000693631	9.83832	22955	sex comb on midleg homolog 1 (Drosophila)	The process in which anatomical structures are generated and organized. Morphogenesis pertains to the creation of form. [GOC:go_curators, ISBN:0521436125]
ECM2	chr9	95256365	95298937	42573	2	1	4	1	6	11	10	1.82161	0.00529037	Neg.Binomial.W	0.0062561	0.0469781	0.211402	0.164423	P3 - B-cell	ENSG00000106823	ECM2	4350	4.35003	0.0375154	10.0064	2.54e-08	0.00127246	9.49319	1842	extracellular matrix protein 2, female organ and adipocyte specific	Interacting selectively and non-covalently with a type V collagen. [GOC:BHF, GOC:mah]
CSE1L	chr20	47662838	47713489	50652	3	2	1	2	10	10	11	1.7148	0.000810612	Neg.Binomial.W	0.00107456	0.0394851	0.204006	0.164521	P3 - B-cell	ENSG00000124207	CSE1L	4619	1.45903	6.63324	9.90978	2.91e-08	0.00145672	9.13381	1434	CSE1 chromosome segregation 1-like (yeast)	The selective, non-covalent, often stoichiometric, interaction of a molecule with one or more specific sites on another molecule. [GOC:ceb, GOC:mah, ISBN:0198506732]
BZW2	chr7	16685756	16746148	60393	5	4	5	3	16	13	14	1.44843	0.000372456	Neg.Binomial.W	0.000516491	0.0703724	0.237334	0.166962	P2 - B-cell	ENSG00000136261	BZW2	3662	1.86691	5.45459	11.1347	5.57e-09	0.000278905	10.7711	28969	basic leucine zipper and W2 domains 2	The selective, non-covalent, often stoichiometric, interaction of a molecule with one or more specific sites on another molecule. [GOC:ceb, GOC:mah, ISBN:0198506732]
CCDC150	chr2	197504278	197628214	123937	3	3	1	2	21	23	25	2.68558	1.74e-10	Neg.Binomial.W	6.98e-10	0.0181544	0.185578	0.167424	P1 - B-cell	ENSG00000144395	CCDC150	9687	2.07974	2.18639	8.79243	1.5e-07	0.00736989	7.6244	284992	NA	NA
NIPAL2	chr8	99202061	99306621	104561	7	4	2	2	13	22	29	1.91365	0.0165391	Neg.Binomial.W	0.0179553	0.0358642	0.204028	0.168163	P1 - B-cell	ENSG00000104361	NIPAL2	5599	-5.10686	2.53349	-10.5038	1.28e-08	0.000635205	10.1596	79815	NIPA-like domain containing 2	The directed movement of magnesium (Mg) ions into, out of or within a cell, or between cells, by means of some agent such as a transporter or pore. [GOC:ai]
ADK	chr10	75910960	76469061	558102	10	22	6	5	102	89	123	2.45592	0.00912548	Neg.Binomial.W	0.0104049	0.0192617	0.18754	0.168279	P1 - B-cell	ENSG00000156110	ADK	2968	-3.10309	5.67727	-10.6832	1.01e-08	0.000499962	10.293	132	adenosine kinase	The chemical reactions and pathways resulting in the formation of dATP, deoxyadenosine triphosphate (2'-deoxyadenosine 5'-triphosphate). [ISBN:0198506732]
TMEM64	chr8	91634223	91803860	169638	13	9	5	1	37	34	36	1.80403	3.06e-05	Neg.Binomial	5.07e-05	0.0412643	0.210252	0.168987	P2 - B-cell	ENSG00000180694	TMEM64	5870	-2.83353	4.8292	-12.379	1.2e-09	6.01e-05	12.4862	169200	transmembrane protein 64	Penetrating at least one phospholipid bilayer of a membrane. May also refer to the state of being buried in the bilayer with no exposure outside the bilayer. When used to describe a protein, indicates that all or part of the peptide sequence is embedded in the membrane. [GOC:go_curators]
SS18	chr18	23596219	23671164	74946	1	3	1	3	18	13	13	2.09323	0.001196	Neg.Binomial.W	0.00155638	0.0266859	0.195696	0.169011	P2 - B-cell	ENSG00000141380	SS18	3845	-1.37499	6.72014	-9.43559	5.74e-08	0.00284522	8.35027	6760	synovial sarcoma translocation, chromosome 18	The function of a transcription cofactor that activates transcription in conjuction with a ligand-dependent nuclear receptor from a RNA polymerase II promoter; does not bind DNA itself. [GOC:dph, GOC:tb]
N4BP2	chr4	40058446	40159872	101427	0	3	3	4	22	20	17	1.9066	0.000338961	Neg.Binomial.W	0.000472999	0.0246483	0.1939	0.169251	P1 - B-cell	ENSG00000078177	N4BP2	9926	2.16373	7.48936	18.8254	2.12e-12	1.07e-07	18.7277	55728	NEDD4 binding protein 2	Catalysis of the reaction: ATP + 5'-dephospho-DNA = ADP + 5'-phospho-DNA. [EC:2.7.1.78]
EIF2AK4	chr15	40226347	40327797	101451	7	4	2	3	16	30	18	1.83361	0.0058038	Neg.Binomial.W	0.00682687	0.0394279	0.210282	0.170854	P2 - B-cell	ENSG00000128829	EIF2AK4	11962	1.66574	6.42041	9.18243	8.34e-08	0.00412549	7.8733	440275	eukaryotic translation initiation factor 2 alpha kinase 4	Catalysis of the reaction: ATP + [eukaryotic translation initiation factor 2 alpha subunit] = ADP + [eukaryotic translation initiation factor 2 alpha subunit] phosphate. [GOC:mah, InterPro:IPR015516]
CCDC88A	chr2	55514978	55647057	132080	6	11	13	1	24	37	30	1.52634	0.00122806	Neg.Binomial	0.00159693	0.0586766	0.229659	0.170982	P1 - B-cell	ENSG00000115355	CCDC88A	14537	2.41783	6.66903	13.7868	2.43e-10	1.22e-05	13.8855	55704	coiled-coil domain containing 88A	A process which results in the assembly, arrangement of constituent parts, or disassembly of a membrane. A membrane is a double layer of lipid molecules that encloses all cells, and, in eukaryotes, many organelles; may be a single or double lipid bilayer; also includes associated proteins. [GOC:dph, GOC:tb]
YTHDC2	chr5	112849380	112930982	81603	3	2	0	3	17	9	22	1.8365	0.000155654	Neg.Binomial.W	0.000230046	0.0245089	0.196071	0.171562	P2 - B-cell	ENSG00000047188	YTHDC2	10989	-1.58819	6.27275	-10.2881	1.72e-08	0.000856203	9.63996	64848	YTH domain containing 2	Catalysis of the reaction: NTP + H2O = NDP + phosphate, to drive the unwinding of a DNA or RNA helix. [GOC:mah, ISBN:0198506732]
SESN3	chr11	94898704	94965705	67002	1	4	1	0	9	15	15	2.23359	2.58e-05	Neg.Binomial.W	4.33e-05	0.0223874	0.194024	0.171637	P2 - B-cell	ENSG00000149212	SESN3	10370	-2.01911	7.60473	-14.9632	7.1e-11	3.59e-06	15.1863	143686	sestrin 3	A regulatory process that halts progression through the cell cycle during one of the normal phases (G1, S, G2, M). [GOC:dph, GOC:mah, GOC:tb]
KHDRBS2	chr6	62390139	62996132	605994	13	42	34	4	100	89	195	1.59464	0.00166253	Neg.Binomial	0.00210634	0.0383667	0.211223	0.172856	P1 - B-cell	ENSG00000112232	KHDRBS2	2199	-6.69505	0.673181	-9.16801	8.52e-08	0.00418933	8.24576	202559	KH domain containing, RNA binding, signal transduction associated 2	Interacting selectively and non-covalently with a sequence of uracil residues in an RNA molecule. [GOC:mah]
RNGTT	chr6	89319985	89673348	353364	12	20	18	2	68	76	79	1.94475	1.71e-08	Neg.Binomial	4.94e-08	0.0367893	0.210359	0.17357	P2 - B-cell	ENSG00000111880	RNGTT	4826	-2.24511	6.28641	-9.42729	5.81e-08	0.00287971	8.39369	8732	RNA guanylyltransferase and 5'-phosphatase	The process in which a virus effects a change in the structure or processes of its host organism. [GOC:bf, GOC:jl, ISBN:0781718325, UniProtKB-KW:KW-0945]
COL4A3	chr2	228029281	228179508	150228	13	4	18	2	34	47	25	1.53054	0.000237833	Neg.Binomial	0.000341548	0.0615731	0.235198	0.173625	P1 - B-cell	ENSG00000169031	COL4A3	9316	-6.71227	1.15078	-13.1467	4.93e-10	2.47e-05	12.9332	1285	collagen, type IV, alpha 3 (Goodpasture antigen)	Any apoptotic process in an endothelial cell. An endothelial cell comprises the outermost layer or lining of anatomical structures and can be squamous or cuboidal. [CL:0000115, GOC:BHF, GOC:mah, GOC:mtg_apoptosis]
PEAK1	chr15	77400471	77712486	312016	6	17	9	5	59	60	72	2.0417	0.00931576	Neg.Binomial.W	0.0105929	0.0296459	0.204049	0.174403	P1 - B-cell	ENSG00000173517	PEAK1.1	16711	1.48084	5.15007	10.0757	2.3e-08	0.00113971	9.24674	79834	pseudopodium-enriched atypical kinase 1	Catalysis of the reaction: ATP + a non-membrane spanning protein L-tyrosine = ADP + a non-membrane spanning protein L-tyrosine phosphate. [EC:2.7.10.2]
EML5	chr14	89078775	89259096	180322	8	6	5	4	37	26	49	1.81916	3.84e-08	Neg.Binomial.W	1.03e-07	0.0318874	0.207037	0.17515	P2 - B-cell	ENSG00000165521	EML5	11021	-2.10584	4.51938	-10.7395	9.34e-09	0.000466954	10.402	161436	echinoderm microtubule associated protein like 5	Any of the long, generally straight, hollow tubes of internal diameter 12-15 nm and external diameter 24 nm found in a wide variety of eukaryotic cells; each consists (usually) of 13 protofilaments of polymeric tubulin, staggered in such a manner that the tubulin monomers are arranged in a helical pattern on the microtubular surface, and with the alpha/beta axes of the tubulin subunits parallel t…
SLC41A2	chr12	105196331	105352522	156192	2	4	2	1	27	22	40	2.75457	2.25e-06	Neg.Binomial.W	4.52e-06	0.0144053	0.189937	0.175532	P1 - B-cell	ENSG00000136052	SLC41A2	5151	-3.23209	2.0705	-8.93596	1.21e-07	0.00592701	7.96802	84102	solute carrier family 41 (magnesium transporter), member 2	The directed movement of cations, atoms or small molecules with a net positive charge, into, out of or within a cell, or between cells, by means of some agent such as a transporter or pore. [GOC:ai]
TAF4B	chr18	23806409	23971642	165234	3	0	0	2	26	25	40	2.98456	7.51e-07	Neg.Binomial.W	1.62e-06	0.00756503	0.183578	0.176013	P1 - B-cell	ENSG00000141384	TAF4B	4784	-4.79196	5.14419	-14.474	1.17e-10	5.89e-06	14.769	6875	TAF4b RNA polymerase II, TATA box binding protein (TBP)-associated factor, 105kDa	A complex composed of TATA binding protein (TBP) and TBP associated factors (TAFs); the total mass is typically about 800 kDa. Most of the TAFs are conserved across species. In TATA-containing promoters for RNA polymerase II (Pol II), TFIID is believed to recognize at least two distinct elements, the TATA element and a downstream promoter element. TFIID is also involved in recognition of TATA-les…
ZNF714	chr19	21264971	21301990	37020	2	0	3	2	11	7	7	1.3173	0.0104737	Neg.Binomial.W	0.0118262	0.0472717	0.225104	0.177832	P1 - B-cell	ENSG00000160352	ZNF714	2164	2.20684	4.88226	11.7875	2.45e-09	0.000122001	11.6474	148206	zinc finger protein 714	Interacting selectively and non-covalently with any nucleic acid. [GOC:jl]
BOD1L1	chr4	13570362	13629347	58986	0	2	0	0	10	11	12	2.53143	1.91e-10	Neg.Binomial	7.61e-10	0.00847659	0.186485	0.178008	P2 - B-cell	ENSG00000038219	BOD1L	15860	-1.49799	8.12647	-8.70585	1.72e-07	0.00846251	7.05222	259282	biorientation of chromosomes in cell division 1-like 1	Any molecular function by which a gene product interacts selectively and non-covalently with DNA (deoxyribonucleic acid). [GOC:dph, GOC:jl, GOC:tb, GOC:vw]
TMEM170B	chr6	11537938	11583757	45820	0	0	2	0	5	14	7	2.07944	3.51e-07	Neg.Binomial	8.07e-07	0.0109123	0.189146	0.178234	P2 - B-cell	ENSG00000205269	TMEM170B	8426	1.81887	4.84178	13.1833	4.73e-10	2.38e-05	13.3375	100113407	transmembrane protein 170B	Penetrating at least one phospholipid bilayer of a membrane. May also refer to the state of being buried in the bilayer with no exposure outside the bilayer. When used to describe a protein, indicates that all or part of the peptide sequence is embedded in the membrane. [GOC:go_curators]
TMEM38B	chr9	108456825	108538893	82069	1	3	0	1	14	19	15	2.27181	2.71e-08	Neg.Binomial.W	7.48e-08	0.0152311	0.194958	0.179727	P2 - B-cell	ENSG00000095209	TMEM38B	4511	-1.75809	5.06663	-9.17381	8.45e-08	0.00417841	8.10762	55151	transmembrane protein 38B	The directed movement of inorganic cations with a valency of one into, out of or within a cell, or between cells, by means of some agent such as a transporter or pore. Inorganic cations are atoms or small molecules with a positive charge which do not contain carbon in covalent linkage. [GOC:ai]
ADAMTS3	chr4	73146686	73434516	287831	7	3	5	4	62	51	57	2.6886	4.3e-17	Neg.Binomial	4.19e-16	0.0165027	0.196875	0.180372	P3 - B-cell	ENSG00000156140	ADAMTS3	6585	5.90855	-3.02093	13.0621	5.42e-10	2.74e-05	12.7617	9508	ADAM metallopeptidase with thrombospondin type 1 motif, 3	Any protein maturation process achieved by the cleavage of a peptide bond or bonds within a protein. Protein maturation is the process leading to the attainment of the full functional capacity of a protein. [GOC:curators, GOC:jl, GOC:jsg]
CEP85L	chr6	118781935	119031238	249304	9	12	4	4	53	55	49	2.19145	9.49e-14	Neg.Binomial.W	6.17e-13	0.029081	0.209918	0.180837	P1 - B-cell	ENSG00000111860	CEP85L	9462	-1.85924	6.9496	-11.9882	1.91e-09	9.55e-05	11.8821	387119	centrosomal protein 85kDa-like	A structure comprised of a core structure (in most organisms, a pair of centrioles) and peripheral material from which a microtubule-based structure, such as a spindle apparatus, is organized. Centrosomes occur close to the nucleus during interphase in many eukaryotic cells, though in animal cells it changes continually during the cell-division cycle. [GOC:mah, ISBN:0198547684]
MTX2	chr2	177134123	177202753	68631	0	0	1	0	27	4	7	2.99573	5.7e-06	Neg.Binomial	1.07e-05	0.00364267	0.184562	0.180919	P1 - B-cell	ENSG00000128654	MTX2	1717	-3.50368	3.87193	-9.576	4.68e-08	0.00230854	8.89467	10651	metaxin 2	The chemical reactions and pathways involving a specific protein, rather than of proteins in general, occurring at the level of an individual cell. Includes cellular protein modification. [GOC:jl]
SMCHD1	chr18	2655886	2805015	149130	13	13	0	3	30	48	25	1.49841	0.00642494	Neg.Binomial	0.00751269	0.0486153	0.230224	0.181609	P1 - B-cell	ENSG00000101596	SMCHD1	8707	-1.79903	9.98894	-12.2606	1.38e-09	6.88e-05	11.8793	23347	structural maintenance of chromosomes flexible hinge domain containing 1	Compensating for the two-fold variation in X-chromosome:autosome ratios between sexes by a global inactivation of all, or most of, the genes on one of the X-chromosomes in the XX sex by a mechanism of DNA methylation. [GOC:dph, GOC:sdb_2009, GOC:tb]
ACSL6	chr5	131142683	131347936	205254	11	11	9	1	57	36	43	1.70422	6.22e-05	Neg.Binomial	9.74e-05	0.0389761	0.220865	0.181888	P3 - B-cell	ENSG00000164398	ACSL6	14273	4.03364	3.14257	9.48239	5.36e-08	0.0026825	8.73681	23305	acyl-CoA synthetase long-chain family member 6	The chemical reactions and pathways involving long-chain fatty acids, A long-chain fatty acid is a fatty acid with a chain length between C13 and C22. [CHEBI:15904, GOC:ajp]
DMXL2	chr15	51739908	51915030	175123	10	9	4	2	31	58	26	1.8592	0.0492891	Neg.Binomial.W	0.0492891	0.0356892	0.218894	0.183205	P1 - B-cell	ENSG00000104093	DMXL2	13807	2.76213	4.89249	10.9019	7.54e-09	0.000374824	10.5016	23312	Dmx-like 2	The lipid bilayer surrounding a synaptic vesicle. [GOC:mah]
KCNQ5	chr6	73331520	73908574	577055	21	30	14	9	141	117	115	1.86245	0.0044061	Neg.Binomial.W	0.00528886	0.0320593	0.215462	0.183403	P1 - B-cell	ENSG00000185760	KCNQ5	7600	-4.9241	2.3987	-9.27404	7.28e-08	0.00358169	8.43934	56479	potassium voltage-gated channel, KQT-like subfamily, member 5	A protein complex that forms a transmembrane channel through which potassium ions may cross a cell membrane in response to changes in membrane potential. [GOC:mah]
TNFRSF10A	chr8	23047965	23082639	34675	4	3	2	0	6	11	9	1.34855	0.0371687	Neg.Binomial.W	0.0380256	0.0648882	0.24994	0.185052	P1 - B-cell	ENSG00000104689	TNFRSF10A	2951	-4.43995	4.36273	-13.9239	2.09e-10	1.05e-05	14.2157	8797	tumor necrosis factor receptor superfamily, member 10a	A series of molecular signals in which a signal is conveyed from the cell surface to trigger the apoptotic death of a cell. The pathway starts with either a ligand binding to a cell surface receptor, or a ligand being withdrawn from a cell surface receptor (e.g. in the case of signaling by dependence receptors), and ends when the execution phase of apoptosis is triggered. [GOC:mtg_apoptosis, GOC:…
EXOC6B	chr2	72403113	73053177	650065	7	6	11	10	100	178	112	2.56335	1.56e-21	Neg.Binomial.W	2.62e-20	0.0130756	0.19998	0.186904	P1 - B-cell	ENSG00000144036	EXOC6B	10192	-2.54238	4.76096	-10.4564	1.37e-08	0.000677068	10.0656	23233	exocyst complex component 6B	A protein complex peripherally associated with the plasma membrane that determines where vesicles dock and fuse. At least eight complex components are conserved between yeast and mammals. [PMID:9700152]
GDAP1	chr8	75233365	75401107	167743	6	4	12	4	32	37	45	2.00402	1.82e-07	Neg.Binomial.W	4.37e-07	0.0387498	0.226537	0.187787	P2 - B-cell	ENSG00000104381	GDAP1	4052	-2.43327	3.35202	-10.4799	1.32e-08	0.000660199	10.1228	54332	ganglioside induced differentiation associated protein 1	Located such that some or all of the gene product itself penetrates at least one phospholipid bilayer of the mitochondrial outer membrane. May also refer to the state of being buried in the bilayer with no exposure outside the bilayer. [GOC:mah]
CTNNAL1	chr9	111704851	111775809	70959	0	0	3	1	17	15	11	2.34181	0.00326416	Neg.Binomial.W	0.00399303	0.0140926	0.201995	0.187902	P1 - B-cell	ENSG00000119326	CTNNAL1	3129	4.40786	4.5702	10.3147	1.66e-08	0.000820615	9.71152	8727	catenin (cadherin-associated protein), alpha-like 1	A series of molecular signals within the cell that are mediated by a member of the Rho family of proteins switching to a GTP-bound active state. [GOC:bf]
ERI2	chr16	20791515	20911671	120157	5	4	3	3	30	21	28	2.12691	9.55e-09	Neg.Binomial.W	2.85e-08	0.0312092	0.219158	0.187949	P1 - B-cell	ENSG00000196678	ERI2	6761	3.30444	2.66946	9.00281	1.09e-07	0.00535977	7.91685	112479	ERI1 exoribonuclease family member 2	Catalysis of the hydrolysis of ester linkages within nucleic acids by removing nucleotide residues from the 3' or 5' end. [GOC:mah, ISBN:0198547684]
SHPRH	chr6	146185381	146285559	100179	1	1	0	0	22	15	21	3.23212	3.01e-20	Neg.Binomial.W	4.21e-19	0.00499107	0.192988	0.187997	P2 - B-cell	ENSG00000146414	SHPRH	17637	-1.68383	6.7261	-9.23212	7.74e-08	0.00383341	8.05858	257218	SNF2 histone linker PHD RING helicase, E3 ubiquitin protein ligase	Catalysis of the reaction: NTP + H2O = NDP + phosphate, to drive the unwinding of a DNA or RNA helix. [GOC:mah, ISBN:0198506732]
DTL	chr1	212208919	212280742	71824	3	5	0	3	25	10	14	1.62952	4.26e-05	Neg.Binomial	6.81e-05	0.038288	0.227408	0.18912	P1 - B-cell	ENSG00000143476	DTL	4892	5.30801	3.48741	12.6005	9.22e-10	4.61e-05	12.7242	51514	denticleless E3 ubiquitin protein ligase homolog (Drosophila)	A ubiquitin ligase complex in which a cullin from the Cul4B subfamily and a RING domain protein form the catalytic core; substrate specificity is conferred by unknown subunits. [PMID:15571813, PMID:15688063]
CLSPN	chr1	36185819	36235568	49750	0	1	1	3	13	8	11	1.93284	0.00332276	Neg.Binomial.W	0.00406191	0.0251256	0.214405	0.18928	P1 - B-cell	ENSG00000092853	CLSPN	5438	3.74081	4.27891	15.2289	5.44e-11	2.74e-06	15.5513	63967	claspin	Interacting selectively and non-covalently with an anaphase-promoting complex. A ubiquitin ligase complex that degrades mitotic cyclins and anaphase inhibitory protein, thereby triggering sister chromatid separation and exit from mitosis. [GOC:BHF, GOC:dph, GOC:tb]
EPB41L5	chr2	120770581	120936695	166115	2	8	5	7	29	27	55	2.03204	0.00540806	Neg.Binomial.W	0.0063841	0.0331096	0.222737	0.189628	P1 - B-cell	ENSG00000115109	EPB41L5	9281	-3.45773	4.26507	-14.256	1.47e-10	7.39e-06	14.5482	57669	erythrocyte membrane protein band 4.1 like 5	Any process that modulates the frequency, rate or extent of gene expression after the production of an RNA transcript. [GOC:dph, GOC:tb]
MOB1B	chr4	71768043	71888166	120124	2	9	0	0	21	26	30	1.96944	0.000677142	Neg.Binomial	0.000908487	0.022893	0.213668	0.190775	P3 - B-cell	ENSG00000173542	MOB1B	8801	2.2699	5.44566	10.6964	9.89e-09	0.000497142	10.3131	92597	MOB kinase activator 1B	Any process that activates or increases the frequency, rate or extent of addition of phosphate groups to a molecule. [GOC:jl]
SPOCK3	chr4	167654535	168155947	501413	23	9	12	4	88	113	122	2.07757	0.0213255	Neg.Binomial.W	0.0227208	0.0239324	0.214727	0.190794	P2 - B-cell	ENSG00000196104	SPOCK3	4479	5.43922	-3.97631	11.449	3.73e-09	0.000186957	11.3124	50859	sparc/osteonectin, cwcv and kazal-like domains proteoglycan (testican) 3	Stops, prevents or reduces the activity of metalloendopeptidases, enzymes that catalyze the hydrolysis of nonterminal peptide bonds in a polypeptide chain and contain a chelated metal ion at their active sites which is essential to their catalytic activity. [GOC:ai]
MND1	chr4	154265801	154336270	70470	4	5	1	0	19	16	13	1.95119	0.0124013	Neg.Binomial.W	0.0138009	0.0354761	0.227047	0.191571	P1 - B-cell	ENSG00000121211	MND1	1513	5.41127	2.58876	16.7413	1.29e-11	6.5e-07	16.954	84057	meiotic nuclear divisions 1 homolog (S. cerevisiae)	A cell cycle process comprising the steps by which a cell progresses through the nuclear division phase of a meiotic cell cycle. A meiotic cell cycle is the specialized nuclear and cell division in which a single diploid cell undergoes two nuclear divisions following a single round of DNA replication in order to produce four daughter cells that contain half the number of chromosomes as the diploi…
SGPL1	chr10	72575717	72640930	65214	1	2	3	0	10	15	17	1.9994	0.000802247	Neg.Binomial.W	0.00106586	0.0230012	0.214678	0.191677	P2 - B-cell	ENSG00000166224	SGPL1	6257	-1.70916	5.2278	-8.65672	1.85e-07	0.0091286	7.30576	8879	sphingosine-1-phosphate lyase 1	The chemical reactions and pathways resulting in the breakdown of sphingolipids, any of a class of lipids containing the long-chain amine diol sphingosine or a closely related base (a sphingoid). [GOC:mah, ISBN:0198506732]
RIC3	chr11	8127597	8190602	63006	2	2	5	0	14	13	16	1.85166	0.0219715	Neg.Binomial.W	0.023311	0.0357109	0.227492	0.191781	P1 - B-cell	ENSG00000166405	RIC3	7700	-3.55993	3.42039	-9.51502	5.11e-08	0.00252085	8.77748	79608	RIC3 acetylcholine receptor chaperone	Interacting selectively and non-covalently with any protein or protein complex (a complex of two or more proteins that may include other nonprotein molecules) that contributes to the process of protein folding. [GOC:mtg_cambridge_2009]
PAWR	chr12	79968759	80084877	116119	1	8	3	0	22	36	18	2.02463	3.65e-05	Neg.Binomial	5.92e-05	0.0258356	0.218167	0.192331	P1 - B-cell	ENSG00000177425	PAWR	11668	-3.05437	4.58232	-8.75349	1.6e-07	0.00782238	7.4563	5074	PRKC, apoptosis, WT1, regulator	Interacting selectively and non-covalently with a leucine zipper domain, a protein secondary structure exhibiting a periodic repetition of leucine residues at every seventh position over a distance covering eight helical turns. [GOC:jl, InterPro:IPR002158]
POLE2	chr14	50110273	50155140	44868	1	0	0	3	11	10	8	2.02815	0.0129929	Neg.Binomial.W	0.014396	0.0222876	0.215447	0.193159	P1 - B-cell	ENSG00000100479	POLE2	2808	3.54279	2.32727	10.5216	1.25e-08	0.000620162	10.1599	5427	polymerase (DNA directed), epsilon 2, accessory subunit	A heterotetrameric DNA polymerase complex that catalyzes processive DNA synthesis in the absence of PCNA, but is further stimulated in the presence of PCNA. The complex contains a large catalytic subunit and three small subunits, and is best characterized in Saccharomyces, in which the subunits are named Pol2p, Dpb2p, Dpb3p, and Dpb4p. Some evidence suggests that DNA polymerase epsilon is the lea…
CENPU	chr4	185615772	185655287	39516	1	2	5	1	5	14	11	1.93284	0.0207001	Neg.Binomial.W	0.0221271	0.056939	0.253062	0.196123	P1 - B-cell	ENSG00000151725	MLF1IP	2983	4.187	4.67843	10.7601	9.09e-09	0.000451615	10.3115	79682	centromere protein U	The process in which a virus effects a change in the structure or processes of its host organism. [GOC:bf, GOC:jl, ISBN:0781718325, UniProtKB-KW:KW-0945]
ZNF730	chr19	23299777	23332763	32987	1	1	3	1	13	5	6	2.0149	0.020305	Neg.Binomial.W	0.0217641	0.0454725	0.24252	0.197047	P1 - B-cell	ENSG00000183850	ZNF730	3203	6.03903	0.386656	14.9873	6.93e-11	3.49e-06	15.2555	100129543	zinc finger protein 730	Any process that modulates the frequency, rate or extent of cellular DNA-dependent transcription. [GOC:go_curators, GOC:txnOH]
ZWILCH	chr15	66797297	66842115	44819	2	1	0	3	8	15	8	1.91365	0.0011129	Neg.Binomial.W	0.00145143	0.0334679	0.230557	0.197089	P1 - B-cell	ENSG00000174442	ZWILCH	4498	2.0019	5.00991	8.82367	1.43e-07	0.00702767	7.4638	55055	zwilch kinetochore protein	A cell cycle checkpoint that ensures accurate chromosome replication and segregation by preventing progression through a mitotic cell cycle until conditions are suitable for the cell to proceed to the next stage. [GOC:mtg_cell_cycle]
DNAJC9	chr10	74943120	75008620	65501	0	3	0	1	22	8	12	2.31583	0.0123855	Neg.Binomial.W	0.0137918	0.0152669	0.213737	0.19847	P1 - B-cell	ENSG00000213551	DNAJC9	3247	2.01534	5.61191	12.2846	1.34e-09	6.69e-05	12.223	23234	DnaJ (Hsp40) homolog, subfamily C, member 9	Behavior directed towards society, or taking place between members of the same species. Occurs predominantly, or only, in individuals that are part of a group. [GOC:jh2, PMID:12848939, Wikipedia:Social_behavior]
IFIH1	chr2	163123589	163175213	51625	1	3	3	0	11	15	10	1.9994	5.27e-06	Neg.Binomial	9.94e-06	0.0338983	0.232446	0.198547	P1 - B-cell	ENSG00000115267	IFIH1	4528	-1.602	5.77188	-9.09809	9.46e-08	0.00464795	7.91936	64135	interferon induced with helicase C domain 1	The selective, non-covalent, often stoichiometric, interaction of a molecule with one or more specific sites on another molecule. [GOC:ceb, GOC:mah, ISBN:0198506732]
SFXN1	chr5	174904065	174956745	52681	1	6	2	1	10	16	13	1.62597	2.31e-05	Neg.Binomial	3.92e-05	0.0474554	0.246768	0.199313	P1 - B-cell	ENSG00000164466	SFXN1	7568	1.8629	6.00069	8.86248	1.35e-07	0.00662475	7.43092	94081	sideroflexin 1	The directed movement of cations, atoms or small molecules with a net positive charge, into, out of or within a cell, or between cells, by means of some agent such as a transporter or pore. [GOC:ai]
PAPOLG	chr2	60983365	61029220	45856	0	1	2	3	10	9	13	1.73007	0.00102107	Neg.Binomial.W	0.00134054	0.0327111	0.232612	0.199901	P2 - B-cell	ENSG00000115421	PAPOLG	8501	-1.68142	5.91634	-9.93947	2.79e-08	0.00138623	9.212	64895	poly(A) polymerase gamma	Any process involved in forming the mature 3' end of an RNA molecule. [GOC:mah]
FOCAD	chr9	20658308	20995954	337647	9	15	8	6	71	93	67	2.29141	1.07e-12	Neg.Binomial.W	5.88e-12	0.0281359	0.228049	0.199913	P2 - B-cell	ENSG00000188352	KIAA1797	6096	2.28508	4.79175	10.7676	9e-09	0.000449957	10.3386	54914	focadhesin	The selective, non-covalent, often stoichiometric, interaction of a molecule with one or more specific sites on another molecule. [GOC:ceb, GOC:mah, ISBN:0198506732]
ZC2HC1A	chr8	79578282	79629935	51654	3	1	0	0	6	8	20	2.42775	0.000333892	Neg.Binomial.W	0.00046666	0.0193596	0.219409	0.200049	P1 - B-cell	ENSG00000104427	FAM164A	2116	-4.99164	0.759662	-9.36793	6.34e-08	0.00312126	8.47596	51101	zinc finger, C2HC-type containing 1A	Interacting selectively and non-covalently with any metal ion. [GOC:ai]
VEZT	chr12	95611522	95696566	85045	5	1	3	4	16	19	26	1.95023	0.000359642	Neg.Binomial.W	0.000499894	0.0382151	0.239089	0.200874	P1 - B-cell	ENSG00000028203	VEZT	8793	1.47707	6.67013	11.8996	2.13e-09	0.000106353	11.6546	55591	vezatin, adherens junctions transmembrane protein	A complex of proteins that connect growing stereocilia in developing cochlear hair cells, composed of Vlgr1, usherin, vezatin, and whirlin. [PMID:16775142]
RC3H2	chr9	125606835	125667562	60728	2	2	0	3	13	15	14	1.84231	2.16e-05	Neg.Binomial.W	3.67e-05	0.028817	0.230536	0.201719	P2 - B-cell	ENSG00000056586	RC3H2	11492	-1.46929	7.30097	-11.9731	1.95e-09	9.78e-05	11.8092	54542	ring finger and CCCH-type domains 2	The external part of the cell wall and/or plasma membrane. [GOC:jl, GOC:mtg_sensu, GOC:sm]
ALDH7A1	chr5	125877533	125931110	53578	2	1	0	3	12	12	13	2.01319	5.63e-06	Neg.Binomial	1.05e-05	0.0279966	0.230194	0.202197	P1 - B-cell	ENSG00000164904	ALDH7A1	6911	4.97898	1.79746	12.6147	9.07e-10	4.54e-05	12.7778	501	aldehyde dehydrogenase 7 family, member A1	The chemical reactions and pathways resulting in the formation of betaine (N-trimethylglycine) from the oxidation of choline. [GOC:jl]
HSF5	chr17	56497529	56565759	68231	2	0	1	3	19	16	11	2.30259	6.95e-07	Neg.Binomial.W	1.52e-06	0.0219841	0.224727	0.202743	P1 - B-cell	ENSG00000176160	HSF5	4107	-5.54361	1.81281	-10.5676	1.18e-08	0.000583184	9.99206	124535	heat shock transcription factor family member 5	Interacting selectively and non-covalently with DNA of a specific nucleotide composition, e.g. GC-rich DNA binding, or with a specific sequence motif or type of DNA e.g. promotor binding or rDNA binding. [GOC:jl]
UBR5	chr8	103264501	103425069	160569	3	3	4	2	34	37	36	2.71052	3.37e-13	Neg.Binomial.W	2.03e-12	0.0186836	0.222127	0.203443	P2 - B-cell	ENSG00000104517	UBR5	16650	-1.23102	8.51764	-10.4353	1.41e-08	0.000701097	9.62407	51366	ubiquitin protein ligase E3 component n-recognin 5	Any process that stops, prevents or reduces the frequency, rate or extent of double-strand break repair. [GOC:BHF]
DNA2	chr10	70173821	70231879	58059	3	1	4	2	12	11	20	1.7492	0.000166233	Neg.Binomial.W	0.00024446	0.0430596	0.246875	0.203816	P1 - B-cell	ENSG00000138346	DNA2	5006	2.93758	4.48774	17.4261	6.97e-12	3.52e-07	17.6043	1763	DNA replication helicase/nuclease 2	Catalysis of the reaction: ATP + H2O = ADP + phosphate; this reaction requires the presence of single-stranded DNA, and it drives another reaction. [GOC:go_curators]
HERC5	chr4	89378268	89427314	49047	0	0	0	0	17	5	8	2.97893	4.72e-06	Neg.Binomial.W	8.96e-06	0	0.203886	0.203886	P1 - B-cell	ENSG00000138646	HERC5	4766	2.31982	5.86792	9.94083	2.78e-08	0.00137553	9.08552	51191	HECT and RLD domain containing E3 ubiquitin protein ligase 5	Catalysis of the covalent attachment of the ubiquitin-like protein ISG15 to other proteins. [GOC:mah, PMID:12826404]
SMC3	chr10	112327449	112364394	36946	1	2	0	0	7	10	8	2.25379	3.67e-06	Neg.Binomial	7.1e-06	0.0202999	0.225554	0.205255	P1 - B-cell	ENSG00000108055	SMC3	4275	1.14818	8.26204	9.27923	7.22e-08	0.00355437	7.8412	9126	structural maintenance of chromosomes 3	Interacting selectively and non-covalently with a mediator complex. The mediator complex is a protein complex that interacts with the carboxy-terminal domain of the largest subunit of RNA polymerase II and plays an active role in transducing the signal from a transcription factor to the transcriptional machinery. The Saccharomyces complex contains several identifiable subcomplexes: a head domain …
DPCD	chr10	103330317	103369425	39109	1	0	0	0	8	7	10	2.59027	3.34e-08	Neg.Binomial	9.06e-08	0.00639239	0.21308	0.206687	P2 - B-cell	ENSG00000166171	DPCD	2670	2.93547	1.15211	10.8406	8.17e-09	0.000408768	10.6035	25911	deleted in primary ciliary dyskinesia homolog (mouse)	The pattern specification process that results in the subdivision of the left/right axis in space to define an area or volume in which specific patterns of cell differentiation will take place or in which cells interpret a specific environment. [GOC:mtg_heart]
TWSG1	chr18	9334765	9402418	67654	6	2	0	0	15	14	19	1.99776	4.45e-06	Neg.Binomial	8.49e-06	0.0295622	0.236497	0.206935	P1 - B-cell	ENSG00000128791	TWSG1	3756	2.48057	3.98864	14.3846	1.29e-10	6.46e-06	14.6971	57045	twisted gastrulation BMP signaling modulator 1	Any process that stops, prevents, or reduces the frequency, rate or extent of osteoblast differentiation. [GOC:go_curators]
PLSCR4	chr3	145910126	145968966	58841	3	3	4	1	15	11	19	1.80403	0.00025943	Neg.Binomial.W	0.000370167	0.0467361	0.254924	0.208188	P3 - B-cell	ENSG00000114698	PLSCR4	4227	7.17595	-2.96804	10.1676	2.03e-08	0.00101749	9.6632	57088	phospholipid scramblase 4	The movement of a population of phospholipid molecules from one leaflet of the plasma membrane bilayer to the opposite leaflet, resulting in loss of lipid asymmetry and surface exposure of phosphatidylserine (PS) and phosphatidylethanolamine (PE). [GOC:cjm, PMID:20043909, PMID:20302864]
C11orf80	chr11	66511922	66610987	99066	1	4	0	3	16	22	30	2.43166	0.00179403	Neg.Binomial.W	0.00226165	0.0201886	0.228804	0.208615	P2 - B-cell	ENSG00000173715	C11orf80	4105	-3.34698	3.00559	-11.8402	2.29e-09	0.000114987	11.8633	79703	NA	NA
LMBR1	chr7	156473571	156685924	212354	14	7	8	1	42	58	56	2.19475	0.0357479	Neg.Binomial.W	0.0367202	0.0353184	0.244874	0.209556	P2 - B-cell	ENSG00000105983	LMBR1	7958	-1.39728	5.86757	-9.75291	3.63e-08	0.0018033	8.91154	64327	limb development membrane protein 1	The process, occurring in the embryo, by which the anatomical structures of the digit are generated and organized. A digit is one of the terminal divisions of an appendage, such as a finger or toe. [GOC:bf, GOC:jl, UBERON:0002544]
PKP4	chr2	159313476	159539391	225916	13	8	11	1	59	53	55	1.75897	3.15e-05	Neg.Binomial	5.2e-05	0.036518	0.246404	0.209886	P1 - B-cell	ENSG00000144283	PKP4	9533	3.15014	4.32176	10.0815	2.28e-08	0.00113058	9.4634	8502	plakophilin 4	Any process that activates or increases the frequency, rate or extent of the division of the cytoplasm of a cell, and its separation into two daughter cells. [GOC:mah]
RPS6KA5	chr14	91336799	91526980	190182	6	7	2	8	48	41	48	2.20222	6.96e-36	Neg.Binomial	7.73e-34	0.0302342	0.240121	0.209887	P2 - B-cell	ENSG00000100784	RPS6KA5	5133	-1.96499	4.50533	-9.84351	3.19e-08	0.0015865	9.14403	9252	ribosomal protein S6 kinase, 90kDa, polypeptide 5	The modification of histone H2A by the addition of an phosphate group to a serine residue at position 1 of the histone. [GOC:jl]
PTK2	chr8	141667999	142012315	344317	14	22	15	2	105	63	89	1.81464	1.95e-05	Neg.Binomial	3.35e-05	0.038482	0.248802	0.21032	P1 - B-cell	ENSG00000169398	PTK2	13898	1.41004	5.32797	8.68609	1.77e-07	0.00867373	7.10062	5747	protein tyrosine kinase 2	A series of molecular events initiated by the binding of a netrin protein to a receptor on the surface of the target cell, and ending with regulation of a downstream cellular process, e.g. transcription. Netrins can act as chemoattractant signals for some cells and chemorepellent signals for others. Netrins also have roles outside of cell and axon guidance. [GOC:signaling, PMID:10399919, PMID:159…
SHOC2	chr10	112679301	112773425	94125	3	5	0	2	23	24	20	2.02228	0.00422109	Neg.Binomial.W	0.00509342	0.0265604	0.237273	0.210713	P2 - B-cell	ENSG00000108061	SHOC2	4433	-1.18043	8.37282	-11.0878	5.92e-09	0.00029622	10.4947	8036	soc-2 suppressor of clear homolog (C. elegans)	Modulates the activity of a protein phosphatase, an enzyme which catalyzes of the removal of a phosphate group from a protein substrate molecule. [GOC:ai]
SP140L	chr2	231191899	231268447	76549	8	8	7	3	27	19	22	1.41755	5.65e-05	Neg.Binomial.W	8.89e-05	0.0849129	0.296107	0.211194	P1 - B-cell	ENSG00000185404	SP140L	5650	-2.0785	6.18395	-9.71274	3.84e-08	0.00189814	8.83103	93349	SP140 nuclear body protein-like	Any molecular function by which a gene product interacts selectively and non-covalently with DNA (deoxyribonucleic acid). [GOC:dph, GOC:jl, GOC:tb, GOC:vw]
HOMER1	chr5	78668459	78810040	141582	3	8	4	0	38	28	35	1.95964	0.043407	Neg.Binomial.W	0.0438267	0.0264864	0.237789	0.211303	P3 - B-cell	ENSG00000152413	HOMER1	6154	-3.67242	3.85122	-8.77266	1.55e-07	0.00772691	7.71024	9456	homer homolog 1 (Drosophila)	Any process that modulates the frequency, rate or extent of cation channel activity. [GOC:BHF]
RRM1	chr11	4115937	4160106	44170	2	1	1	0	14	6	11	2.09779	6.96e-05	Neg.Binomial.W	0.000108161	0.0226398	0.233945	0.211305	P1 - B-cell	ENSG00000167325	RRM1	4182	2.63975	6.91827	13.7033	2.66e-10	1.33e-05	13.794	6240	ribonucleotide reductase M1	An enzyme complex composed of 2-4 or more subunits, which usually contains nonheme iron and requires ATP for catalysis. Catalyzes the formation of 2'-deoxyribonucleoside diphosphate from ribonucleoside diphosphate, using either thioredoxin disulfide or glutaredoxin disulfide as an acceptor. [BRENDA:1.17.4.1]
ATF7IP	chr12	14518610	14651697	133088	3	16	0	3	27	40	35	2.05463	3.44e-06	Neg.Binomial	6.71e-06	0.041326	0.25547	0.214144	P2 - B-cell	ENSG00000171681	ATF7IP	8410	-1.95267	7.51024	-10.1396	2.11e-08	0.00104949	9.32389	55729	activating transcription factor 7 interacting protein	Catalysis of the reaction: ATP + H2O = ADP + phosphate + 2 H+. May or may not be coupled to another reaction. [EC:3.6.1.3, GOC:jl]
USP45	chr6	99880190	99969604	89415	2	4	3	1	20	20	25	2.46891	2.9e-09	Neg.Binomial.W	9.46e-09	0.0279595	0.242316	0.214356	P1 - B-cell	ENSG00000123552	USP45	8127	-2.3427	4.72354	-10.4872	1.31e-08	0.000649592	10.0567	85015	ubiquitin specific peptidase 45	Catalysis of the hydrolysis of peptide bonds in a polypeptide chain by a mechanism in which the sulfhydryl group of a cysteine residue at the active center acts as a nucleophile. [GOC:mah, http://merops.sanger.ac.uk/about/glossary.htm#CATTYPE]
KIF24	chr9	34252379	34329198	76820	2	3	1	0	28	15	11	2.56262	4.38e-06	Neg.Binomial.W	8.36e-06	0.0195262	0.234314	0.214788	P1 - B-cell	ENSG00000186638	KIF24	6390	3.87756	1.87476	16.3628	1.83e-11	9.22e-07	16.5643	347240	kinesin family member 24	The removal of tubulin heterodimers from one or both ends of a microtubule. [ISBN:0815316194]
MAN2A1	chr5	109025067	109205326	180260	0	8	8	1	35	29	65	2.12141	0.000218283	Neg.Binomial	0.000315515	0.0235771	0.238544	0.214967	P1 - B-cell	ENSG00000112893	MAN2A1	11815	-1.59626	7.14367	-8.65257	1.87e-07	0.00913307	7.11533	4124	mannosidase, alpha, class 2A, member 1	A process that is carried out at the cellular level which results in the assembly, arrangement of constituent parts, or disassembly of a vacuole. [GOC:mah]
KIAA1377	chr11	101785746	101871789	86044	3	3	1	1	19	26	17	2.76422	2.41e-09	Neg.Binomial.W	7.97e-09	0.0232439	0.240187	0.216943	P1 - B-cell	ENSG00000110318	KIAA1377	8191	-2.5691	2.43299	-9.31573	6.84e-08	0.00336949	8.52233	57562	KIAA1377	A thin cytoplasmic bridge formed between daughter cells at the end of cytokinesis. The midbody forms where the contractile ring constricts, and may persist for some time before finally breaking to complete cytokinesis. [ISBN:0815316194]
GPATCH8	chr17	42472652	42580802	108151	2	3	4	3	22	21	37	2.18979	3.71e-05	Neg.Binomial.W	6e-05	0.027739	0.246569	0.21883	P2 - B-cell	ENSG00000186566	GPATCH8	6884	-1.29039	6.36933	-9.38103	6.22e-08	0.00308048	8.30305	23131	G patch domain containing 8	Interacting selectively and non-covalently with any metal ion. [GOC:ai]
CREBRF	chr5	172483355	172566291	82937	7	6	0	1	14	20	31	1.91299	3.07e-05	Neg.Binomial	5.07e-05	0.0422007	0.261242	0.219042	P1 - B-cell	ENSG00000164463	C5orf41	12346	-1.71789	7.61346	-10.2534	1.8e-08	0.000892265	9.4649	153222	CREB3 regulatory factor	Any process that stops, prevents or reduces the frequency, rate or extent of endoplasmic reticulum unfolded protein response. [GOC:TermGenie]
CSNK1G3	chr5	122847793	122952739	104947	7	12	1	1	27	31	27	1.59174	0.010121	Neg.Binomial	0.0114426	0.0500253	0.269978	0.219952	P1 - B-cell	ENSG00000151292	CSNK1G3	5000	-1.84969	7.9395	-11.1576	5.41e-09	0.000269154	10.6638	1456	casein kinase 1, gamma 3	Catalysis of the transfer of a phosphorus-containing group from one compound (donor) to another (acceptor). [GOC:jl, ISBN:0198506732]
BBX	chr3	107241783	107530171	288389	10	20	13	4	73	78	75	2.02838	0.00893143	Neg.Binomial.W	0.010195	0.0407436	0.261221	0.220478	P2 - B-cell	ENSG00000114439	BBX	11927	-1.05613	8.04893	-11.6176	3.02e-09	0.000151369	11.2314	56987	bobby sox homolog (Drosophila)	Any process that modulates the frequency, rate or extent of cellular DNA-dependent transcription. [GOC:go_curators, GOC:txnOH]
STXBP5	chr6	147525508	147708707	183200	4	6	2	2	25	28	79	2.66158	0.00882516	Neg.Binomial.W	0.0100867	0.0191048	0.240175	0.22107	P2 - B-cell	ENSG00000164506	STXBP5	7747	-2.04792	5.53154	-10.2946	1.7e-08	0.00084864	9.7447	134957	syntaxin binding protein 5 (tomosyn)	Any process that activates or increases the frequency, rate or extent of exocytosis. [GOC:go_curators]
MS4A4E	chr11	59968726	60010561	41836	1	8	1	1	12	9	15	1.44036	0.0281796	Neg.Binomial	0.0293882	0.0657329	0.286834	0.221101	P2 - B-cell	ENSG00000214787	MS4A4E	1369	3.64017	-0.30942	12.3928	1.18e-09	5.91e-05	12.4868	643680	membrane-spanning 4-domains, subfamily A, member 4E	Penetrating at least one phospholipid bilayer of a membrane. May also refer to the state of being buried in the bilayer with no exposure outside the bilayer. When used to describe a protein, indicates that all or part of the peptide sequence is embedded in the membrane. [GOC:go_curators]
GOLGA4	chr3	37284668	37408242	123575	4	1	2	1	22	37	29	3.01375	0.000289186	Neg.Binomial.W	0.000409661	0.0161845	0.237373	0.221188	P2 - B-cell	ENSG00000144674	GOLGA4	10723	-1.25657	7.77199	-10.4744	1.33e-08	0.000665121	9.75837	2803	golgin A4	The directed movement of proteins from the Golgi to the plasma membrane in transport vesicles that move from the trans-Golgi network to the plasma membrane. [ISBN:0716731363]
KDM7A	chr7	139784546	139876835	92290	3	2	0	1	21	13	32	2.76498	3.42e-07	Neg.Binomial.W	7.88e-07	0.0162531	0.238379	0.222126	P1 - B-cell	ENSG00000006459	JHDM1D	9430	-3.06382	7.00941	-11.3097	4.45e-09	0.000221695	11.0238	80853	lysine (K)-specific demethylase 7A	The modification of histone H3 by the removal of a methyl group from lysine at position 27 of the histone. [GOC:sp, PMID:20023638]
STIL	chr1	47715811	47779819	64009	2	3	1	1	14	16	18	2.34181	5.31e-06	Neg.Binomial.W	9.98e-06	0.0273399	0.249965	0.222625	P1 - B-cell	ENSG00000123473	STIL	7291	2.75912	3.71472	9.89342	2.97e-08	0.00147011	9.19127	6491	SCL/TAL1 interrupting locus	The tube morphogenesis process in which the primitive heart tube loops asymmetrically. This looping brings the primitive heart chambers into alignment preceding their future integration. Heart looping begins with dextral-looping and ends when the main regional divisions of the mature heart and primordium of the great arterial trunks become established preceeding septation. [GOC:dph, PMID:12094232]
TSC22D1	chr13	45007655	45151283	143629	2	4	0	2	35	37	30	2.65297	1.34e-06	Neg.Binomial.W	2.77e-06	0.0139248	0.236721	0.222796	P1 - B-cell	ENSG00000102804	TSC22D1	7242	1.76097	5.50923	11.513	3.44e-09	0.000171524	11.3117	8848	TSC22 domain family, member 1	Any process that activates or increases the frequency, rate or extent of cell death by apoptotic process. [GOC:jl, GOC:mtg_apoptosis]
RBM26	chr13	79885962	79980612	94651	15	9	1	1	27	25	31	1.39351	0.038461	Neg.Binomial	0.0391896	0.0686733	0.292302	0.223629	P2 - B-cell	ENSG00000139746	RBM26	9754	-1.76215	7.67464	-13.5026	3.31e-10	1.67e-05	13.5962	64062	RNA binding motif protein 26	Interacting selectively and non-covalently with any nucleic acid. [GOC:jl]
AC006465.3.1	chr7	7680342	8043689	363348	22	34	22	9	92	98	120	1.43171	0.0362894	Neg.Binomial.W	0.0371903	0.05986	0.284392	0.224532	P2 - B-cell	ENSG00000219545	AC006465.3.1	3552	-1.9244	4.47899	-9.38791	6.15e-08	0.00304977	8.50338	729852	NA	NA
TRIM24	chr7	138144953	138274738	129786	1	4	1	1	42	23	28	3.39563	4.41e-08	Neg.Binomial.W	1.18e-07	0.0134837	0.238855	0.225371	P1 - B-cell	ENSG00000122779	TRIM24	9962	2.65977	5.69816	12.5853	9.38e-10	4.7e-05	12.5632	8805	tripartite motif containing 24	Any process that modulates the frequency, rate or extent of vitamin D receptor signaling pathway activity. [GOC:BHF, GOC:mah]
MIOS	chr7	7606503	7648560	42058	1	3	0	2	12	12	9	1.89712	3.32e-05	Neg.Binomial.W	5.43e-05	0.035665	0.261544	0.225879	P1 - B-cell	ENSG00000164654	MIOS	6714	-1.53033	6.02691	-9.47552	5.41e-08	0.00266914	8.45642	54468	missing oocyte, meiosis regulator, homolog (Drosophila)	The lipid bilayer surrounding the lysosome and separating its contents from the cell cytoplasm. [GOC:ai]
KCNH8	chr3	19189946	19577138	387193	10	31	7	11	105	99	104	1.82619	5.71e-08	Neg.Binomial	1.49e-07	0.0380947	0.265156	0.227062	P2 - B-cell	ENSG00000183960	KCNH8	6232	-10.5624	0.310537	-10.2403	1.83e-08	0.000913827	9.6033	131096	potassium voltage-gated channel, subfamily H (eag-related), member 8	A conserved series of molecular signals found in prokaryotes and eukaryotes; involves autophosphorylation of a histidine kinase and the transfer of the phosphate group to an aspartate that then acts as a phospho-donor to response regulator proteins. [PMID:9191038]
NEB	chr2	152341850	152591001	249152	3	2	6	2	65	66	49	3.04225	6.37e-08	Neg.Binomial.W	1.65e-07	0.0130442	0.240817	0.227773	P1 - B-cell	ENSG00000183091	NEB	30624	-1.87864	3.16376	-8.86371	1.35e-07	0.00661262	7.76095	4703	nebulin	Any process that controls the length of actin filaments in a cell. [GOC:dph, GOC:mah]
USP24	chr1	55532032	55681039	149008	0	10	2	0	31	44	36	2.71852	5.12e-10	Neg.Binomial	1.88e-09	0.0201331	0.248309	0.228176	P2 - B-cell	ENSG00000162402	USP24	11961	-1.81544	8.00002	-12.2275	1.43e-09	7.2e-05	12.0536	23358	ubiquitin specific peptidase 24	The selective, non-covalent, often stoichiometric, interaction of a molecule with one or more specific sites on another molecule. [GOC:ceb, GOC:mah, ISBN:0198506732]
FAT4	chr4	126237554	126414087	176534	11	4	5	4	78	39	22	2.16715	0.0238924	Neg.Binomial.W	0.0251686	0.0339878	0.262461	0.228473	P1 - B-cell	ENSG00000196159	FAT4	16439	7.19108	-1.47308	12.5111	1.02e-09	5.12e-05	12.5268	79633	FAT atypical cadherin 4	The attachment of an adhesion molecule in one cell to an identical molecule in an adjacent cell. [ISBN:0198506732]
TLR6	chr4	38825336	38858438	33103	0	1	1	1	4	16	5	2.12596	0.000728355	Neg.Binomial.W	0.000973516	0.0226566	0.25174	0.229083	P3 - B-cell	ENSG00000174130	TLR6	6035	-3.79325	3.90017	-9.53359	4.98e-08	0.0024909	8.8374	10333	toll-like receptor 6	Interacting selectively and non-covalently with a lipopeptide, any of a group of organic compounds comprising two or more amino acids linked by peptide bonds and containing a nonprotein group consisting of a lipid or lipids. [GOC:add, PMID:12077222, PMID:12524386, PMID:2757794]
SUPT3H	chr6	44777054	45345690	568637	13	33	19	6	137	147	161	2.05741	0.0353411	Neg.Binomial.W	0.0363655	0.031215	0.260858	0.229643	P3 - B-cell	ENSG00000196284	SUPT3H	3194	3.02036	3.65693	10.6373	1.07e-08	0.000537858	10.319	8464	suppressor of Ty 3 homolog (S. cerevisiae)	The modification of histones by removal of ubiquitin groups. [GOC:ai]
SNTB1	chr8	121547985	121825513	277529	8	17	3	2	67	62	85	2.22808	3.7e-07	Neg.Binomial	8.43e-07	0.0270242	0.25703	0.230006	P1 - B-cell	ENSG00000172164	SNTB1	6747	-4.26819	4.23958	-11.0575	6.16e-09	0.000306222	10.8819	6641	syntrophin, beta 1 (dystrophin-associated protein A1, 59kDa, basic component 1)	A multiprotein complex that forms a strong mechanical link between the cytoskeleton and extracellular matrix; typical of, but not confined to, muscle cells. The complex is composed of transmembrane, cytoplasmic, and extracellular proteins, including dystrophin, sarcoglycans, dystroglycan, dystrobrevins, syntrophins, sarcospan, caveolin-3, and NO synthase. [PMID:15117830, PMID:16710609]
PHC3	chr3	169804520	169899537	95018	3	1	1	0	33	18	19	2.71007	5.26e-05	Neg.Binomial.W	8.3e-05	0.0131554	0.245568	0.232412	P2 - B-cell	ENSG00000173889	PHC3	9282	-1.54952	7.20685	-9.13678	8.93e-08	0.00441467	7.83036	80012	polyhomeotic homolog 3 (Drosophila)	Interacting selectively and non-covalently with DNA of a specific nucleotide composition, e.g. GC-rich DNA binding, or with a specific sequence motif or type of DNA e.g. promotor binding or rDNA binding. [GOC:jl]
PPP1R9A	chr7	94536514	94925727	389214	16	14	12	8	133	73	103	2.11542	0.000109114	Neg.Binomial.W	0.000164133	0.032116	0.264636	0.23252	P2 - B-cell	ENSG00000158528	PPP1R9A	11151	-5.30911	0.807222	-10.7591	9.1e-09	0.000455048	10.3419	55607	protein phosphatase 1, regulatory subunit 9A	The portion of the actin cytoskeleton, comprising filamentous actin and associated proteins, that lies just beneath the plasma membrane. [GOC:mah]
AP4S1	chr14	31494312	31562818	68507	5	1	0	2	6	18	30	2.10843	5.94e-05	Neg.Binomial	9.32e-05	0.0291941	0.262747	0.233553	P2 - B-cell	ENSG00000100478	AP4S1	4393	-1.44952	4.16303	-9.09707	9.47e-08	0.00468369	8.05213	11154	adaptor-related protein complex 4, sigma 1 subunit	Enables the directed movement of proteins into, out of or within a cell, or between cells. [ISBN:0198506732]
C5orf17	chr5	23951457	24178372	226916	18	10	21	3	91	41	66	1.56517	0.000391822	Neg.Binomial	0.000541232	0.0572899	0.290857	0.233567	P1 - B-cell	ENSG00000248874	C5orf17	1984	5.99684	-1.95405	12.9049	6.48e-10	3.25e-05	12.9733	439936	NA	NA
ZNF589	chr3	48282590	48340743	58154	1	2	0	0	18	12	13	2.65089	7.6e-13	Neg.Binomial	4.34e-12	0.0128968	0.246472	0.233575	P1 - B-cell	ENSG00000164048	ZNF589	5521	-2.68253	4.04641	-9.39458	6.09e-08	0.00300204	8.56976	51385	zinc finger protein 589	Any process that modulates the frequency, rate or extent of cellular DNA-dependent transcription. [GOC:go_curators, GOC:txnOH]
FAM169A	chr5	74073399	74162776	89378	0	2	2	0	22	15	29	2.95027	1.92e-11	Neg.Binomial.W	8.61e-11	0.0111884	0.246146	0.234957	P2 - B-cell	ENSG00000198780	FAM169A	6860	-2.77015	5.12066	-8.85084	1.37e-07	0.00678245	7.68606	26049	family with sequence similarity 169, member A	The inner, i.e. lumen-facing, lipid bilayer of the nuclear envelope. [GOC:ma]
EFR3A	chr8	132916335	133025889	109555	5	11	4	1	23	36	34	1.79759	2.52e-05	Neg.Binomial	4.25e-05	0.0479211	0.282963	0.235042	P2 - B-cell	ENSG00000132294	EFR3A	6126	-1.46398	6.80196	-9.26904	7.33e-08	0.00363027	8.10913	23167	EFR3 homolog A (S. cerevisiae)	The selective, non-covalent, often stoichiometric, interaction of a molecule with one or more specific sites on another molecule. [GOC:ceb, GOC:mah, ISBN:0198506732]
MCM10	chr10	13203554	13253104	49551	5	0	3	0	15	10	16	1.65999	0.000232406	Neg.Binomial	0.000334024	0.0403625	0.27581	0.235448	P1 - B-cell	ENSG00000065328	MCM10	5455	5.96439	3.27306	13.3832	3.78e-10	1.9e-05	13.624	55388	minichromosome maintenance complex component 10	The mitotic cell cycle transition by which a cell in G1 commits to S phase. The process begins with the build up of G1 cyclin-dependent kinase (G1 CDK), resulting in the activation of transcription of G1 cyclins. The process ends with the positive feedback of the G1 cyclins on the G1 CDK which commits the cell to S phase, in which DNA replication is initiated. [GOC:mtg_cell_cycle]
PHLPP2	chr16	71671738	71758604	86867	1	5	4	4	18	29	25	2.08699	0.000180803	Neg.Binomial.W	0.000263919	0.0402915	0.276284	0.235993	P2 - B-cell	ENSG00000040199	PHLPP2	12616	-1.59261	5.17975	-9.03444	1.04e-07	0.00514364	7.84468	23035	PH domain and leucine rich repeat protein phosphatase 2	Catalysis of a biochemical reaction at physiological temperatures. In biologically catalyzed reactions, the reactants are known as substrates, and the catalysts are naturally occurring macromolecular substances known as enzymes. Enzymes possess specific binding sites for substrates, and are usually composed wholly or largely of protein, but RNA that has catalytic activity (ribozyme) is often also…
TTN	chr2	179390716	179695529	304814	10	6	7	6	62	108	69	2.51835	8.53e-08	Neg.Binomial.W	2.17e-07	0.023785	0.261362	0.237577	P1 - B-cell	ENSG00000155657	TTN	116154	-4.00437	7.30551	-12.8172	7.17e-10	3.59e-05	12.8758	7273	titin	The action of a molecule that contributes to the structural integrity of a complex or assembly within or outside a cell, providing elasticity and recoiling. [GOC:BHF, GOC:rl, PMID:23283722]
KCNMB4	chr12	70760056	70828072	68017	4	5	3	2	19	30	10	1.65292	0.0106711	Neg.Binomial.W	0.0120261	0.0514577	0.289143	0.237686	P1 - B-cell	ENSG00000135643	KCNMB4	4874	2.8393	2.34737	10.7844	8.8e-09	0.000437369	10.5107	27345	potassium large conductance calcium-activated channel, subfamily M, beta member 4	The series of events in which a calcium ion stimulus is received by a cell and converted into a molecular signal. [GOC:pg]
CEP41	chr7	130036375	130082274	45900	0	5	6	0	20	9	12	1.54664	0.00192697	Neg.Binomial	0.00241894	0.0599129	0.297749	0.237836	P1 - B-cell	ENSG00000106477	CEP41	8728	2.92429	3.74884	9.90874	2.91e-08	0.00143885	9.22576	95681	centrosomal protein 41kDa	The addition of one or more alpha-linked glutamyl units to the gamma carboxyl group of peptidyl-glutamic acid. [RESID:AA0202]
SNX13	chr7	17832466	17980130	147665	5	6	4	3	36	30	53	2.30702	7.45e-07	Neg.Binomial.W	1.61e-06	0.0304744	0.268626	0.238152	P2 - B-cell	ENSG00000071189	SNX13	14342	-1.21806	6.6245	-10.5345	1.23e-08	0.000613485	9.93501	23161	sorting nexin 13	Any process that activates or increases the activity of a GTPase. [GOC:jl]
SMC1B	chr22	45739944	45809500	69557	4	7	6	2	14	21	29	1.69051	0.00487925	Neg.Binomial.W	0.00580221	0.0682893	0.306703	0.238414	P1 - B-cell	ENSG00000077935	SMC1B	4253	4.23476	0.720966	11.1782	5.27e-09	0.000262153	11.0444	27127	structural maintenance of chromosomes 1B	A cohesin complex that mediates sister chromatid cohesion during meiosis; has a subunit composition distinct from that of the mitotic cohesin complex. [GOC:mah, PMID:12750522]
BAI3	chr6	69345259	70099403	754145	49	27	22	13	253	170	201	2.22052	2.73e-05	Neg.Binomial.W	4.56e-05	0.0367966	0.275809	0.239012	P1 - B-cell	ENSG00000135298	BAI3	6323	6.24456	-4.04909	12.1554	1.56e-09	7.81e-05	12.1485	577	brain-specific angiogenesis inhibitor 3	A series of molecular signals initiated by activation of a receptor on the surface of a cell. The pathway begins with binding of an extracellular ligand to a cell surface receptor, or for receptors that signal in the absence of a ligand, by ligand-withdrawal or the activity of a constitutively active receptor. The pathway ends with regulation of a downstream cellular process, e.g. transcription. …
CAPRIN1	chr11	34073230	34122703	49474	0	1	1	0	11	14	12	2.7586	1.18e-11	Neg.Binomial.W	5.5e-11	0.0101063	0.249289	0.239183	P2 - B-cell	ENSG00000135387	CAPRIN1	7694	1.14652	8.19511	8.8915	1.29e-07	0.00637621	7.26009	4076	cell cycle associated protein 1	Any process that modulates the rate, frequency, or extent of dendritic spine morphogenesis, the process in which the anatomical structures of a dendritic spine are generated and organized. A dendritic spine is a protrusion from a dendrite and a specialized subcellular compartment involved in synaptic transmission. [GOC:dph]
PRKD2	chr19	47177574	47220384	42811	1	0	0	2	8	7	18	2.36712	0.000101879	Neg.Binomial.W	0.000154033	0.0175189	0.256943	0.239424	P2 - B-cell	ENSG00000105287	PRKD2	3600	-1.69477	4.91738	-9.31836	6.82e-08	0.00337655	8.32932	25865	protein kinase D2	Any process that activates or increases the frequency, rate, or extent of interleukin-2 production. [GOC:mah]
GFPT1	chr2	69546905	69614382	67478	2	0	8	0	17	21	18	1.9833	3.28e-05	Neg.Binomial	5.38e-05	0.0370491	0.276633	0.239584	P1 - B-cell	ENSG00000198380	GFPT1	8858	1.15966	6.86746	9.35765	6.43e-08	0.00316862	8.10385	2673	glutamine--fructose-6-phosphate transaminase 1	The chemical reactions and pathways resulting in the formation of glucosamine (2-amino-2-deoxyglucopyranose), an aminodeoxysugar that occurs in combined form in chitin. [GOC:jl, ISBN:0198506732]
EML4	chr2	42396490	42559688	163199	8	12	7	4	32	51	58	1.99243	0.000118818	Neg.Binomial.W	0.000177765	0.047488	0.287992	0.240504	P1 - B-cell	ENSG00000143924	EML4	8357	-2.9232	7.50284	-17.3052	7.76e-12	3.92e-07	17.4814	27436	echinoderm microtubule associated protein like 4	Any cellular process that depends upon or alters the microtubule cytoskeleton, that part of the cytoskeleton comprising microtubules and their associated proteins. [GOC:mah]
KDM1A	chr1	23345941	23410182	64242	0	2	0	0	17	8	23	2.87437	7.15e-07	Neg.Binomial.W	1.56e-06	0.00778307	0.249058	0.241275	P1 - B-cell	ENSG00000004487	KDM1A	3416	1.52707	7.15066	11.7685	2.5e-09	0.000124896	11.4661	23028	lysine (K)-specific demethylase 1A	Any process that activates or increases the frequency, rate or extent of the chemical reactions and pathways resulting in the formation of hormones. [GOC:ai]
INADL	chr1	62208149	62629592	421444	20	14	10	14	113	99	137	2.13196	3.61e-07	Neg.Binomial.W	8.28e-07	0.0344055	0.276035	0.24163	P1 - B-cell	ENSG00000132849	INADL	11475	-5.07538	5.06661	-13.9889	1.95e-10	9.81e-06	14.2593	10207	InaD-like (Drosophila)	A cellular process that results in the aggregation, arrangement and bonding together of a set of components to form a cell junction. [GOC:mah]
ZNF160	chr19	53569867	53606687	36821	4	1	1	1	4	9	19	2.07944	0.000437782	Neg.Binomial	0.000599124	0.0475272	0.28969	0.242163	P2 - B-cell	ENSG00000170949	ZNF160	4975	-1.57428	5.92347	-9.89015	2.99e-08	0.00148572	9.11249	90338	zinc finger protein 160	The process whose specific outcome is the progression of the myeloid and lymphoid derived organ/tissue systems of the blood and other parts of the body over time, from formation to the mature structure. The site of hemopoiesis is variable during development, but occurs primarily in bone marrow or kidney in many adult vertebrates. [GOC:dgh, ISBN:0198506732]
MARCH8	chr10	45950035	46090354	140320	3	6	2	1	37	43	31	2.49596	0.00165848	Neg.Binomial.W	0.00210421	0.0213797	0.263683	0.242303	P2 - B-cell	ENSG00000165406	MARCH8	7156	-1.84755	6.07816	-11.3798	4.07e-09	0.000204035	11.1391	220972	membrane-associated ring finger (C3HC4) 8, E3 ubiquitin protein ligase	Interacting selectively and non-covalently with any metal ion. [GOC:ai]
PSMB7	chr9	127115745	127177723	61979	1	0	0	0	17	15	14	3.08496	6.23e-19	Neg.Binomial.W	7.52e-18	0.00403362	0.247396	0.243362	P2 - B-cell	ENSG00000136930	PSMB7	2152	1.18582	6.50459	11.4569	3.69e-09	0.0001851	11.1235	5695	proteasome (prosome, macropain) subunit, beta type, 7	Any process that stops, prevents, or reduces the frequency, rate or extent of ubiquitin ligase activity that contributes to the mitotic cell cycle. [GOC:ai, GOC:tb]
HELLS	chr10	96305547	96373662	68116	4	2	0	1	20	20	15	2.06827	0.000916767	Neg.Binomial.W	0.00121076	0.0256915	0.269149	0.243457	P1 - B-cell	ENSG00000119969	HELLS	10106	2.90536	5.86581	11.6111	3.04e-09	0.000151772	11.3333	3070	helicase, lymphoid-specific	The expansion of a lymphocyte population by cell division. [GOC:ai]
MTF2	chr1	93544792	93604638	59847	2	1	0	0	19	13	14	2.7191	1.66e-13	Neg.Binomial	1.04e-12	0.012532	0.256209	0.243677	P1 - B-cell	ENSG00000143033	MTF2	5919	1.56783	7.1048	11.3683	4.13e-09	0.000205824	10.9011	22823	metal response element binding transcription factor 2	Any process that decreases the rate, frequency, or extent of histone H3-K27 methylation. Histone H3-K27 methylation is the modification of histone H3 by addition of a methyl group to lysine at position 27 of the histone. [GOC:dph, GOC:tb]
HEPACAM2	chr7	92817899	92855837	37939	2	2	2	1	10	12	11	2.01045	8.9e-05	Neg.Binomial	0.000135407	0.0461267	0.289939	0.243812	P3 - B-cell	ENSG00000188175	HEPACAM2	2483	6.73653	-4.02134	10.7251	9.52e-09	0.000478608	10.3369	253012	HEPACAM family member 2	Interacting selectively and non-covalently with any protein or protein complex (a complex of two or more proteins that may include other nonprotein molecules). [GOC:go_curators]
APOLD1	chr12	12878865	12944400	65536	11	9	2	2	19	16	31	1.23601	0.00941254	Neg.Binomial	0.0106892	0.0915527	0.335693	0.244141	P3 - B-cell	ENSG00000178878	APOLD1	4812	3.14579	2.02923	9.78079	3.49e-08	0.00174788	9.16316	81575	apolipoprotein L domain containing 1	Any process that modulates the frequency, rate or extent of endothelial cell differentiation. [GOC:go_curators]
CCL28	chr5	43376747	43412493	35747	0	0	0	1	7	14	6	2.52839	1.03e-06	Neg.Binomial	2.16e-06	0.00699359	0.251769	0.244776	P2 - B-cell	ENSG00000151882	CCL28	4622	-4.44618	3.6985	-10.9237	7.33e-09	0.000366579	10.7032	56477	chemokine (C-C motif) ligand 28	The function of a family of chemotactic pro-inflammatory activation-inducible cytokines acting primarily upon hemopoietic cells in immunoregulatory processes; all chemokines possess a number of conserved cysteine residues involved in intramolecular disulfide bond formation. [http://www.copewithcytokines.de/cope.cgi?key=Cytokines]
ACACA	chr17	35441923	35766902	324980	6	6	8	3	59	113	84	2.90467	5.26e-09	Neg.Binomial.W	1.65e-08	0.0176934	0.26258	0.244887	P2 - B-cell	ENSG00000132142	ACACA	11384	1.46599	5.10699	10.2486	1.81e-08	0.000903619	9.59764	31	acetyl-CoA carboxylase alpha	Catalysis of the reaction: 2 D-alanine + ATP = D-alanyl-D-alanine + ADP + 2 H(+) + phosphate. [EC:6.3.2.4, RHEA:11227]
TRIM36	chr5	114460459	114516243	55785	4	4	0	0	16	12	19	2.03688	4.08e-13	Neg.Binomial	2.44e-12	0.0358519	0.28084	0.244988	P2 - B-cell	ENSG00000152503	TRIM36	6113	3.21356	-0.101509	10.5267	1.24e-08	0.000619951	10.1852	55521	tripartite motif containing 36	A structure in the head of a spermatozoon that contains acid hydrolases, and is concerned with the breakdown of the outer membrane of the ovum during fertilization. It lies just beneath the plasma membrane and is derived from the lysosome. [ISBN:0124325653, ISBN:0198506732]
CIT	chr12	120123595	120315095	191501	2	1	6	6	35	80	37	2.75239	0.0404488	Neg.Binomial.W	0.0410267	0.0195821	0.264577	0.244994	P1 - B-cell	ENSG00000122966	CIT	13230	4.34331	3.33076	14.1502	1.65e-10	8.27e-06	14.4621	11113	microRNA 1178	Any process that stops, prevents, or reduces the frequency, rate or extent of dendrite morphogenesis. [GOC:ai]
GLRA3	chr4	175558065	175750465	192401	16	13	4	5	53	51	66	1.80297	5.19e-07	Neg.Binomial	1.16e-06	0.049376	0.294524	0.245148	P3 - B-cell	ENSG00000145451	GLRA3	9599	-7.60559	-1.11332	-9.01069	1.08e-07	0.00538502	8.01779	8001	glycine receptor, alpha 3	Catalysis of the transmembrane transfer of a chloride ion by a channel that opens when extracellular glycine has been bound by the channel complex or one of its constituent parts. [GOC:mtg_transport, ISBN:0815340729]
ZFYVE9	chr1	52608046	52812358	204313	2	3	6	3	41	69	51	2.75154	3.48e-06	Neg.Binomial.W	6.77e-06	0.0171306	0.262669	0.245538	P2 - B-cell	ENSG00000157077	ZFYVE9	5529	2.93501	3.06524	13.7514	2.52e-10	1.27e-05	14.0457	9372	zinc finger, FYVE domain containing 9	The aggregation, arrangement and bonding together of a set of components to form a protein complex that contains SMAD proteins. [GOC:isa_complete]
SLC22A15	chr1	116519119	116612675	93557	3	4	1	0	25	20	30	2.3065	0.000311015	Neg.Binomial.W	0.000437789	0.0213773	0.267217	0.245839	P1 - B-cell	ENSG00000163393	SLC22A15	5292	-5.92537	0.970931	-8.64452	1.89e-07	0.00924632	7.44406	55356	solute carrier family 22, member 15	Enables the transfer of a substance from one side of a membrane to the other. [GOC:mtg_transport, ISBN:0815340729]
TMEM156	chr4	38968365	39034542	66178	4	3	0	5	13	20	25	1.88839	0.0206489	Neg.Binomial.W	0.0220927	0.0453323	0.292141	0.246809	P2 - B-cell	ENSG00000121895	TMEM156	2562	-1.99041	5.04644	-8.59965	2.03e-07	0.00997012	7.11055	80008	transmembrane protein 156	Penetrating at least one phospholipid bilayer of a membrane. May also refer to the state of being buried in the bilayer with no exposure outside the bilayer. When used to describe a protein, indicates that all or part of the peptide sequence is embedded in the membrane. [GOC:go_curators]
CR1	chr1	207669492	207813992	144501	7	17	1	4	48	41	40	1.98449	6.62e-05	Neg.Binomial	0.000102971	0.0501727	0.297576	0.247403	P1 - B-cell	ENSG00000203710	CR1	12165	-5.25179	3.87325	-10.584	1.15e-08	0.000570571	10.2723	1378	complement component (3b/4b) receptor 1 (Knops blood group)	Any process that activates or increases the frequency, rate or extent of serine-type endopeptidase activity. [GOC:TermGenie]
ACOX1	chr17	73937596	73975515	37920	0	0	1	4	14	7	11	1.86322	7.18e-05	Neg.Binomial	0.000111144	0.0329641	0.281294	0.24833	P1 - B-cell	ENSG00000161533	ACOX1	7912	1.74158	5.74032	9.01015	1.08e-07	0.00530129	7.70158	51	acyl-CoA oxidase 1, palmitoyl	Any process that activates or increases the frequency, rate or extent of cholesterol homeostasis. [GOC:BHF]
MAP3K20	chr2	173940163	174132738	192576	8	7	1	6	46	57	57	2.17475	0.0207059	Neg.Binomial.W	0.0221271	0.0285602	0.276947	0.248387	P3 - B-cell	ENSG00000091436	AC013461.1.1	13799	3.17518	5.22625	9.9995	2.56e-08	0.00128469	9.30378	51776	sterile alpha motif and leucine zipper containing kinase AZK	A cell cycle process that controls cell cycle progression by monitoring the integrity of specific cell cycle events. A cell cycle checkpoint begins with detection of deficiencies or defects and ends with signal transduction. [GOC:mtg_cell_cycle]
CD55	chr1	207494853	207534311	39459	5	9	3	1	14	11	18	1.09861	0.0128866	Neg.Binomial	0.0142871	0.114042	0.363246	0.249204	P1 - B-cell	ENSG00000196352	CD55	4484	-2.66999	6.78863	-12.9177	6.39e-10	3.2e-05	13.0166	1604	CD55 molecule, decay accelerating factor for complement (Cromer blood group)	A phase of elevated metabolic activity, during which oxygen consumption increases; this leads to the production, by an NADH dependent system, of hydrogen peroxide (H2O2), superoxide anions and hydroxyl radicals. [ISBN:0198506732]
RELL1	chr4	37592422	37687998	95577	4	2	8	0	25	19	38	1.84764	3.94e-05	Neg.Binomial	6.34e-05	0.0366197	0.285982	0.249363	P1 - B-cell	ENSG00000181826	RELL1	1947	3.39593	4.37998	10.7081	9.74e-09	0.00048368	10.3577	768211	RELT-like 1	The part of the cytoskeleton (the internal framework of a cell) composed of microtubules and associated proteins. [GOC:jl, ISBN:0395825172]
WDFY4	chr10	49892921	50191001	298081	22	19	4	0	71	90	96	1.86515	0.00251921	Neg.Binomial	0.00312328	0.0377414	0.287394	0.249652	P3 - B-cell	ENSG00000128815	WDFY4	14076	-5.43384	5.36777	-8.94434	1.19e-07	0.00595082	7.94912	57705	WDFY family member 4	The selective, non-covalent, often stoichiometric, interaction of a molecule with one or more specific sites on another molecule. [GOC:ceb, GOC:mah, ISBN:0198506732]
SPG20	chr13	36875775	36944317	68543	9	3	3	3	16	37	12	1.8579	0.00912698	Neg.Binomial.W	0.0104049	0.0656522	0.316103	0.250451	P1 - B-cell	ENSG00000133104	SPG20	7110	-2.18256	5.52574	-11.5418	3.32e-09	0.000165475	11.452	23111	spastic paraplegia 20 (Troyer syndrome)	Any process that stops, prevents, or reduces the frequency, rate or extent of collateral sprouting in the absence of injury. [GOC:dgh, GOC:dph, GOC:jid, GOC:lm]
NCAPG2	chr7	158424003	158497520	73518	3	3	0	3	13	24	25	2.26665	9.98e-06	Neg.Binomial.W	1.8e-05	0.0306048	0.28111	0.250506	P1 - B-cell	ENSG00000146918	NCAPG2	6994	2.61956	5.12505	8.76889	1.56e-07	0.00763995	7.37328	54892	non-SMC condensin II complex, subunit G2	A membrane-bounded organelle of eukaryotic cells in which chromosomes are housed and replicated. In most cells, the nucleus contains all of the cell's chromosomes except the organellar chromosomes, and is the site of RNA synthesis and processing. In some species, or in specialized cell types, RNA metabolism or DNA replication may be absent. [GOC:go_curators]
ENTPD7	chr10	101419263	101465997	46735	3	0	2	0	13	17	9	1.97716	0.00138203	Neg.Binomial.W	0.00177889	0.0267466	0.278164	0.251418	P1 - B-cell	ENSG00000198018	ENTPD7	3657	-3.3974	2.25344	-8.96295	1.16e-07	0.00569084	8.0027	57089	ectonucleoside triphosphate diphosphohydrolase 7	The lipid bilayer surrounding a cytoplasmic vesicle. [GOC:mah]
FCHSD2	chr11	72547790	72853306	305517	2	24	4	8	128	60	71	2.33388	1.93e-05	Neg.Binomial	3.31e-05	0.0310948	0.282581	0.251486	P2 - B-cell	ENSG00000137478	FCHSD2	5516	-1.42394	6.50273	-9.64508	4.24e-08	0.00210337	8.60359	9873	FCH and double SH3 domains 2	Interacting selectively and non-covalently with any protein or protein complex (a complex of two or more proteins that may include other nonprotein molecules). [GOC:go_curators]
COL19A1	chr6	70576463	70919679	343217	18	31	13	8	71	115	126	1.65894	7.39e-07	Neg.Binomial	1.6e-06	0.0509882	0.303015	0.252027	P1 - B-cell	ENSG00000082293	COL19A1	8351	-7.65636	1.90585	-9.40429	6.01e-08	0.0029598	8.6481	1310	collagen, type XIX, alpha 1	The volume enclosed by the membranes of the endoplasmic reticulum. [ISBN:0198547684]
FUT8	chr14	65877310	66210839	333530	3	12	15	5	85	90	104	2.29211	0.0121872	Neg.Binomial.W	0.0135967	0.0262345	0.278835	0.252601	P2 - B-cell	ENSG00000033170	FUT8	6889	-1.849	6.05096	-12.5634	9.63e-10	4.84e-05	12.6149	2530	fucosyltransferase 8 (alpha (1,6) fucosyltransferase)	The chemical reactions and pathways involving GDP-L-fucose, a substance composed of L-fucose in glycosidic linkage with guanosine diphosphate. [GOC:ai]
NEXN	chr1	78354198	78409580	55383	2	3	2	1	13	18	17	2.3896	1.68e-07	Neg.Binomial.W	4.08e-07	0.0361122	0.288897	0.252785	P2 - B-cell	ENSG00000162614	NEXN	4625	2.70155	3.79403	11.3033	4.49e-09	0.000224779	11.0944	91624	nexilin (F actin binding protein)	Interacting selectively and non-covalently with an actin filament, also known as F-actin, a helical filamentous polymer of globular G-actin subunits. [ISBN:0198506732]
KCTD7	chr7	66093868	66276446	182579	5	3	1	1	46	44	56	3.37171	2.58e-17	Neg.Binomial.W	2.59e-16	0.0136927	0.266551	0.252859	P2 - B-cell	ENSG00000243335	KCTD7	9128	-2.22011	4.01616	-8.75932	1.58e-07	0.00779836	7.5807	154881	potassium channel tetramerization domain containing 7	Any biological process that results in permanent cessation of all vital functions of a cell. A cell should be considered dead when any one of the following molecular or morphological criteria is met: (1) the cell has lost the integrity of its plasma membrane; (2) the cell, including its nucleus, has undergone complete fragmentation into discrete bodies (frequently referred to as \apoptotic bodies…
EML6	chr2	54950636	55199157	248522	6	12	7	7	53	85	75	2.03978	2.48e-12	Neg.Binomial.W	1.31e-11	0.0321903	0.285689	0.253499	P1 - B-cell	ENSG00000214595	EML6	14422	-4.61401	2.76455	-8.77159	1.55e-07	0.00760872	7.68155	400954	echinoderm microtubule associated protein like 6	Any of the long, generally straight, hollow tubes of internal diameter 12-15 nm and external diameter 24 nm found in a wide variety of eukaryotic cells; each consists (usually) of 13 protofilaments of polymeric tubulin, staggered in such a manner that the tubulin monomers are arranged in a helical pattern on the microtubular surface, and with the alpha/beta axes of the tubulin subunits parallel t…
ASB7	chr15	101142739	101191910	49172	2	1	1	2	14	16	12	2.67251	1.04e-07	Neg.Binomial.W	2.6e-07	0.0305052	0.284715	0.25421	P2 - B-cell	ENSG00000183475	ASB7	5397	-1.93199	5.3778	-12.2487	1.4e-09	7.02e-05	12.2994	140460	ankyrin repeat and SOCS box containing 7	The process in which a signal is passed on to downstream components within the cell, which become activated themselves to further propagate the signal and finally trigger a change in the function or state of the cell. [GOC:bf, GOC:jl, GOC:signaling, ISBN:3527303782]
KYNU	chr2	143635067	143799890	164824	2	12	6	3	46	52	45	2.09156	0.0336573	Neg.Binomial.W	0.0347336	0.0348857	0.289197	0.254312	P1 - B-cell	ENSG00000115919	KYNU	3012	-8.01152	1.88696	-9.38691	6.16e-08	0.00303577	8.5351	8942	kynureninase	The chemical reactions and pathways resulting in the breakdown of L-kynurenine, the L-enantiomer of the amino acid kynurenine (3-(2-aminobenzoyl)-alanine). [CHEBI:16946, GOC:yaf]
ZNF726	chr19	24097678	24127961	30284	3	1	1	0	18	1	8	1.80181	0.00504408	Neg.Binomial	0.00598079	0.0412759	0.297187	0.255911	P1 - B-cell	ENSG00000213967	ZNF726	4759	2.50912	3.83339	13.3083	4.11e-10	2.06e-05	13.5168	730087	zinc finger protein 726	Any process that modulates the frequency, rate or extent of cellular DNA-dependent transcription. [GOC:go_curators, GOC:txnOH]
CTTNBP2NL	chr1	112938803	113003786	64984	1	0	2	1	19	20	14	2.73485	2.72e-12	Neg.Binomial.W	1.42e-11	0.0153884	0.271862	0.256473	P1 - B-cell	ENSG00000143079	CTTNBP2NL	5964	3.70134	1.11804	12.5371	9.93e-10	4.97e-05	12.6909	55917	CTTNBP2 N-terminal like	The part of the cytoskeleton (the internal framework of a cell) composed of actin and associated proteins. Includes actin cytoskeleton-associated complexes. [GOC:jl, ISBN:0395825172, ISBN:0815316194]
PTPN22	chr1	114356433	114414381	57949	2	6	1	2	20	17	16	1.81615	0.0403237	Neg.Binomial.W	0.0409231	0.0474555	0.304866	0.25741	P1 - B-cell	ENSG00000134242	PTPN22	4503	-3.34999	6.23728	-10.6323	1.08e-08	0.000535	10.2291	26191	protein tyrosine phosphatase, non-receptor type 22 (lymphoid)	Any process that modulates the frequency, rate or extent of natural killer cell proliferation. [GOC:mah]
RRM2B	chr8	103216730	103251346	34617	2	4	1	0	14	11	7	1.88162	0.0058227	Neg.Binomial.W	0.00684456	0.0505532	0.308134	0.257581	P2 - B-cell	ENSG00000048392	RRM2B	5548	-1.30623	6.09918	-10.3176	1.65e-08	0.000822436	9.62495	50484	ribonucleotide reductase M2 B (TP53 inducible)	The chemical reactions and pathways involving a deoxyribonucleoside triphosphate, a compound consisting of a nucleobase linked to a deoxyribose sugar esterified with triphosphate on the sugar. [GOC:go_curators, ISBN:0198506732]
RBAK	chr7	5023349	5112854	89506	2	0	2	1	20	27	26	2.85263	1.04e-14	Neg.Binomial	7.61e-14	0.0139655	0.271863	0.257897	P2 - B-cell	ENSG00000146587	RBAK	7696	-2.22636	5.4965	-11.1785	5.27e-09	0.000263617	10.9508	57786	RB-associated KRAB zinc finger	Any process that modulates the frequency, rate or extent of cellular DNA-dependent transcription. [GOC:go_curators, GOC:txnOH]
COL4A4	chr2	227867427	228028829	161403	12	8	8	1	51	48	48	2.17897	0.016173	Neg.Binomial.W	0.0176279	0.0449186	0.303588	0.258669	P1 - B-cell	ENSG00000081052	COL4A4	9895	-6.46665	1.72624	-11.7421	2.59e-09	0.000129026	11.5411	1286	collagen, type IV, alpha 4	The volume enclosed by the membranes of the endoplasmic reticulum. [ISBN:0198547684]
ATF7IP2	chr16	10420291	10577495	157205	6	6	4	0	38	49	47	2.40665	0.00494639	Neg.Binomial.W	0.00587281	0.0254445	0.28413	0.258686	P2 - B-cell	ENSG00000166669	ATF7IP2	6391	1.18822	6.66542	9.07	9.86e-08	0.00487697	7.68783	80063	activating transcription factor 7 interacting protein 2	Any process that modulates the frequency, rate or extent of cellular DNA-dependent transcription. [GOC:go_curators, GOC:txnOH]
CPEB4	chr5	173315283	173388979	73697	2	5	1	1	20	23	21	2.40221	0.0154606	Neg.Binomial.W	0.0168982	0.0305304	0.289474	0.258943	P1 - B-cell	ENSG00000113742	CPEB4	10272	-1.84047	5.6467	-11.0201	6.46e-09	0.000321391	10.6911	80315	cytoplasmic polyadenylation element binding protein 4	Any process that results in a change in state or activity of a cell (in terms of movement, secretion, enzyme production, gene expression, etc.) as a result of a stimulus reflecting a decline in the level of oxygen. [GOC:al]
TMEM217	chr6	37179956	37225931	45976	1	0	0	2	8	10	20	2.61844	1.1e-06	Neg.Binomial.W	2.3e-06	0.0163129	0.275506	0.259193	P1 - B-cell	ENSG00000172738	TMEM217	2737	5.92023	-1.35072	9.14165	8.86e-08	0.00435642	8.26279	221468	transmembrane protein 217	Penetrating at least one phospholipid bilayer of a membrane. May also refer to the state of being buried in the bilayer with no exposure outside the bilayer. When used to describe a protein, indicates that all or part of the peptide sequence is embedded in the membrane. [GOC:go_curators]
LY9	chr1	160765896	160798045	32150	4	2	2	0	9	13	9	1.62597	0.0048804	Neg.Binomial	0.00580221	0.0622084	0.32141	0.259202	P1 - B-cell	ENSG00000122224	LY9	7458	-2.10968	5.4584	-9.74586	3.67e-08	0.00181081	8.93055	4063	lymphocyte antigen 9	Combining with an extracellular or intracellular messenger to initiate a change in cell activity. [GOC:ceb, ISBN:0198506732]
CTD-2215E18.1.1	chr5	96424779	96519354	94576	2	4	0	1	24	26	29	2.61007	1.02e-05	Neg.Binomial.W	1.83e-05	0.0185036	0.278436	0.259932	P1 - B-cell	ENSG00000251606	CTD-2215E18.1.1	952	-8.57666	2.72525	-11.3464	4.25e-09	0.000211608	11.1635	NA	NA	NA
JAM3	chr11	133938820	134021896	83077	5	3	4	4	21	22	34	1.83603	1.21e-06	Neg.Binomial.W	2.51e-06	0.0481481	0.30895	0.260802	P2 - B-cell	ENSG00000166086	JAM3	5451	-4.30048	3.65494	-9.22401	7.84e-08	0.00387935	8.35337	83700	junctional adhesion molecule 3	Any cell-cell adhesion process that modulates the formation, arrangement of constituent parts, or disassembly of cytoskeletal structures comprising actin filaments and their associated proteins. [GOC:ascb_2009, GOC:dph, GOC:tb]
FRK	chr6	116262693	116381921	119229	5	7	4	2	29	37	41	2.14196	8.83e-05	Neg.Binomial.W	0.000134482	0.0377425	0.299144	0.261402	P3 - B-cell	ENSG00000111816	FRK	2937	-5.62967	-1.88224	-9.2451	7.6e-08	0.00379647	8.30355	2444	fyn-related kinase	Catalysis of the reaction: ATP + a non-membrane spanning protein L-tyrosine = ADP + a non-membrane spanning protein L-tyrosine phosphate. [EC:2.7.10.2]
RABGAP1L	chr1	174128548	174964445	835898	30	46	9	13	260	230	240	2.3284	2.51e-08	Neg.Binomial	6.94e-08	0.0293098	0.291104	0.261794	P1 - B-cell	ENSG00000152061	RABGAP1L	13713	-1.63679	7.58187	-12.8433	6.96e-10	3.48e-05	12.8349	9910	RAB GTPase activating protein 1-like	Any process that activates or increases the activity of a GTPase of the Rab family. [GOC:mah]
CLK4	chr5	178029665	178057616	27952	1	1	0	2	7	10	8	2.00248	5.91e-05	Neg.Binomial.W	9.29e-05	0.0357756	0.29813	0.262355	P2 - B-cell	ENSG00000113240	CLK4	7924	-1.92144	6.31151	-9.14351	8.84e-08	0.00437073	7.94574	57396	CDC-like kinase 4	Catalysis of the reactions: ATP + a protein serine = ADP + protein serine phosphate; ATP + a protein threonine = ADP + protein threonine phosphate; and ATP + a protein tyrosine = ADP + protein tyrosine phosphate. [GOC:mah]
HKR1	chr19	37808813	37855355	46543	1	0	0	2	8	19	12	2.42775	2.32e-05	Neg.Binomial.W	3.93e-05	0.0161141	0.279312	0.263197	P2 - B-cell	ENSG00000181666	HKR1	3575	-1.68505	4.90784	-10.5727	1.17e-08	0.000582834	10.1592	284459	uncharacterized LOC100507342	Interacting selectively and non-covalently with any metal ion. [GOC:ai]
CNOT4	chr7	135046547	135194875	148329	2	7	2	4	37	47	45	2.57769	0.000167114	Neg.Binomial.W	0.000245552	0.0252816	0.289896	0.264614	P2 - B-cell	ENSG00000080802	CNOT4	6999	-1.41783	5.49762	-9.17677	8.41e-08	0.0041602	8.06587	4850	CCR4-NOT transcription complex, subunit 4	The ubiquitination by a protein of one or more of its own amino acid residues, or residues on an identical protein. Ubiquitination occurs on the lysine residue by formation of an isopeptide crosslink. [GOC:ai]
ZNF695	chr1	247108849	247171395	62547	12	5	1	5	17	23	27	1.65099	1.11e-07	Neg.Binomial	2.78e-07	0.0919309	0.357065	0.265134	P1 - B-cell	ENSG00000197472	ZNF695	3784	5.1817	-0.851327	10.6653	1.03e-08	0.000512005	10.3627	57116	zinc finger protein 695	Any process that modulates the frequency, rate or extent of cellular DNA-dependent transcription. [GOC:go_curators, GOC:txnOH]
CAST	chr5	95865525	96115299	249775	8	11	15	3	84	65	78	2.26585	0.00380685	Neg.Binomial.W	0.0046187	0.0370333	0.302939	0.265906	P1 - B-cell	ENSG00000153113	CAST	11880	-2.04281	7.59364	-10.2765	1.75e-08	0.00086452	9.56763	831	calpastatin	Any process that stops, prevents or reduces the frequency, rate or extent of type B pancreatic cell apoptotic process. [GOC:mtg_apoptosis, GOC:obol]
CDC25A	chr3	48198636	48229892	31257	0	0	0	0	9	6	10	2.68558	7.89e-05	Neg.Binomial.W	0.000121548	0	0.266607	0.266607	P1 - B-cell	ENSG00000164045	CDC25A	4117	5.27969	1.77273	11.1952	5.15e-09	0.00025651	11.0529	993	cell division cycle 25A	A cell cycle phase during which nuclear division occurs, and which is comprises the phases: prophase, metaphase, anaphase and telophase and occurs as part of a mitotic cell cycle. [GOC:mtg_cell_cycle]
PRDM4	chr12	108126643	108155049	28407	1	1	0	1	6	9	10	2.25379	2.34e-08	Neg.Binomial	6.52e-08	0.0264019	0.293355	0.266953	P1 - B-cell	ENSG00000110851	PRDM4	4777	-2.33993	6.10718	-12.9408	6.22e-10	3.12e-05	13.045	11108	PR domain containing 4	A series of molecular signals initiated by the binding of a neurotrophin to a receptor on the surface of the target cell where the receptor possesses tyrosine kinase activity, and ending with regulation of a downstream cellular process, e.g. transcription. [GOC:bf, GOC:ceb, GOC:jc, GOC:signaling, PMID:12065629, Wikipedia:Trk_receptor]
UBE2H	chr7	129470572	129592789	122218	1	8	1	2	32	39	36	2.90264	0.0150023	Neg.Binomial.W	0.0164377	0.0245463	0.291828	0.267282	P2 - B-cell	ENSG00000186591	UBE2H	6392	-2.07008	6.93742	-11.4399	3.77e-09	0.000189104	11.1798	7328	ubiquitin-conjugating enzyme E2H	A protein ubiquitination process in which ubiquitin monomers are attached to a protein, and then ubiquitin polymers are formed by linkages between lysine residues at position 11 of the ubiquitin monomers. K11-linked polyubiquitination targets the substrate protein for degradation. The anaphase-promoting complex promotes the degradation of mitotic regulators by assembling K11-linked polyubiquitin …
USP41	chr22	20704868	20745048	40181	0	0	1	0	11	11	11	2.8679	6.29e-10	Neg.Binomial	2.28e-09	0.00622185	0.273761	0.267539	P1 - B-cell	ENSG00000161133	USP41	1592	5.84836	-3.04444	8.92961	1.22e-07	0.00598388	7.96117	373856	ubiquitin specific peptidase 41	The chemical reactions and pathways resulting in the breakdown of a protein or peptide by hydrolysis of its peptide bonds, initiated by the covalent attachment of a ubiquitin group, or multiple ubiquitin groups, to the protein. [GOC:go_curators]
STXBP5L	chr3	120626919	121143608	516690	12	9	16	7	166	131	151	2.50479	9.15e-07	Neg.Binomial.W	1.93e-06	0.0212894	0.289019	0.26773	P1 - B-cell	ENSG00000145087	STXBP5L	11085	6.8263	-2.53417	14.6711	9.56e-11	4.81e-06	14.7262	9515	syntaxin binding protein 5-like	Any process that stops, prevents, or reduces the frequency, rate or extent of the regulated release of insulin. [GOC:ai]
INCENP	chr11	61891445	61920635	29191	0	0	1	1	11	6	8	2.38774	6.46e-07	Neg.Binomial.W	1.42e-06	0.0171286	0.285476	0.268348	P3 - B-cell	ENSG00000149503	INCENP	4473	2.50683	4.56205	8.6431	1.89e-07	0.0094323	7.35088	3619	inner centromere protein antigens 135/155kDa	The process in which genetic material, in the form of chromosomes, is organized into specific structures and then physically separated and apportioned to two or more sets. In eukaryotes, chromosome segregation begins with the alignment of chromosomes at the metaphase plate, includes chromosome separation, and ends when chromosomes have completed movement to the spindle poles. [GOC:ai, GOC:mah]
ZBTB20	chr3	114056941	114866118	809178	10	41	16	9	232	240	237	2.46081	0.0379241	Neg.Binomial.W	0.0387314	0.0234806	0.292066	0.268585	P1 - B-cell	ENSG00000181722	ZBTB20	8279	-2.0885	5.12179	-10.3151	1.66e-08	0.000820195	9.79138	26137	zinc finger and BTB domain containing 20	Interacting selectively and non-covalently with a sequence of DNA that is in cis with and relatively close to a core promoter for RNA polymerase II (RNAP II) in order to stop, prevent, or reduce the frequency, rate or extent of transcription from an RNA polymerase II promoter. [GOC:txnOH]
VRK1	chr14	97263641	97398059	134419	12	6	8	4	59	31	41	1.88909	0.00336261	Neg.Binomial.W	0.00410497	0.0557957	0.324855	0.269059	P1 - B-cell	ENSG00000100749	VRK1	2744	1.90918	7.27109	12.4248	1.13e-09	5.67e-05	12.2449	7443	vaccinia related kinase 1	A cellular process that results in the breakdown of a Golgi apparatus that contributes to Golgi inheritance. [GOC:ascb_2009, GOC:dph, GOC:tb]
GALNT7	chr4	174089904	174245118	155215	0	10	3	1	59	35	42	2.39266	2.55e-05	Neg.Binomial	4.29e-05	0.0225494	0.292068	0.269519	P1 - B-cell	ENSG00000109586	GALNT7	6865	3.13713	5.10815	15.9584	2.68e-11	1.35e-06	16.2302	51809	UDP-N-acetyl-alpha-D-galactosamine:polypeptide N-acetylgalactosaminyltransferase 7 (GalNAc-T7)	Catalysis of the reaction: UDP-N-acetyl-D-galactosamine + polypeptide = UDP + N-acetyl-D-galactosaminyl-polypeptide. This reaction is the modification of serine or threonine residues in polypeptide chains by the transfer of a N-acetylgalactose from UDP-N-acetylgalactose to the hydroxyl group of the amino acid; it is the first step in O-glycan biosynthesis. [EC:2.4.1.41, ISBN:0879695595]
ANK3	chr10	61788159	62493248	705090	57	37	24	7	227	172	265	2.01599	2.99e-06	Neg.Binomial	5.89e-06	0.0443206	0.313908	0.269587	P1 - B-cell	ENSG00000151150	ANK3	23626	-4.1785	3.41477	-8.61131	1.99e-07	0.00973295	7.44905	288	ankyrin 3, node of Ranvier (ankyrin G)	Any process that activates or increases the frequency, rate or extent of membrane depolarization involved in regulation of cardiac muscle cell action potential. [GOC:BHF, GOC:TermGenie]
L3MBTL3	chr6	130334844	130462594	127751	5	10	1	2	36	45	36	2.22462	7.84e-07	Neg.Binomial	1.68e-06	0.0352248	0.305281	0.270057	P2 - B-cell	ENSG00000198945	L3MBTL3	5111	-2.05992	5.43654	-10.2294	1.86e-08	0.000927625	9.62272	84456	l(3)mbt-like 3 (Drosophila)	The alteration of DNA, protein, or sometimes RNA, in chromatin, which may result in changing the chromatin structure. [GOC:mah, PMID:20404130]
IGSF10	chr3	151143172	151176497	33326	1	2	1	0	13	10	7	2.11581	6.42e-06	Neg.Binomial.W	1.19e-05	0.0300066	0.300066	0.270059	P1 - B-cell	ENSG00000152580	IGSF10	11727	9.9422	-2.35199	18.0174	4.17e-12	2.11e-07	17.5326	285313	immunoglobulin superfamily, member 10	Interacting selectively and non-covalently with any protein or protein complex (a complex of two or more proteins that may include other nonprotein molecules). [GOC:go_curators]
DMC1	chr22	38914954	38966291	51338	2	1	1	3	22	4	21	2.47373	0.0116455	Neg.Binomial.W	0.0130168	0.0340878	0.305167	0.271079	P1 - B-cell	ENSG00000100206	DMC1	3524	4.58915	2.77216	18.4724	2.84e-12	1.44e-07	18.4413	11144	DNA meiotic recombinase 1	An error-prone process for repairing damaged microbial DNA. [GOC:jl, PMID:16000023]
ZNF652	chr17	47366568	47439835	73268	2	3	0	2	15	19	31	2.50844	3.46e-06	Neg.Binomial.W	6.74e-06	0.0238849	0.295718	0.271833	P2 - B-cell	ENSG00000198740	ZNF652	8810	-1.87223	6.49141	-8.82621	1.43e-07	0.0070414	7.45045	22834	zinc finger protein 652	Interacting selectively and non-covalently with any metal ion. [GOC:ai]
IQGAP3	chr1	156495197	156542396	47200	3	3	0	0	13	17	13	2.04307	0.00918927	Neg.Binomial	0.0104624	0.0317797	0.303672	0.271893	P1 - B-cell	ENSG00000183856	IQGAP3	6742	6.76711	0.209232	15.7226	3.36e-11	1.69e-06	15.7134	128239	IQ motif containing GTPase activating protein 3	Any process that activates or increases the rate or extent of mammary gland epithelial cell proliferation. [GOC:mah]
STIM2	chr4	26859300	27027003	167704	7	8	6	3	55	46	54	2.13726	5.03e-09	Neg.Binomial.W	1.58e-08	0.0357773	0.308082	0.272305	P2 - B-cell	ENSG00000109689	STIM2	6909	-3.90548	6.78694	-18.808	2.15e-12	1.09e-07	18.7636	57620	stromal interaction molecule 2	Interacting selectively and non-covalently with any protein or protein complex (a complex of two or more proteins that may include other nonprotein molecules). [GOC:go_curators]
NUCB2	chr11	17229700	17371521	141822	11	11	2	1	40	45	50	2.1848	9.48e-06	Neg.Binomial	1.72e-05	0.0440693	0.317299	0.27323	P1 - B-cell	ENSG00000070081	NUCB2	9017	3.56646	7.29619	10.3446	1.59e-08	0.000787849	9.58633	4925	nucleobindin 2	The outer, i.e. cytoplasm-facing, lipid bilayer of the nuclear envelope; continuous with the endoplasmic reticulum of the cell and sometimes studded with ribosomes. [ISBN:0198547684]
SLC9C2	chr1	173469603	173572233	102631	1	0	3	2	25	29	35	2.88179	1.22e-15	Neg.Binomial.W	9.61e-15	0.0146155	0.289061	0.274446	P3 - B-cell	ENSG00000162753	SLC9A11	5282	5.28066	-2.66832	9.60173	4.51e-08	0.00225749	8.82871	284525	solute carrier family 9, member C2 (putative)	The directed movement of cations, atoms or small molecules with a net positive charge, into, out of or within a cell, or between cells, by means of some agent such as a transporter or pore. [GOC:ai]
ZNF804A	chr2	185463093	185804219	341127	11	25	3	8	73	87	157	2.0892	9.1e-08	Neg.Binomial	2.31e-07	0.0344447	0.309758	0.275313	P2 - B-cell	ENSG00000170396	ZNF804A	4690	-7.35981	-1.23272	-10.4359	1.4e-08	0.000700588	9.59121	91752	zinc finger protein 804A	Interacting selectively and non-covalently with any metal ion. [GOC:ai]
IL15	chr4	142557752	142655140	97389	3	3	3	1	33	34	21	2.76061	6.87e-10	Neg.Binomial.W	2.47e-09	0.0256702	0.301198	0.275527	P2 - B-cell	ENSG00000164136	IL15	7860	-2.37106	1.88962	-10.0112	2.52e-08	0.00125406	9.50287	3600	interleukin 15	The process of T cell selection that occurs in extrathymic locations, often resulting T cells of distinct specificities from those selected in the thymus. [ISBN:0781735149, PMID:7880383]
MICU3	chr8	16884747	16980153	95407	6	3	18	1	29	38	33	1.44961	0.0104975	Neg.Binomial	0.0118456	0.0733699	0.34938	0.27601	P2 - B-cell	ENSG00000155970	EFHA2	4606	-6.41393	2.04976	-10.4858	1.31e-08	0.000654957	9.93881	286097	mitochondrial calcium uptake family, member 3	Interacting selectively and non-covalently with calcium ions (Ca2+). [GOC:ai]
C1GALT1	chr7	7196565	7288251	91687	2	10	0	0	25	32	28	2.09849	0.000517674	Neg.Binomial	0.000703577	0.03272	0.309022	0.276302	P2 - B-cell	ENSG00000106392	C1GALT1	7774	-2.09406	6.78807	-13.7333	2.57e-10	1.3e-05	13.9279	56913	core 1 synthase, glycoprotein-N-acetylgalactosamine 3-beta-galactosyltransferase, 1	Catalysis of the addition of a galactosyl residue to a non-reducing O-linked N-acetylgalactosamine residue in an O-glycan. [EC:2.4.1.122, GOC:ma]
GBP2	chr1	89571815	89616139	44325	1	8	0	2	14	13	18	1.88595	2.93e-13	Neg.Binomial	1.78e-12	0.0620417	0.338409	0.276368	P2 - B-cell	ENSG00000162645	GBP2	6276	2.04333	6.14659	9.86549	3.09e-08	0.00153813	8.9492	2634	guanylate binding protein 2, interferon-inducible	A series of molecular signals initiated by the binding of a type I interferon to a receptor on the surface of a cell, and ending with regulation of a downstream cellular process, e.g. transcription. Type I interferons include the interferon-alpha, beta, delta, episilon, zeta, kappa, tau, and omega gene families. [GOC:add, GOC:dph, GOC:signaling, PR:000025848]
FAM171B	chr2	187558698	187630685	71988	3	2	2	0	22	27	16	2.49281	7.19e-09	Neg.Binomial.W	2.19e-08	0.0243096	0.300976	0.276666	P2 - B-cell	ENSG00000144369	FAM171B	5819	5.72357	-0.36817	12.1806	1.52e-09	7.61e-05	12.0597	165215	family with sequence similarity 171, member B	Any molecular function by which a gene product interacts selectively and non-covalently with DNA (deoxyribonucleic acid). [GOC:dph, GOC:jl, GOC:tb, GOC:vw]
KIF14	chr1	200520628	200589862	69235	1	2	3	4	17	23	25	2.42775	1.11e-07	Neg.Binomial.W	2.77e-07	0.0361089	0.312944	0.276835	P1 - B-cell	ENSG00000118193	KIF14	7274	4.00625	3.75161	10.9608	6.98e-09	0.000347133	10.6454	9928	kinesin family member 14	A microtubule-based process that is mediated by motor proteins and results in the movement of organelles, other microtubules, or other particles along microtubules. [GOC:cjm, ISBN:0815316194]
MAP9	chr4	156263810	156298122	34313	3	4	3	4	28	3	8	1.41615	0.00440688	Neg.Binomial	0.00528886	0.102002	0.378865	0.276863	P1 - B-cell	ENSG00000164114	MAP9	8867	-5.29676	3.97156	-14.3125	1.39e-10	6.97e-06	14.4036	79884	microtubule-associated protein 9	The array of microtubules and associated molecules that forms between opposite poles of a eukaryotic cell during mitosis or meiosis and serves to move the duplicated chromosomes apart. [ISBN:0198547684]
SOX6	chr11	15987995	16761138	773144	31	23	24	17	292	173	249	2.22155	6.26e-05	Neg.Binomial.W	9.78e-05	0.0307187	0.307834	0.277115	P3 - B-cell	ENSG00000110693	SOX6	19632	2.3441	2.94686	9.6546	4.18e-08	0.0020924	8.93434	55553	SRY (sex determining region Y)-box 6	Any process that activates or increases the frequency, rate or extent of mesenchymal stem cell differentiation. [GOC:obol]
ZNF783	chr7	148959262	148994393	35132	1	0	0	0	14	10	6	2.57006	7.54e-09	Neg.Binomial.W	2.29e-08	0.00711602	0.284641	0.277525	P1 - B-cell	ENSG00000204946	ZNF783	7170	-2.32492	3.82547	-10.9848	6.77e-09	0.00033648	10.7857	100289678	zinc finger family member 783	Any process that modulates the frequency, rate or extent of cellular DNA-dependent transcription. [GOC:go_curators, GOC:txnOH]
FAM46A	chr6	82201156	82462491	261336	4	3	6	0	93	58	77	2.97326	0.000654195	Neg.Binomial.W	0.000881698	0.0124361	0.290813	0.278377	P1 - B-cell	ENSG00000112773	FAM46A	6053	-4.66802	3.41946	-13.6035	2.96e-10	1.49e-05	13.7515	55603	NA	NA
TPK1	chr7	144149034	144533488	384455	11	16	12	14	91	129	141	2.31351	1e-08	Neg.Binomial.W	2.98e-08	0.0344644	0.312997	0.278533	P1 - B-cell	ENSG00000196511	TPK1	8436	-3.0008	4.08298	-10.6321	1.08e-08	0.000535074	10.3086	27010	thiamin pyrophosphokinase 1	The chemical reactions and pathways involving thiamine (vitamin B1), and compounds derived from it. [CHEBI:26948, GOC:jl]
ATP8B1	chr18	55313658	55470327	156670	6	1	11	2	38	44	64	2.50267	3.8e-07	Neg.Binomial	8.62e-07	0.0319142	0.310632	0.278717	P1 - B-cell	ENSG00000081923	ATP8B1	5938	-2.45413	2.79439	-10.2096	1.91e-08	0.000947448	9.75592	5205	ATPase, aminophospholipid transporter, class I, type 8B, member 1	The directed movement of bile acid and bile salts into, out of or within a cell, or between cells, by means of some agent such as a transporter or pore. [GOC:dph, GOC:krc, PMID:12663868, PMID:14699511]
SPRED1	chr15	38544527	38649450	104924	2	4	5	0	23	33	40	2.22109	0.0025725	Neg.Binomial.W	0.00317979	0.0262094	0.304983	0.278773	P3 - B-cell	ENSG00000166068	SPRED1	8260	3.52556	2.6185	13.8691	2.22e-10	1.12e-05	14.1512	161742	sprouty-related, EVH1 domain containing 1	Any process that activates, maintains or increases the rate of the cascade of processes induced by the cell cycle regulator phosphoprotein p53, or an equivalent protein, in response to the detection of DNA damage. [GOC:jl]
CA1	chr8	86239837	86291243	51407	0	0	3	1	12	26	8	2.43944	0.00833718	Neg.Binomial.W	0.00957211	0.0194526	0.298273	0.278821	P1 - B-cell	ENSG00000133742	CA1	4068	5.6703	0.67424	14.4626	1.19e-10	5.96e-06	14.6796	759	carbonic anhydrase I	The chemical reactions and pathways involving the transfer of one-carbon units in various oxidation states. [GOC:hjd, GOC:mah, GOC:pde]
ATP8B4	chr15	50150435	50475014	324580	32	24	8	8	112	105	109	2.03178	0.00814654	Neg.Binomial.W	0.0093775	0.0554563	0.334792	0.279335	P2 - B-cell	ENSG00000104043	ATP8B4	10861	4.56257	1.36034	11.348	4.24e-09	0.000212384	11.2581	79895	ATPase, class I, type 8B, member 4	Catalysis of the movement of phospholipids from one membrane bilayer leaflet to the other, driven by the hydrolysis of ATP. [EC:3.6.3.1, PMID:15919184, PMID:9099684]
SLC6A16	chr19	49792897	49828474	35578	2	3	2	1	13	11	12	1.91365	8.75e-05	Neg.Binomial.W	0.000133406	0.0562145	0.337287	0.281073	P1 - B-cell	ENSG00000063127	SLC6A16	3140	-3.39007	1.61272	-8.74423	1.62e-07	0.00793401	7.6846	28968	solute carrier family 6, member 16	Enables the directed movement of a neurotransmitter into, out of or within a cell, or between cells. Neurotransmitters are any chemical substance that is capable of transmitting (or inhibiting the transmission of) a nerve impulse from a neuron to another cell. [GOC:ai, ISBN:0198506732]
KIF5C	chr2	149632819	149883273	250455	3	6	2	2	73	76	72	3.28579	6.9e-49	Neg.Binomial	2.04e-46	0.0129764	0.294131	0.281155	P2 - B-cell	ENSG00000168280	KIF5C	9221	-4.31004	2.58047	-8.8189	1.44e-07	0.00712032	7.79618	3800	kinesin family member 5C	A process that is carried out at the cellular level which results in the assembly, arrangement of constituent parts, or disassembly of an organelle within a cell. An organelle is an organized structure of distinctive morphology and function. Includes the nucleus, mitochondria, plastids, vacuoles, vesicles, ribosomes and the cytoskeleton. Excludes the plasma membrane. [GOC:mah]
MAP3K19	chr2	135722061	135805038	82978	1	0	1	2	27	27	19	3.03922	7.35e-17	Neg.Binomial.W	6.83e-16	0.0120514	0.29325	0.281199	P1 - B-cell	ENSG00000176601	YSK4	6010	5.96658	-2.52645	9.11122	9.27e-08	0.00455806	8.21859	80122	mitogen-activated protein kinase kinase kinase 19	Catalysis of the transfer of a phosphorus-containing group from one compound (donor) to another (acceptor). [GOC:jl, ISBN:0198506732]
SNX29P2	chr16	29262829	29519817	256989	6	8	1	1	54	63	112	2.91648	5.08e-07	Neg.Binomial	1.13e-06	0.0155649	0.29703	0.281465	P1 - B-cell	ENSG00000198106	SNX29P2	7289	-2.47549	5.23184	-9.85872	3.12e-08	0.00154365	9.12442	NA	NA	NA
TTF2	chr1	117602925	117645492	42568	0	0	2	2	14	8	17	2.15948	0.000123903	Neg.Binomial.W	0.000184813	0.0234918	0.305394	0.281902	P3 - B-cell	ENSG00000116830	TTF2	6251	1.70076	5.38729	9.78281	3.48e-08	0.00174291	9.0407	8458	transcription termination factor, RNA polymerase II	The cellular process that completes DNA-dependent transcription; the formation of phosphodiester bonds ceases, the RNA-DNA hybrid dissociates, and RNA polymerase releases the DNA. [GOC:txnOH, ISBN:0716720094, PMID:15020047, PMID:18280161]
GPM6A	chr4	176554085	176923815	369731	21	12	15	3	102	100	149	2.44619	0.00455945	Neg.Binomial.W	0.00546088	0.0344845	0.316446	0.281962	P2 - B-cell	ENSG00000150625	GPM6A	7040	-6.07059	0.986273	-9.31375	6.86e-08	0.00339931	8.51585	2823	glycoprotein M6A	The process in which a relatively unspecialized cell acquires specialized features of a stem cell. A stem cell is a cell that retains the ability to divide and proliferate throughout life to provide progenitor cells that can differentiate into specialized cells. [CL:0000034, GOC:isa_complete]
AKAP6	chr14	32798479	33300567	502089	27	14	22	9	154	179	146	2.28808	0.00169678	Neg.Binomial.W	0.00214514	0.0358502	0.318005	0.282154	P1 - B-cell	ENSG00000151320	AKAP6	13428	-6.49778	2.04878	-10.7212	9.57e-09	0.000475369	10.3107	9472	A kinase (PRKA) anchor protein 6	Any process that activates or increases the activity of the enzyme protein phosphatase type 2B. [GOC:mah]
C12orf42	chr12	103631369	103889749	258381	9	12	3	3	79	92	68	2.33666	0.00844712	Neg.Binomial.W	0.00968582	0.0261242	0.30833	0.282206	P1 - B-cell	ENSG00000179088	C12orf42	4863	-3.00788	2.9281	-9.24205	7.63e-08	0.00375444	8.35291	374470	NA	NA
MAP3K9	chr14	71189243	71276251	87009	2	0	2	3	22	23	34	2.71994	4.39e-10	Neg.Binomial.W	1.63e-09	0.0201129	0.302651	0.282538	P2 - B-cell	ENSG00000006432	MAP3K9	12423	-4.06652	3.13719	-9.76965	3.54e-08	0.00176109	9.15642	4293	mitogen-activated protein kinase kinase kinase 9	The initiation of the activity of the inactive enzyme JUN kinase kinase (JNKK) activity. JNKKs are involved in a signaling pathway that is primarily activated by cytokines and exposure to environmental stress. [GOC:bf, PMID:11790549]
HBG2	chr11	5274420	5667019	392600	39	19	22	8	147	135	117	1.90234	1.59e-08	Neg.Binomial	4.6e-08	0.0560367	0.338767	0.282731	P1 - B-cell	ENSG00000196565	HBG2	2027	3.39665	1.08905	10.5401	1.22e-08	0.000605012	10.2166	3048	hemoglobin, gamma G	Interacting selectively and non-covalently with oxygen (O2). [GOC:jl]
FBXO11	chr2	48016455	48132932	116478	4	8	0	0	35	43	30	2.33289	4.24e-06	Neg.Binomial	8.14e-06	0.0257559	0.309071	0.283315	P2 - B-cell	ENSG00000138081	FBXO11	7123	-1.14017	7.34591	-8.9282	1.22e-07	0.00603246	7.47529	80204	F-box protein 11	The series of events required for an organism to receive an auditory stimulus, convert it to a molecular signal, and recognize and characterize the signal. Sonic stimuli are detected in the form of vibrations and are processed to form a sound. [GOC:ai]
SPOPL	chr2	139259371	139331117	71747	6	5	1	0	20	27	23	1.83098	1.15e-05	Neg.Binomial	2.03e-05	0.0418136	0.325217	0.283403	P1 - B-cell	ENSG00000144228	SPOPL	6468	-2.71141	6.14751	-11.5516	3.28e-09	0.000163452	11.3509	339745	speckle-type POZ protein-like	Any process that stops, prevents, or reduces the frequency, rate or extent of the addition of ubiquitin groups to a protein. [GOC:mah]
FAM20C	chr7	192969	300711	107743	5	0	1	1	28	28	41	2.75457	0.0054094	Neg.Binomial.W	0.0063841	0.0162424	0.300097	0.283854	P2 - B-cell	ENSG00000177706	FAM20C	4629	5.00623	-1.45169	13.0892	5.26e-10	2.65e-05	13.0258	56975	family with sequence similarity 20, member C	The process whose specific outcome is the formation of dentin, the mineralized tissue that constitutes the major bulk of teeth. Dentin may be one of three types: primary dentin, secondary dentin, and tertiary dentin. [GOC:cjm, GOC:sl, PMID:10206335, PMID:21196346]
PPAT	chr4	57259528	57301781	42254	1	0	3	0	10	10	19	2.28916	0.00656558	Neg.Binomial.W	0.00766201	0.0236664	0.307663	0.283997	P3 - B-cell	ENSG00000128059	PPAT	5439	2.25902	4.64184	9.13205	8.99e-08	0.00449065	8.09417	5471	phosphoribosyl pyrophosphate amidotransferase	Catalysis of the reaction: 5-phospho-beta-D-ribosylamine + L-glutamate + diphosphate = 5-phospho-alpha-D-ribose 1-diphosphate + L-glutamine + H(2)O. [EC:2.4.2.14, RHEA:14908]
TNFRSF10D	chr8	22993101	23021543	28443	1	0	0	0	8	10	7	2.59027	2.21e-08	Neg.Binomial.W	6.21e-08	0.00878951	0.292984	0.284194	P1 - B-cell	ENSG00000173530	TNFRSF10D	3538	2.66175	3.30824	11.5274	3.38e-09	0.000168465	11.4157	8793	tumor necrosis factor receptor superfamily, member 10d, decoy with truncated death domain	Interacting selectively and non-covalently with TRAIL (TNF-related apoptosis inducing ligand), a member of the tumor necrosis factor ligand family that rapidly induces apoptosis in a variety of transformed cell lines. [GOC:go_curators, PMID:9082980]
PIGB	chr15	55611158	55647846	36689	0	2	2	2	11	13	12	2.03688	5.59e-06	Neg.Binomial.W	1.05e-05	0.0408842	0.327074	0.286189	P1 - B-cell	ENSG00000069943	PIGB	4539	-2.26037	4.11849	-10.148	2.08e-08	0.00103121	9.60489	9488	phosphatidylinositol glycan anchor biosynthesis, class B	The covalent attachment of a mannose residue to a substrate molecule. [GOC:cjm]
FSTL5	chr4	162305049	163085187	780139	37	22	32	13	325	190	233	2.20937	0.00107804	Neg.Binomial.W	0.00140804	0.0333274	0.319601	0.286274	P1 - B-cell	ENSG00000168843	FSTL5	5355	9.43138	-2.27316	19.1587	1.62e-12	8.18e-08	18.3419	56884	follistatin-like 5	Interacting selectively and non-covalently with calcium ions (Ca2+). [GOC:ai]
TOP2A	chr17	38544768	38574408	29641	0	0	0	2	7	10	10	2.14843	1.62e-05	Neg.Binomial.W	2.81e-05	0.0168685	0.303633	0.286765	P1 - B-cell	ENSG00000131747	TOP2A	6346	4.5229	6.53734	13.5892	3.01e-10	1.51e-05	13.6535	7153	topoisomerase (DNA) II alpha 170kDa	A nucleoprotein complex containing viral genetic material and associated viral and host proteins, which is capable of inserting a viral genome into a host genome. [ISBN:0781718325, PMID:16712776, Wikipedia:Pre-integration_complex]
UVRAG	chr11	75526212	75854239	328028	4	22	1	4	95	100	111	2.61453	3.41e-05	Neg.Binomial	5.56e-05	0.023626	0.310949	0.287323	P1 - B-cell	ENSG00000198382	UVRAG	6352	-3.13279	6.10775	-19.7593	1e-12	5.07e-08	19.5193	7405	UV radiation resistance associated	Any process that activates, maintains or increases the rate of autophagy. Autophagy is the process in which cells digest parts of their own cytoplasm. [GOC:dph, GOC:tb]
TTC39B	chr9	15170843	15307358	136516	10	13	21	3	53	42	58	1.3165	0.00022769	Neg.Binomial	0.000328043	0.0860705	0.373583	0.287512	P2 - B-cell	ENSG00000155158	TTC39B	5455	-3.81534	2.88767	-8.6516	1.87e-07	0.00920076	7.54173	158219	tetratricopeptide repeat domain 39B	Interacting selectively and non-covalently with any protein or protein complex (a complex of two or more proteins that may include other nonprotein molecules). [GOC:go_curators]
VKORC1L1	chr7	65338254	65424530	86277	4	5	0	2	37	20	26	2.04254	0.00355348	Neg.Binomial.W	0.00432609	0.0318741	0.320673	0.288798	P1 - B-cell	ENSG00000196715	VKORC1L1	5879	2.99257	4.50973	9.22488	7.83e-08	0.00385093	8.08534	154807	vitamin K epoxide reductase complex, subunit 1-like 1	Penetrating at least one phospholipid bilayer of a membrane. May also refer to the state of being buried in the bilayer with no exposure outside the bilayer. When used to describe a protein, indicates that all or part of the peptide sequence is embedded in the membrane. [GOC:go_curators]
MAP3K5	chr6	136878185	137113656	235472	4	12	9	4	68	81	77	2.36952	0.00169622	Neg.Binomial.W	0.00214514	0.0307892	0.319925	0.289136	P1 - B-cell	ENSG00000197442	MAP3K5	5336	-2.38092	5.72323	-12.2065	1.47e-09	7.34e-05	12.2245	4217	mitogen-activated protein kinase kinase kinase 5	The process in which a virus effects a change in the structure or processes of its host organism. [GOC:bf, GOC:jl, ISBN:0781718325, UniProtKB-KW:KW-0945]
GALNT10	chr5	153570290	153800544	230255	16	2	11	2	67	72	84	2.34413	1.29e-05	Neg.Binomial	2.28e-05	0.0336583	0.32283	0.289172	P1 - B-cell	ENSG00000164574	GALNT10	10497	-3.25491	5.30202	-15.8341	3.01e-11	1.52e-06	16.1466	55568	UDP-N-acetyl-alpha-D-galactosamine:polypeptide N-acetylgalactosaminyltransferase 10 (GalNAc-T10)	Catalysis of the reaction: UDP-N-acetyl-D-galactosamine + polypeptide = UDP + N-acetyl-D-galactosaminyl-polypeptide. This reaction is the modification of serine or threonine residues in polypeptide chains by the transfer of a N-acetylgalactose from UDP-N-acetylgalactose to the hydroxyl group of the amino acid; it is the first step in O-glycan biosynthesis. [EC:2.4.1.41, ISBN:0879695595]
PRELID2	chr5	144851362	145214932	363571	8	2	8	4	110	121	101	2.93404	2.11e-06	Neg.Binomial.W	4.25e-06	0.0151277	0.304388	0.28926	P2 - B-cell	ENSG00000186314	PRELID2	5375	2.37197	2.6064	10.0955	2.24e-08	0.00111547	9.53669	153768	PRELI domain containing 2	A semiautonomous, self replicating organelle that occurs in varying numbers, shapes, and sizes in the cytoplasm of virtually all eukaryotic cells. It is notably the site of tissue respiration. [ISBN:0198506732]
PDE3B	chr11	14665269	14892350	227082	3	15	4	0	62	64	88	2.42088	1.39e-06	Neg.Binomial	2.85e-06	0.0242203	0.31413	0.28991	P2 - B-cell	ENSG00000152270	PDE3B	10467	2.69711	6.49822	9.01179	1.08e-07	0.00532103	7.70899	5140	phosphodiesterase 3B, cGMP-inhibited	Catalysis of the reaction: nucleoside 3',5'-cyclic phosphate + H2O = nucleoside 5'-phosphate; catalytic activity is decreased in the presence of cGMP. [GOC:mah]
MRPL33	chr2	27994584	28210954	216371	5	7	3	6	53	64	87	2.74526	1.38e-09	Neg.Binomial.W	4.72e-09	0.0242639	0.314275	0.290011	P2 - B-cell	ENSG00000243147	MRPL33	1539	1.54346	4.99534	9.7655	3.57e-08	0.00177144	8.89239	9553	mitochondrial ribosomal protein L33	An intracellular organelle, about 200 A in diameter, consisting of RNA and protein. It is the site of protein biosynthesis resulting from translation of messenger RNA (mRNA). It consists of two subunits, one large and one small, each containing only protein and RNA. Both the ribosome and its subunits are characterized by their sedimentation coefficients, expressed in Svedberg units (symbol: S). H…
ST7	chr7	116593292	116870157	276866	6	12	8	3	72	75	116	2.38547	0.00172251	Neg.Binomial.W	0.00217612	0.026186	0.316639	0.290453	P1 - B-cell	ENSG00000004866	ST7	6743	-3.04961	1.82991	-9.10688	9.33e-08	0.00458767	8.21478	7982	microRNA mir-6132	Penetrating at least one phospholipid bilayer of a membrane. May also refer to the state of being buried in the bilayer with no exposure outside the bilayer. When used to describe a protein, indicates that all or part of the peptide sequence is embedded in the membrane. [GOC:go_curators]
CDK14	chr7	90095738	90839905	744168	58	104	27	15	300	212	291	1.5843	6.57e-05	Neg.Binomial	0.00010215	0.0685329	0.359686	0.291153	P2 - B-cell	ENSG00000058091	CDK14	6841	-4.04515	4.87247	-11.1077	5.77e-09	0.000288755	10.8212	5218	cyclin-dependent kinase 14	Catalysis of the transfer of a phosphorus-containing group from one compound (donor) to another (acceptor). [GOC:jl, ISBN:0198506732]
ZNF274	chr19	58694396	58724927	30532	1	0	1	1	12	6	11	2.29302	2.91e-06	Neg.Binomial.W	5.74e-06	0.0245644	0.316608	0.292043	P2 - B-cell	ENSG00000171606	ZNF274	2836	-1.79136	5.1819	-11.2869	4.58e-09	0.000229528	11.0738	10782	zinc finger protein 274	Any process that modulates the frequency, rate or extent of cellular DNA-dependent transcription. [GOC:go_curators, GOC:txnOH]
PTPLAD1	chr15	65822756	65870687	47932	1	0	0	3	18	16	11	2.47373	0.00136976	Neg.Binomial.W	0.00176566	0.0208629	0.312943	0.29208	P1 - B-cell	ENSG00000074696	PTPLAD1	7094	2.60745	6.1921	22.0673	1.79e-13	9.08e-09	21.2483	51495	protein tyrosine phosphatase-like A domain containing 1	The process in which a signal is passed on to downstream components within the cell through the I-kappaB-kinase (IKK)-dependent activation of NF-kappaB. The cascade begins with activation of a trimeric IKK complex (consisting of catalytic kinase subunits IKKalpha and/or IKKbeta, and the regulatory scaffold protein NEMO) and ends with the regulation of transcription of target genes by NF-kappaB. I…
LPHN3	chr4	62066976	62938184	871209	24	15	33	15	404	200	225	2.68993	0.000159934	Neg.Binomial.W	0.000235979	0.0249653	0.317184	0.292218	P1 - B-cell	ENSG00000150471	LPHN3	8133	12.4544	-3.54248	23.9708	4.91e-14	2.48e-09	22.1089	23284	latrophilin 3	A series of molecular signals initiated by activation of a receptor on the surface of a cell. The pathway begins with binding of an extracellular ligand to a cell surface receptor, or for receptors that signal in the absence of a ligand, by ligand-withdrawal or the activity of a constitutively active receptor. The pathway ends with regulation of a downstream cellular process, e.g. transcription. …
CNRIP1	chr2	68511303	68547183	35881	0	2	0	0	12	14	7	2.36712	1.16e-07	Neg.Binomial.W	2.89e-07	0.013935	0.306569	0.292634	P3 - B-cell	ENSG00000119865	CNRIP1	3548	5.77761	-3.0669	9.9064	2.92e-08	0.00146361	9.21832	25927	NA	NA
SOCS6	chr18	67956168	67997436	41269	0	0	1	0	13	11	13	2.98231	2.8e-15	Neg.Binomial.W	2.12e-14	0.00605782	0.298852	0.292794	P1 - B-cell	ENSG00000170677	SOCS6	5817	3.88517	3.51231	12.8277	7.08e-10	3.55e-05	13.0083	9306	suppressor of cytokine signaling 6	The chemical reactions and pathways resulting in the breakdown of a protein or peptide by hydrolysis of its peptide bonds that is mediated by the proteasome. [GOC:tb]
ZNF98	chr19	22573899	22605148	31250	1	0	0	1	12	8	9	2.44717	3.03e-08	Neg.Binomial	8.31e-08	0.016	0.309333	0.293333	P1 - B-cell	ENSG00000197360	ZNF98	2260	6.7417	-2.39892	11.9378	2.03e-09	0.000101529	11.8875	148198	zinc finger protein 98	Any process that modulates the frequency, rate or extent of cellular DNA-dependent transcription. [GOC:go_curators, GOC:txnOH]
GJC1	chr17	42875816	42908179	32364	3	1	1	1	6	7	20	2.63906	0.00104302	Neg.Binomial.W	0.00136631	0.0463478	0.339884	0.293536	P1 - B-cell	ENSG00000182963	GJC1	7818	2.77511	2.73001	11.4691	3.64e-09	0.000181233	11.3817	10052	gap junction protein, gamma 1, 45kDa	The process whose specific outcome is the progression of cardiac muscle over time, from its formation to the mature structure. [GOC:dph, GOC:jid, GOC:lm]
HOOK1	chr1	60280458	60342050	61593	2	1	1	1	18	11	29	3.1964	6.04e-07	Neg.Binomial.W	1.34e-06	0.0202945	0.313888	0.293594	P1 - B-cell	ENSG00000134709	HOOK1	6845	-4.67534	3.03467	-13.931	2.08e-10	1.04e-05	14.0858	51361	hook microtubule-tethering protein 1	The process whose specific outcome is the progression of a spermatid over time, from its formation to the mature structure. [GOC:dph, GOC:go_curators]
IGSF3	chr1	117117031	117210375	93345	4	0	0	1	22	37	27	2.89037	0.00821063	Neg.Binomial.W	0.00944515	0.0133912	0.307104	0.293713	P1 - B-cell	ENSG00000143061	IGSF3	7388	9.19734	-1.29599	23.7538	5.66e-14	2.87e-09	21.2568	3321	immunoglobulin superfamily, member 3	Interacting selectively and non-covalently with any protein or protein complex (a complex of two or more proteins that may include other nonprotein molecules). [GOC:go_curators]
MMP16	chr8	89044237	89340254	296018	6	5	10	3	122	69	88	2.94721	3.57e-06	Neg.Binomial.W	6.92e-06	0.020269	0.31417	0.293901	P1 - B-cell	ENSG00000156103	MMP16	12115	5.75122	-4.19079	9.12882	9.03e-08	0.00444012	8.25219	4325	matrix metallopeptidase 16 (membrane-inserted)	The volume enclosed by the membranes of any cisterna or subcompartment of the Golgi apparatus, including the cis- and trans-Golgi networks. [GOC:mah]
CENPA	chr2	26987157	27023935	36779	1	1	0	0	9	16	9	2.68558	1.54e-09	Neg.Binomial	5.23e-09	0.0135947	0.308147	0.294552	P1 - B-cell	ENSG00000115163	CENPA	1983	3.84172	1.25733	9.97738	2.64e-08	0.00130703	9.44241	1058	centromere protein A	Any process in which a protein is transported to, or maintained at, the centromeric region of a chromosome. [GOC:mah]
MARCH1	chr4	164445450	165305202	859753	38	42	25	15	308	285	257	2.39744	9.38e-06	Neg.Binomial.W	1.7e-05	0.0348937	0.329552	0.294658	P1 - B-cell	ENSG00000145416	MARCH1	10421	-7.29621	5.43236	-8.74683	1.61e-07	0.00790265	7.5489	55016	membrane-associated ring finger (C3HC4) 1, E3 ubiquitin protein ligase	Interacting selectively and non-covalently with major histocompatibility complex molecules; a set of molecules displayed on cell surfaces that are responsible for lymphocyte recognition and antigen presentation. [GOC:jl]
GUCY2C	chr12	14765576	14849519	83944	1	5	3	0	22	31	28	2.36712	0.00985551	Neg.Binomial.W	0.0111637	0.0268036	0.321643	0.294839	P2 - B-cell	ENSG00000070019	GUCY2C	4167	-7.35701	-1.96463	-11.667	2.84e-09	0.000142353	11.1898	2984	guanylate cyclase 2C (heat stable enterotoxin receptor)	Interacting selectively and non-covalently with a toxic substance, a poisonous substance that causes damage to biological systems. [GOC:bf, GOC:curators, GOC:jl, GOC:pr]
LDHB	chr12	21788276	21910791	122516	6	4	3	1	45	40	34	2.40293	0.000446043	Neg.Binomial.W	0.000609959	0.0285677	0.323767	0.2952	P2 - B-cell	ENSG00000111716	LDHB	2983	1.81826	9.53449	12.8273	7.09e-10	3.57e-05	12.5697	3945	lactate dehydrogenase B	Catalysis of an oxidation-reduction (redox) reaction in which a CH-OH group acts as a hydrogen or electron donor and reduces NAD+ or NADP. [GOC:ai]
MDM2	chr12	69201956	69239214	37259	3	1	0	0	19	6	11	2.47092	4.47e-05	Neg.Binomial.W	7.13e-05	0.0268392	0.32207	0.295231	P1 - B-cell	ENSG00000135679	MDM2	8032	1.70142	7.55143	14.0529	1.82e-10	9.16e-06	14.0951	4193	MDM2 oncogene, E3 ubiquitin protein ligase	The modification of peptidyl-lysine. [GOC:go_curators]
DHFR	chr5	79922047	79950802	28756	0	0	2	0	8	6	13	2.33076	2.95e-05	Neg.Binomial.W	4.89e-05	0.0173877	0.312978	0.29559	P1 - B-cell	ENSG00000228716	DHFR	4409	3.60347	6.46043	19.4954	1.23e-12	6.24e-08	19.298	1719	dihydrofolate reductase	The chemical reactions and pathways involving folic acid, pteroylglutamic acid. Folic acid is widely distributed as a member of the vitamin B complex and is essential for the synthesis of purine and pyrimidines. [ISBN:0198506732]
UNC5C	chr4	96083655	96470357	386703	11	8	11	6	172	93	106	2.74909	5.14e-08	Neg.Binomial.W	1.35e-07	0.0232737	0.319798	0.296524	P1 - B-cell	ENSG00000182168	UNC5C	10685	5.20027	-3.41463	10.4545	1.37e-08	0.000678786	10.0489	8633	unc-5 homolog C (C. elegans)	The process in which the migration of an axon growth cone is directed to a specific target site along the anterior-posterior body axis in response to a combination of attractive and repulsive cues. The anterior-posterior axis is defined by a line that runs from the head or mouth of an organism to the tail or opposite end of the organism. [GOC:dph, GOC:kmv, GOC:tb]
RMDN2	chr2	38150330	38294285	143956	1	0	7	1	51	40	44	2.78566	3.65e-08	Neg.Binomial	9.86e-08	0.0156298	0.312596	0.296966	P1 - B-cell	ENSG00000115841	FAM82A1	5999	-5.99047	2.5655	-10.6076	1.11e-08	0.000552855	10.1781	151393	regulator of microtubule dynamics 2	Either of the ends of a spindle, where spindle microtubules are organized; usually contains a microtubule organizing center and accessory molecules, spindle microtubules and astral microtubules. [GOC:clt]
MAGI3	chr1	113933371	114228545	295175	8	6	7	7	108	80	96	2.73095	4.81e-20	Neg.Binomial.W	6.38e-19	0.0237147	0.320714	0.296999	P1 - B-cell	ENSG00000081026	MAGI3	8180	3.33957	3.27886	11.5135	3.44e-09	0.00017142	11.4361	260425	membrane associated guanylate kinase, WW and PDZ domain containing 3	The process in which a virus effects a change in the structure or processes of its host organism. [GOC:bf, GOC:jl, ISBN:0781718325, UniProtKB-KW:KW-0945]
SSBP2	chr5	80708840	81047616	338777	3	11	4	6	129	94	97	2.80611	0.000240822	Neg.Binomial.W	0.000345282	0.0177108	0.314858	0.297147	P1 - B-cell	ENSG00000145687	SSBP2	11284	2.40086	6.48621	12.2382	1.41e-09	7.07e-05	12.0565	23635	single-stranded DNA binding protein 2	Interacting selectively and non-covalently with single-stranded DNA. [GOC:elh]
KIF23	chr15	69706585	69740764	34180	0	1	1	0	7	16	9	2.65481	2.72e-09	Neg.Binomial.W	8.88e-09	0.0146284	0.312073	0.297445	P3 - B-cell	ENSG00000137807	KIF23	6375	4.75979	3.53933	9.58356	4.63e-08	0.00231739	8.79439	9493	kinesin family member 23	A heterotetrameric protein complex playing a key role in the formation of the central spindle in mitosis. Made up of two molecules each of a mitotic kinesin (ZEN-4 in Caenorhabditis elegans or MKLP1 in mammals) and of two molecules each of a GTPase activating protein (GAP) factor (CYK-4 in Caenorhabditis elegans or MgcRacGAP in mammals). [GOC:ans, PMID:11782313, PMID:16236794]
PPM1B	chr2	44395108	44471523	76416	1	1	0	3	20	20	32	2.68558	1.49e-17	Neg.Binomial	1.54e-16	0.0163578	0.31407	0.297713	P2 - B-cell	ENSG00000138032	PPM1B	7119	-1.48506	7.02222	-8.85704	1.36e-07	0.00671895	7.44993	5495	protein phosphatase, Mg2+/Mn2+ dependent, 1B	Interacting selectively and non-covalently with manganese (Mn) ions. [GOC:ai]
RASSF8	chr12	26111962	26232825	120864	2	1	4	1	42	26	46	3.08089	0.000391083	Neg.Binomial.W	0.000540632	0.0165475	0.314403	0.297855	P1 - B-cell	ENSG00000123094	RASSF8	7615	4.3554	1.13096	12.3603	1.22e-09	6.12e-05	12.4849	11228	Ras association (RalGDS/AF-6) domain family (N-terminal) member 8	The cellular process in which a signal is conveyed to trigger a change in the activity or state of a cell. Signal transduction begins with reception of a signal (e.g. a ligand binding to a receptor or receptor activation by a stimulus such as light), or for signal transduction in the absence of ligand, signal-withdrawal or the activity of a constitutively active receptor. Signal transduction ends…
APBB1	chr11	6416354	6440644	24291	0	2	0	1	8	6	10	2.03688	6.27e-05	Neg.Binomial.W	9.79e-05	0.0308756	0.32934	0.298464	P1 - B-cell	ENSG00000166313	APBB1	6448	-3.37783	3.50049	-9.38303	6.2e-08	0.00305305	8.62039	322	amyloid beta (A4) precursor protein-binding, family B, member 1 (Fe65)	Interacting selectively and non-covalently with any protein or protein complex (a complex of two or more proteins that may include other nonprotein molecules). [GOC:go_curators]
FNBP1L	chr1	93913658	94020218	106561	1	4	1	1	37	35	29	3.20003	0.00106027	Neg.Binomial.W	0.0013879	0.0164225	0.315938	0.299515	P1 - B-cell	ENSG00000137942	FNBP1L	5547	2.99187	3.81618	14.1757	1.6e-10	8.05e-06	14.4378	54874	formin binding protein 1-like	The cellular process in which a signal is conveyed to trigger a change in the activity or state of a cell. Signal transduction begins with reception of a signal (e.g. a ligand binding to a receptor or receptor activation by a stimulus such as light), or for signal transduction in the absence of ligand, signal-withdrawal or the activity of a constitutively active receptor. Signal transduction ends…
DEPTOR	chr8	120885957	121063152	177196	20	8	5	5	48	62	78	1.85377	0.0253071	Neg.Binomial.W	0.0265642	0.0536129	0.353657	0.300044	P2 - B-cell	ENSG00000155792	DEPTOR	2622	4.15156	1.15755	11.9702	1.95e-09	9.81e-05	12.0209	64798	DEP domain containing MTOR-interacting protein	The process in which a signal is passed on to downstream components within the cell, which become activated themselves to further propagate the signal and finally trigger a change in the function or state of the cell. [GOC:bf, GOC:jl, GOC:signaling, ISBN:3527303782]
KIT	chr4	55524085	55606881	82797	1	2	3	1	35	28	17	2.88294	8.86e-06	Neg.Binomial.W	1.61e-05	0.021136	0.322073	0.300937	P1 - B-cell	ENSG00000157404	KIT	5571	6.18922	-0.0610729	11.4254	3.84e-09	0.000191495	11.2814	3815	v-kit Hardy-Zuckerman 4 feline sarcoma viral oncogene homolog	The attachment of a melanocyte to another cell via adhesion molecules. [CL:0000148, GOC:uh, PMID:22637532]
RNF111	chr15	59157374	59389618	232245	19	20	11	5	69	88	94	1.74164	0.0109003	Neg.Binomial.W	0.0122378	0.0592047	0.360252	0.301047	P2 - B-cell	ENSG00000157450	RNF111	7181	-1.40185	5.16944	-8.96872	1.15e-07	0.00567556	7.77179	54778	ring finger protein 111	The chemical reactions and pathways resulting in the breakdown of SMAD signaling proteins by ubiquitination and targeting to the proteasome. [GOC:go_curators]
PLAG1	chr8	57073463	57123883	50421	0	2	1	0	17	14	17	2.76212	7.28e-13	Neg.Binomial	4.18e-12	0.0148748	0.317328	0.302453	P2 - B-cell	ENSG00000181690	PLAG1	7833	-3.47571	4.44396	-12.5589	9.68e-10	4.87e-05	12.716	5324	pleiomorphic adenoma gene 1	The process in which the anatomical structures of a gland are generated and organized. [GOC:isa_complete]
KLF12	chr13	74260226	74708394	448169	15	43	14	3	165	153	145	2.08651	7.83e-05	Neg.Binomial	0.000120709	0.0418369	0.344364	0.302527	P2 - B-cell	ENSG00000118922	KLF12	11242	-1.72021	7.38567	-8.85061	1.38e-07	0.00678451	7.44972	11278	Kruppel-like factor 12	Any process that modulates the frequency, rate or extent of transcription from an RNA polymerase II promoter. [GOC:go_curators, GOC:txnOH]
CCNG2	chr4	78078304	78354542	276239	14	3	5	1	89	104	75	2.86049	6.21e-08	Neg.Binomial	1.62e-07	0.0208153	0.323391	0.302576	P2 - B-cell	ENSG00000138764	CCNG2	7471	-1.58967	6.08454	-9.01191	1.08e-07	0.00532017	7.72325	901	cyclin G2	A cell cycle process that controls cell cycle progression by monitoring the integrity of specific cell cycle events. A cell cycle checkpoint begins with detection of deficiencies or defects and ends with signal transduction. [GOC:mtg_cell_cycle]
ZNF44	chr19	12358092	12405702	47611	3	1	0	1	16	9	22	2.25923	0.00112593	Neg.Binomial.W	0.00146735	0.0262544	0.329056	0.302801	P2 - B-cell	ENSG00000197857	ZNF44	4629	-1.86725	4.95039	-11.2648	4.71e-09	0.000236086	11.0862	51710	zinc finger protein ZnFP12-like	Any process that modulates the frequency, rate or extent of cellular DNA-dependent transcription. [GOC:go_curators, GOC:txnOH]
FGFR1	chr8	38268656	38326352	57697	2	0	0	0	16	17	21	2.86356	3.87e-13	Neg.Binomial	2.32e-12	0.00866596	0.311975	0.303309	P1 - B-cell	ENSG00000077782	FGFR1	12723	4.46934	3.00945	18.8264	2.12e-12	1.07e-07	18.6868	2260	fibroblast growth factor receptor 1	Any process that increases the rate of phospholipase C activity. [GOC:dph, GOC:tb]
DACH1	chr13	72012098	72441330	429233	12	19	16	4	151	154	124	2.5402	0.00218368	Neg.Binomial.W	0.00272194	0.0297041	0.333152	0.303448	P1 - B-cell	ENSG00000165659	DACH1	5433	5.89614	-2.0865	8.63701	1.91e-07	0.0093535	7.52081	1602	dachshund homolog 1 (Drosophila)	Interacting selectively and non-covalently with a specific DNA sequence in an RNA polymerase II (Pol II) core promoter, the region composed of the transcription start site and binding sites for transcription factors of the Pol II basal transcription machinery, in order to promote assembly of the transcriptional preinitiation complex (PIC), the formation of which is a prerequisite for transcriptio…
RECK	chr9	36036430	36124448	88019	6	1	1	1	36	24	27	3.10906	0.00313122	Neg.Binomial.W	0.00383304	0.0255627	0.329474	0.303912	P1 - B-cell	ENSG00000122707	RECK	6045	2.62377	3.79703	11.5333	3.35e-09	0.000167245	11.3879	8434	reversion-inducing-cysteine-rich protein with kazal motifs	Stops, prevents or reduces the activity of an endopeptidase, any enzyme that hydrolyzes nonterminal peptide bonds in polypeptides. [GOC:jl]
SLC16A9	chr10	61410523	61495760	85238	4	5	2	0	38	25	23	2.42185	3.18e-05	Neg.Binomial.W	5.24e-05	0.0322626	0.336313	0.304051	P1 - B-cell	ENSG00000165449	SLC16A9	4425	6.55324	-0.631303	13.5881	3.02e-10	1.51e-05	13.7775	220963	solute carrier family 16, member 9	The chemical reactions and pathways involving urate, the anion of uric acid, 2,6,8-trioxypurine, the end product of purine metabolism in certain mammals and the main excretory product in uricotelic animals. [ISBN:0198506732]
C4orf32	chr4	113066553	113110237	43685	0	6	1	1	7	18	21	1.81118	0.000367525	Neg.Binomial	0.000510451	0.0457823	0.350998	0.305215	P1 - B-cell	ENSG00000174749	C4orf32	2726	3.22054	3.58717	12.5501	9.78e-10	4.89e-05	12.6783	132720	chromosome 4 open reading frame 32	Penetrating at least one phospholipid bilayer of a membrane. May also refer to the state of being buried in the bilayer with no exposure outside the bilayer. When used to describe a protein, indicates that all or part of the peptide sequence is embedded in the membrane. [GOC:go_curators]
GPSM2	chr1	109417972	109473044	55073	1	0	0	1	18	15	19	3.10109	1.61e-13	Neg.Binomial	1.01e-12	0.00907886	0.314734	0.305655	P3 - B-cell	ENSG00000121957	GPSM2	3976	3.90477	3.3802	9.31439	6.86e-08	0.00342793	8.41979	29899	G-protein signaling modulator 2	Modulates the rate of GTP hydrolysis by a GTPase. [GOC:mah]
DCAF12	chr9	34086522	34127397	40876	6	2	2	0	12	16	17	1.6614	0.0487867	Neg.Binomial.W	0.0488142	0.0611606	0.366963	0.305803	P1 - B-cell	ENSG00000198876	DCAF12	4253	4.14532	3.28722	8.82334	1.43e-07	0.0070311	7.62432	25853	DDB1 and CUL4 associated factor 12	A ubiquitin ligase complex in which a cullin from the Cul4 family and a RING domain protein form the catalytic core; substrate specificity is conferred by an adaptor protein. [PMID:16792691, PMID:18223036, PMID:18552200]
HERC3	chr4	89444961	89629693	184733	14	10	5	1	82	47	63	2.12312	6.55e-06	Neg.Binomial	1.22e-05	0.0405991	0.346446	0.305847	P2 - B-cell	ENSG00000138641	HERC3	7104	-1.33143	6.18785	-8.75757	1.59e-07	0.00781906	7.34306	8916	uncharacterized LOC101929134	A membrane-bounded vesicle found in the cytoplasm of the cell. [GOC:ai, GOC:mah]
HAL	chr12	96366440	96390143	23704	1	1	0	1	10	11	3	2.00533	0.000113284	Neg.Binomial.W	0.000170118	0.0316402	0.337496	0.305856	P2 - B-cell	ENSG00000084110	HAL	5146	2.66401	1.14221	11.438	3.78e-09	0.000189553	11.3577	3034	histidine ammonia-lyase	Catalysis of the reaction: L-histidine = urocanate + NH3. [EC:4.3.1.3]
ACSM1	chr16	20634559	20710212	75654	2	2	2	0	24	22	28	2.57476	6.42e-12	Neg.Binomial	3.15e-11	0.0198271	0.326046	0.306219	P1 - B-cell	ENSG00000166743	ACSM1	2871	-5.32827	-0.148688	-11.2979	4.52e-09	0.000225039	10.6417	116285	acyl-CoA synthetase medium-chain family member 1	The chemical reactions and pathways involving any butyrate, the anions of butyric acid (butanoic acid), a saturated, unbranched aliphatic acid. [ISBN:0198506732]
VLDLR	chr9	2621834	2654480	32647	0	0	6	2	10	19	7	1.65999	0.00153434	Neg.Binomial	0.0019565	0.0612614	0.367568	0.306307	P1 - B-cell	ENSG00000147852	VLDLR	3766	7.84635	0.474431	22.8775	1.02e-13	5.17e-09	20.7857	7436	very low density lipoprotein receptor	Combining with the secreted glycoprotein reelin, and transmitting the signal from one side of the membrane to the other to initiate a change in cell activity. [GOC:bf, PMID:12827279, PMID:20223215, PR:000013879]
SGMS1	chr10	52065346	52384795	319450	14	23	9	6	97	105	131	2.02528	0.0078928	Neg.Binomial.W	0.00910906	0.0406949	0.347472	0.306777	P1 - B-cell	ENSG00000198964	SGMS1	4322	-1.54931	5.14538	-8.79899	1.49e-07	0.0072964	7.50383	259230	sphingomyelin synthase 1	Catalysis of the reaction: CDP-choline + ceramide = CMP + H(+) + sphingomyelin. [EC:2.7.8.3, RHEA:16276]
PDGFC	chr4	157681606	157892546	210941	2	6	4	5	88	60	59	2.96565	4.46e-12	Neg.Binomial.W	2.25e-11	0.0201478	0.327106	0.306958	P1 - B-cell	ENSG00000145431	PDGFC	5593	5.38342	-1.07403	9.1784	8.39e-08	0.00412537	8.32043	56034	platelet derived growth factor C	Any process that initiates the activity of the inactive transmembrane receptor protein tyrosine kinase activity. [GOC:dph, GOC:tb]
GCOM1	chr15	57884106	58006943	122838	12	2	2	2	42	44	41	2.33849	7.23e-06	Neg.Binomial	1.33e-05	0.0366336	0.344627	0.307994	P1 - B-cell	ENSG00000137878	GCOM1	5538	-7.01829	-0.637681	-10.3229	1.64e-08	0.000811512	9.73996	145781	myocardial zonula adherens protein	The process in which a signal is passed on to downstream components within the cell, which become activated themselves to further propagate the signal and finally trigger a change in the function or state of the cell. [GOC:bf, GOC:jl, GOC:signaling, ISBN:3527303782]
C9orf72	chr9	27546544	27573864	27321	0	2	2	1	12	9	8	2.02815	1.97e-05	Neg.Binomial.W	3.36e-05	0.0457524	0.353818	0.308066	P1 - B-cell	ENSG00000147894	C9orf72	6061	-2.2349	5.72655	-9.28508	7.16e-08	0.00352402	8.23309	203228	chromosome 9 open reading frame 72	Any biological process that results in permanent cessation of all vital functions of a cell. A cell should be considered dead when any one of the following molecular or morphological criteria is met: (1) the cell has lost the integrity of its plasma membrane; (2) the cell, including its nucleus, has undergone complete fragmentation into discrete bodies (frequently referred to as \apoptotic bodies…
CCDC141	chr2	179694484	179914813	220330	19	20	7	5	88	101	53	1.68434	5.81e-07	Neg.Binomial	1.29e-06	0.0578677	0.366117	0.30825	P1 - B-cell	ENSG00000163492	CCDC141	15446	-6.12092	4.42367	-12.4924	1.05e-09	5.23e-05	12.61	285025	coiled-coil domain containing 141	Interacting selectively and non-covalently with any protein or protein complex (a complex of two or more proteins that may include other nonprotein molecules). [GOC:go_curators]
POU6F1	chr12	51580719	51611477	30759	1	1	0	0	3	14	13	2.59027	2.1e-06	Neg.Binomial.W	4.24e-06	0.0162554	0.325108	0.308853	P2 - B-cell	ENSG00000184271	POU6F1	6021	-3.93696	1.35369	-9.33154	6.69e-08	0.00331203	8.54156	5463	POU class 6 homeobox 1	The process whose specific outcome is the progression of the muscle over time, from its formation to the mature structure. The muscle is an organ consisting of a tissue made up of various elongated cells that are specialized to contract and thus to produce movement and mechanical work. [GOC:jid, ISBN:0198506732]
MBOAT2	chr2	8992820	9143942	151123	1	8	4	0	48	54	48	2.61947	5.8e-10	Neg.Binomial	2.11e-09	0.0215057	0.330856	0.309351	P1 - B-cell	ENSG00000143797	MBOAT2	8798	4.53689	3.06403	22.4613	1.36e-13	6.89e-09	21.2307	129642	membrane bound O-acyltransferase domain containing 2	Remodeling the acyl chains of phosphatidylethanolamine, through sequential deacylation and re-acylation reactions, to generate phosphatidylethanolamine containing different types of fatty acid acyl chains. [CHEBI:16038, GOC:mw, PMID:18287005, PMID:18458083]
LTBP1	chr2	33172039	33624576	452538	12	18	27	12	142	151	179	2.35619	4.19e-07	Neg.Binomial.W	9.46e-07	0.0381183	0.347669	0.30955	P3 - B-cell	ENSG00000049323	LTBP1	7329	5.61717	0.120005	13.8077	2.37e-10	1.2e-05	13.8328	4052	latent transforming growth factor beta binding protein 1	Confining TGFbeta to the extracellular matrix (ECM) such that it is separated from other components of the signaling pathway, including its cell surface receptor. TGFbeta is secreted as part of a latent complex that is targeted to the extracellular matrix through latent-TGFbeta-binding protein (LTBP)-mediated association with matrix proteins. [GOC:bf, GOC:BHF, GOC:signaling, PMID:12482908, PMID:2…
AADAT	chr4	170981373	171012850	31478	1	0	0	0	12	9	9	2.7036	2.07e-10	Neg.Binomial.W	8.22e-10	0.00794205	0.317682	0.30974	P1 - B-cell	ENSG00000109576	AADAT	2981	6.99072	-1.71596	15.7369	3.31e-11	1.67e-06	15.5615	51166	aminoadipate aminotransferase	Catalysis of the reaction: 2-oxoglutarate + L-2-aminoadipate = 2-oxoadipate + L-glutamate. [EC:2.6.1.39, RHEA:12604]
PHTF2	chr7	77428109	77586818	158710	3	15	4	4	46	67	54	2.31031	0.0444421	Neg.Binomial.W	0.0447445	0.0409552	0.350745	0.309789	P1 - B-cell	ENSG00000006576	PHTF2	8656	-1.74814	5.81527	-8.77064	1.55e-07	0.00761972	7.38065	57157	putative homeodomain transcription factor 2	Any process that modulates the frequency, rate or extent of cellular DNA-dependent transcription. [GOC:go_curators, GOC:txnOH]
NEK11	chr3	130745694	131069309	323616	9	10	13	2	150	101	77	2.71329	0.00103435	Neg.Binomial.W	0.00135596	0.0262657	0.337849	0.311583	P1 - B-cell	ENSG00000114670	NEK11	5308	-3.15734	1.95138	-8.91787	1.24e-07	0.00609128	7.93207	79858	NIMA-related kinase 11	Catalysis of the transfer of a phosphorus-containing group from one compound (donor) to another (acceptor). [GOC:jl, ISBN:0198506732]
BMP1	chr8	22022249	22069839	47591	1	0	0	1	12	15	19	2.86537	8.7e-13	Neg.Binomial.W	4.92e-12	0.0105062	0.32219	0.311684	P2 - B-cell	ENSG00000168487	BMP1	7471	2.99936	0.868471	8.99767	1.1e-07	0.00543464	8.05327	649	bone morphogenetic protein 1	Any process that increases the rate, frequency, or extent of cartilage development, the process whose specific outcome is the progression of the cartilage over time, from its formation to the mature structure. Cartilage is a connective tissue dominated by extracellular matrix containing collagen type II and large amounts of proteoglycan, particularly chondroitin sulfate. [GOC:dph]
FAM214A	chr15	52873514	53002014	128501	5	6	1	5	34	50	49	2.45378	0.000176537	Neg.Binomial.W	0.000258116	0.0330737	0.345004	0.31193	P2 - B-cell	ENSG00000047346	FAM214A	7755	-2.12631	6.19951	-9.71777	3.82e-08	0.00189596	8.82518	56204	NA	NA
BRCA1	chr17	41196312	41322290	125979	1	0	1	7	35	40	50	2.8363	1.73e-09	Neg.Binomial	5.85e-09	0.0178601	0.330743	0.312883	P1 - B-cell	ENSG00000012048	BRCA1	8297	4.00909	5.03618	11.2777	4.64e-09	0.000230872	10.9478	672	breast cancer 1, early onset	A heterodimeric complex comprising BRCA1 and BARD1, which possesses ubiquitin ligase activity and is involved in genome maintenance, possibly by functioning in surveillance for DNA damage. [PMID:12787778]
IMPAD1	chr8	57870492	57906403	35912	1	0	0	2	11	15	10	2.38263	1.53e-06	Neg.Binomial.W	3.13e-06	0.0208844	0.33415	0.313266	P1 - B-cell	ENSG00000104331	IMPAD1	7594	1.247	6.88031	11.3632	4.16e-09	0.000207141	10.942	54928	inositol monophosphatase domain containing 1	Catalysis of the reaction: a 3'-ribonucleotide + H2O = a ribonucleoside + phosphate. [EC:3.1.3.6]
CCDC136	chr7	128430811	128462186	31376	1	2	2	1	10	11	13	2.33537	6.74e-06	Neg.Binomial.W	1.24e-05	0.0478072	0.36121	0.313403	P1 - B-cell	ENSG00000128596	CCDC136	6204	2.99827	2.12557	9.02391	1.06e-07	0.00519327	8.04035	64753	coiled-coil domain containing 136	A semiautonomous, self replicating organelle that occurs in varying numbers, shapes, and sizes in the cytoplasm of virtually all eukaryotic cells. It is notably the site of tissue respiration. [ISBN:0198506732]
INTU	chr4	128544426	128637930	93505	1	1	2	0	45	22	24	3.0533	3.17e-16	Neg.Binomial.W	2.73e-15	0.0106946	0.324403	0.313709	P1 - B-cell	ENSG00000164066	INTU	6104	5.57314	-2.20615	10.421	1.43e-08	0.00071027	10.0277	27152	inturned planar cell polarity protein	The process that regulates the coordinated growth and differentiation that establishes the non-random dorsal-ventral spatial arrangement of the spinal cord. [GO_REF:0000021, GOC:cls, GOC:dgh, GOC:dph, GOC:jid, GOC:mtg_15jun06]
LRRC28	chr15	99791567	99930934	139368	10	13	9	1	39	51	66	2.07288	3.61e-07	Neg.Binomial	8.27e-07	0.0591958	0.373113	0.313917	P3 - B-cell	ENSG00000168904	LRRC28	9348	2.63625	3.86839	12.6426	8.78e-10	4.43e-05	12.8086	123355	leucine rich repeat containing 28	Interacting selectively and non-covalently with any protein or protein complex (a complex of two or more proteins that may include other nonprotein molecules). [GOC:go_curators]
HMGB1	chr13	31032884	31191734	158851	3	5	1	1	43	63	52	3.06027	1.59e-32	Neg.Binomial	1.17e-30	0.015738	0.331548	0.31581	P1 - B-cell	ENSG00000189403	HMGB1	5829	1.6495	9.67966	10.783	8.82e-09	0.000438136	9.84062	3146	high mobility group box 1	Any process that stops, prevents or reduces the frequency, rate or extent of apoptotic cell clearance. [GOC:obol]
PYROXD1	chr12	21590549	21623300	32752	0	4	0	1	10	19	6	2.2192	0.0209285	Neg.Binomial.W	0.0223246	0.0381656	0.356212	0.318047	P1 - B-cell	ENSG00000121350	PYROXD1	4845	-2.88018	5.16074	-12.4566	1.09e-09	5.46e-05	12.5823	79912	pyridine nucleotide-disulphide oxidoreductase domain 1	A metabolic process that results in the removal or addition of one or more electrons to or from a substance, with or without the concomitant removal or addition of a proton or protons. [GOC:dhl, GOC:ecd, GOC:jh2, GOC:jid, GOC:mlg, GOC:rph]
KDM4C	chr9	6720863	7175648	454786	33	35	33	5	162	222	130	1.97225	7.59e-07	Neg.Binomial	1.63e-06	0.0582692	0.376734	0.318465	P2 - B-cell	ENSG00000107077	KDM4C	10322	-1.43742	7.0489	-9.88405	3.01e-08	0.00149846	8.95784	23081	lysine (K)-specific demethylase 4C	Interacting selectively and non-covalently with any protein or protein complex (a complex of two or more proteins that may include other nonprotein molecules). [GOC:go_curators]
ARHGEF12	chr11	120207787	120360645	152859	3	5	2	1	54	46	55	2.92674	2.2e-08	Neg.Binomial.W	6.2e-08	0.0179904	0.338002	0.320012	P1 - B-cell	ENSG00000196914	ARHGEF12	23687	1.8156	5.91481	8.94231	1.2e-07	0.00587067	7.47513	23365	Rho guanine nucleotide exchange factor (GEF) 12	A series of molecular signals initiated by the binding of a neurotrophin to a receptor on the surface of the target cell where the receptor possesses tyrosine kinase activity, and ending with regulation of a downstream cellular process, e.g. transcription. [GOC:bf, GOC:ceb, GOC:jc, GOC:signaling, PMID:12065629, Wikipedia:Trk_receptor]
EGF	chr4	110834040	110933422	99383	0	3	0	3	39	39	22	2.77259	0.000702218	Neg.Binomial.W	0.000941418	0.0150931	0.335403	0.32031	P2 - B-cell	ENSG00000138798	EGF	6127	6.48797	-2.00859	12.1454	1.58e-09	7.94e-05	12.0554	1950	epidermal growth factor	Any process that modulates the rate, frequency, or extent of the directed movement of calcium ions into a cell or organelle. [GOC:BHF]
TBC1D31	chr8	124054208	124164393	110186	4	8	1	3	33	33	52	2.36712	0.0213181	Neg.Binomial.W	0.0227208	0.0363023	0.356972	0.32067	P3 - B-cell	ENSG00000156787	WDR67	8611	1.98018	5.77096	8.73702	1.64e-07	0.00816112	7.46616	93594	TBC1 domain family, member 31	Interacting selectively and non-covalently with any protein or protein complex (a complex of two or more proteins that may include other nonprotein molecules). [GOC:go_curators]
NRG3	chr10	83635070	84746723	1111654	42	14	40	13	472	381	300	2.53311	0.0143282	Neg.Binomial.W	0.0157672	0.024513	0.345731	0.321218	P1 - B-cell	ENSG00000185737	NRG3	4407	5.53969	-2.83926	8.80039	1.49e-07	0.00728096	7.76126	10718	neuregulin 3	Increases the activity of a transmembrane receptor protein tyrosine kinase. [GOC:mah]
FAT2	chr5	150883654	150948505	64852	2	1	1	2	17	29	21	2.96183	1.67e-07	Neg.Binomial.W	4.05e-07	0.0231296	0.344374	0.321244	P1 - B-cell	ENSG00000086570	FAT2	14537	-4.25062	-2.27698	-8.98212	1.13e-07	0.00552917	8.02835	2196	FAT atypical cadherin 2	The attachment of an adhesion molecule in one cell to an identical molecule in an adjacent cell. [ISBN:0198506732]
WSB2	chr12	118470712	118500235	29524	1	0	4	1	14	7	12	1.99243	0.0137806	Neg.Binomial.W	0.0151929	0.0508061	0.372578	0.321772	P1 - B-cell	ENSG00000176871	WSB2	3537	2.00926	4.52214	11.9404	2.03e-09	0.000101207	11.8846	55884	WD repeat and SOCS box containing 2	The process in which a signal is passed on to downstream components within the cell, which become activated themselves to further propagate the signal and finally trigger a change in the function or state of the cell. [GOC:bf, GOC:jl, GOC:signaling, ISBN:3527303782]
PIK3C3	chr18	39535171	39667794	132624	6	8	2	1	85	30	26	2.49674	9.22e-06	Neg.Binomial	1.68e-05	0.0320455	0.354385	0.32234	P1 - B-cell	ENSG00000078142	PIK3C3	9443	2.37708	7.09578	11.1407	5.53e-09	0.000275081	10.5619	5289	phosphatidylinositol 3-kinase, catalytic subunit type 3	The selective, non-covalent, often stoichiometric, interaction of a molecule with one or more specific sites on another molecule. [GOC:ceb, GOC:mah, ISBN:0198506732]
SFMBT2	chr10	7200586	7453450	252865	24	24	8	5	92	86	113	2.01045	0.0446273	Neg.Binomial.W	0.0448802	0.0603089	0.383604	0.323295	P1 - B-cell	ENSG00000198879	SFMBT2	9956	2.59781	5.44654	16.8579	1.16e-11	5.85e-07	17.0838	57713	Scm-like with four mbt domains 2	The selective, non-covalent, often stoichiometric, interaction of a molecule with one or more specific sites on another molecule. [GOC:ceb, GOC:mah, ISBN:0198506732]
DOCK2	chr5	169064251	169510386	446136	21	4	5	9	150	154	160	2.73944	0.00994683	Neg.Binomial.W	0.01126	0.0218543	0.346681	0.324826	P2 - B-cell	ENSG00000134516	DOCK2	12816	-1.06984	8.89794	-9.33998	6.6e-08	0.0032714	7.94082	1794	dedicator of cytokinesis 2	The selective, non-covalent, often stoichiometric, interaction of a molecule with one or more specific sites on another molecule. [GOC:ceb, GOC:mah, ISBN:0198506732]
PHYH	chr10	13319796	13344412	24617	2	0	0	2	6	12	9	2.07944	2.9e-05	Neg.Binomial.W	4.82e-05	0.0406223	0.365601	0.324979	P1 - B-cell	ENSG00000107537	PHYH	3381	3.68336	4.10712	20.1804	7.22e-13	3.65e-08	19.8364	5264	phytanoyl-CoA 2-hydroxylase	The chemical reactions and pathways involving methyl-branched fatty acids, aliphatic monocarboxylic acids with methyl branches on the main chain. [CHEBI:62499, GOC:rs, PMID:19933331]
GAS2L3	chr12	100967461	101022064	54604	3	1	1	0	17	17	23	2.47475	8.73e-07	Neg.Binomial.W	1.85e-06	0.0228921	0.34796	0.325068	P1 - B-cell	ENSG00000139354	GAS2L3	6698	4.48407	0.683235	11.7802	2.47e-09	0.000123104	11.7803	283431	growth arrest-specific 2 like 3	A process that is carried out at the cellular level which results in the assembly, arrangement of constituent parts, or disassembly of cytoskeletal structures comprising microtubules and their associated proteins. [GOC:mah]
MACC1	chr7	20176020	20257027	81008	4	7	3	2	31	38	22	2.07944	0.00276053	Neg.Binomial.W	0.00340037	0.0493778	0.374449	0.325071	P1 - B-cell	ENSG00000183742	MACC1	8066	-3.58829	2.05131	-12.516	1.02e-09	5.09e-05	12.6442	346389	metastasis associated in colon cancer 1	Any process that modulates the frequency, rate or extent of cellular DNA-dependent transcription. [GOC:go_curators, GOC:txnOH]
CD109	chr6	74405508	74538040	132533	2	6	3	0	44	48	46	2.93423	1.06e-19	Neg.Binomial.W	1.37e-18	0.0207495	0.347083	0.326334	P1 - B-cell	ENSG00000156535	CD109	9563	6.62633	2.58332	28.0273	4.17e-15	2.12e-10	24.0645	135228	CD109 molecule	Stops, prevents or reduces the activity of an endopeptidase, any enzyme that hydrolyzes nonterminal peptide bonds in polypeptides. [GOC:jl]
GSTO1	chr10	105995114	106027217	32104	0	2	0	0	15	12	6	2.50066	4.13e-06	Neg.Binomial.W	7.94e-06	0.0155744	0.342636	0.327062	P2 - B-cell	ENSG00000148834	GSTO1	1691	1.95384	4.62638	8.90823	1.26e-07	0.00621711	7.65423	9446	glutathione S-transferase omega 1	Catalysis of the reaction: 2 glutathione + H(+) + methylarsonate = glutathione disulfide + H(2)O + methylarsonous acid. [EC:1.20.4.2, RHEA:15972]
MORC3	chr21	37692487	37758446	65960	1	1	4	1	19	19	32	2.7213	0.00724069	Neg.Binomial.W	0.00839973	0.0265312	0.35375	0.327219	P1 - B-cell	ENSG00000159256	MORC3	6408	-1.38116	8.0516	-9.6539	4.18e-08	0.00206447	8.53191	23515	MORC family CW-type zinc finger 3	Any process in which a protein is maintained in the nucleus and prevented from moving elsewhere. These include sequestration within the nucleus, protein stabilization to prevent transport elsewhere and the active retrieval of proteins that escape the nucleus. [GOC:ai]
ATP1B3	chr3	141594966	141645356	50391	4	2	3	1	17	21	19	2.15434	2.84e-06	Neg.Binomial.W	5.61e-06	0.049612	0.377051	0.327439	P1 - B-cell	ENSG00000069849	ATP1B3	2584	1.98148	5.50343	10.1796	1.99e-08	0.000987318	9.46378	483	ATPase, Na+/K+ transporting, beta 3 polypeptide	Catalysis of the transfer of a solute or solutes from one side of a membrane to the other according to the reaction: ATP + H2O + Na+(in) + K+(out) = ADP + phosphate + Na+(out) + K+(in). [EC:3.6.3.9]
LRP12	chr8	105501459	105601417	99959	2	3	0	0	37	39	26	3.1881	1.17e-11	Neg.Binomial.W	5.5e-11	0.0125051	0.340139	0.327634	P1 - B-cell	ENSG00000147650	LRP12	9778	3.27215	1.632	11.9876	1.91e-09	9.56e-05	12.0427	29967	low density lipoprotein receptor-related protein 12	A part of the endomembrane system in the form of an invagination of a membrane upon which a clathrin coat forms, and that can be converted by vesicle budding into a clathrin-coated vesicle. Coated pits form on the plasma membrane, where they are involved in receptor-mediated selective transport of many proteins and other macromolecules across the cell membrane, in the trans-Golgi network, and on …
PLAC8	chr4	84011201	84058228	47028	2	3	0	0	18	15	17	2.28011	1.23e-05	Neg.Binomial.W	2.18e-05	0.0265799	0.354399	0.327819	P2 - B-cell	ENSG00000145287	PLAC8	3853	-2.71952	6.63438	-10.2033	1.93e-08	0.000961445	9.52257	51316	placenta-specific 8	The process in which a relatively unspecialized cell acquires specialized features of a brown adipocyte, an animal connective tissue cell involved in adaptive thermogenesis. Brown adipocytes contain multiple small droplets of triglycerides and a high number of mitochondria. [PMID:12588810]
THRB	chr3	24158651	24536773	378123	23	5	16	6	143	138	129	2.62724	0.00129377	Neg.Binomial.W	0.00167702	0.033058	0.361434	0.328376	P2 - B-cell	ENSG00000151090	THRB	8817	-5.47769	0.000330166	-8.92815	1.22e-07	0.00603281	7.90374	7068	thyroid hormone receptor, beta	Interacting selectively and non-covalently with thyroxine (T4) or triiodothyronine (T3), tyrosine-based hormones produced by the thyroid gland. [GOC:rph]
RHOQ	chr2	46768945	46810260	41316	2	13	0	0	15	23	14	1.43707	0.0382703	Neg.Binomial	0.0390625	0.0907639	0.419531	0.328767	P1 - B-cell	ENSG00000119729	RHOQ	4619	-3.11722	4.47557	-15.3387	4.88e-11	2.46e-06	15.6718	23433	ras homolog family member Q	Any process that decreases the frequency, rate or extent of the directed movement of a protein to a specific location in the plasma membrane. [GOC:dph, GOC:tb]
SCCPDH	chr1	246887349	246931439	44091	0	1	4	1	11	20	17	2.07944	0.0166065	Neg.Binomial.W	0.0180175	0.0340205	0.362886	0.328865	P1 - B-cell	ENSG00000143653	SCCPDH	2503	3.64568	4.63779	13.4911	3.35e-10	1.68e-05	13.7101	51097	saccharopine dehydrogenase (putative)	Any particle of coalesced lipids in the cytoplasm of a cell. May include associated proteins. [GOC:mah]
LRP6	chr12	12268959	12419946	150988	7	5	7	5	40	59	68	2.11296	2.45e-08	Neg.Binomial.W	6.8e-08	0.0397383	0.368683	0.328944	P1 - B-cell	ENSG00000070018	LRP6	10337	4.54175	4.46243	10.5202	1.25e-08	0.00062134	10.0807	4040	low density lipoprotein receptor-related protein 6	Any process that activates or increases the frequency, rate or extent of Wnt signaling pathway involved in dorsal/ventral axis specification. [GOC:obol]
SFMBT1	chr3	52937693	53080766	143074	4	8	1	4	61	42	51	2.73337	0.00162082	Neg.Binomial.W	0.00206086	0.0297049	0.358789	0.329084	P2 - B-cell	ENSG00000163935	SFMBT1	5571	-1.90026	5.65907	-9.80145	3.39e-08	0.00168368	9.02802	51460	Scm-like with four mbt domains 1	Interacting selectively and non-covalently with a histone, any of a group of water-soluble proteins found in association with the DNA of plant and animal chromosomes. They are involved in the condensation and coiling of chromosomes during cell division and have also been implicated in nonspecific suppression of gene activity. [GOC:jl]
ACVR2B	chr3	38495342	38524948	29607	0	0	0	1	12	11	7	2.7036	5.97e-08	Neg.Binomial	1.56e-07	0.00844395	0.337758	0.329314	P1 - B-cell	ENSG00000114739	ACVR2B	6059	3.09613	1.22184	9.87409	3.06e-08	0.00151057	9.30473	93	activin A receptor, type IIB	Combining with activin to initiate a change in cell activity; upon ligand binding, binds to and catalyses the phosphorylation of a type I activin receptor. [GOC:mah, PMID:8622651]
TP53INP1	chr8	95938200	95961639	23440	1	3	0	1	7	11	9	1.87877	0.000143744	Neg.Binomial.W	0.000212976	0.0533276	0.383959	0.330631	P1 - B-cell	ENSG00000164938	TP53INP1	5685	1.69855	7.11861	9.1236	9.1e-08	0.00447472	7.51885	94241	tumor protein p53 inducible nuclear protein 1	Any process that activates, maintains or increases the rate of autophagy. Autophagy is the process in which cells digest parts of their own cytoplasm. [GOC:dph, GOC:tb]
C3orf67	chr3	58703092	59035810	332719	2	15	2	2	162	102	82	3.16292	1.91e-07	Neg.Binomial	4.55e-07	0.0157791	0.346639	0.33086	P1 - B-cell	ENSG00000163689	C3orf67	9455	4.36922	0.366392	10.0088	2.53e-08	0.00125088	9.4861	200844	NA	NA
ITPR2	chr12	26490342	26986131	495790	31	33	14	5	172	194	189	2.39145	0.0237631	Neg.Binomial.W	0.0250473	0.0418524	0.373142	0.331289	P1 - B-cell	ENSG00000123104	ITPR2	11856	-1.58009	7.74684	-8.66444	1.83e-07	0.00896815	7.05468	3709	inositol 1,4,5-trisphosphate receptor, type 2	The selective, non-covalent, often stoichiometric, interaction of a molecule with one or more specific sites on another molecule. [GOC:ceb, GOC:mah, ISBN:0198506732]
EXT1	chr8	118806729	119124092	317364	13	7	8	6	114	107	120	2.45136	4.48e-10	Neg.Binomial.W	1.66e-09	0.0267831	0.358159	0.331376	P1 - B-cell	ENSG00000182197	EXT1	8325	-3.8997	3.21066	-11.3343	4.31e-09	0.00021489	11.1625	2131	exostosin glycosyltransferase 1	Catalysis of the reaction: N-acetyl-alpha-D-glucosaminyl-(1,4)-beta-D-glucuronosyl-proteoglycan + UDP-alpha-D-glucuronate = beta-D-glucuronosyl-(1,4)-N-acetyl-alpha-D-glucosaminyl-(1,4)-beta-D-glucuronosyl-proteoglycan + UDP. [EC:2.4.1.225, MetaCyc:2.4.1.225-RXN]
TRPS1	chr8	116420724	116821899	401176	25	33	11	4	161	126	167	2.16122	3.74e-06	Neg.Binomial	7.21e-06	0.0454913	0.377224	0.331733	P1 - B-cell	ENSG00000104447	TRPS1	11104	-4.82436	4.61764	-13.9729	1.99e-10	9.98e-06	14.2364	7227	trichorhinophalangeal syndrome I	Any process that modulates the frequency, rate or extent of the removal of acetyl groups from histones. [GOC:mah]
SPATA13	chr13	24734861	24896096	161236	14	20	2	3	57	71	62	2.09323	2.48e-06	Neg.Binomial	4.95e-06	0.0604704	0.392799	0.332329	P2 - B-cell	ENSG00000182957	SPATA13	10457	1.84461	6.35268	10.599	1.13e-08	0.000562768	10.0578	221178	spermatogenesis associated 13	Stimulates the exchange of guanyl nucleotides associated with a GTPase of the Rac family. Under normal cellular physiological conditions, the concentration of GTP is higher than that of GDP, favoring the replacement of GDP by GTP in association with the GTPase. [GOC:mah]
RALGPS2	chr1	178694300	179065553	371254	11	15	8	7	115	151	135	2.42926	3.8e-07	Neg.Binomial.W	8.62e-07	0.0276091	0.360041	0.332432	P1 - B-cell	ENSG00000116191	RALGPS2	7443	-3.92637	7.47112	-14.0218	1.89e-10	9.47e-06	14.1351	55103	Ral GEF with PH domain and SH3 binding motif 2	Stimulates the exchange of guanyl nucleotides associated with a GTPase. Under normal cellular physiological conditions, the concentration of GTP is higher than that of GDP, favoring the replacement of GDP by GTP in association with the GTPase. [GOC:kd, GOC:mah]
ATP2B1	chr12	89981828	90103077	121250	2	5	1	0	38	39	50	3.10109	0.000436423	Neg.Binomial.W	0.000597724	0.0164948	0.349141	0.332646	P1 - B-cell	ENSG00000070961	ATP2B1	9491	-3.18524	7.26747	-19.3547	1.38e-12	6.98e-08	19.214	490	ATPase, Ca++ transporting, plasma membrane 1	A process in which a calcium ion is transported from one side of a membrane to the other by means of some agent such as a transporter or pore. [GOC:mah]
SLC16A6	chr17	66263167	66287405	24239	2	2	0	1	5	12	11	1.78161	0.000968327	Neg.Binomial.W	0.00127411	0.0515698	0.385054	0.333485	P1 - B-cell	ENSG00000108932	SLC16A6	3828	-3.23064	2.04363	-9.86525	3.1e-08	0.00152951	9.26551	9120	solute carrier family 16, member 6	The directed movement of monocarboxylic acids into, out of or within a cell, or between cells, by means of some agent such as a transporter or pore. [GOC:krc]
PRPF39	chr14	45553302	45585485	32184	0	1	0	0	9	11	13	2.8679	6.29e-10	Neg.Binomial	2.28e-09	0.00776783	0.341785	0.334017	P2 - B-cell	ENSG00000185246	PRPF39	4932	-1.43605	6.67667	-10.4372	1.4e-08	0.000699328	9.79869	55015	pre-mRNA processing factor 39	Any process involved in the conversion of one or more primary RNA transcripts into one or more mature RNA molecules. [GOC:mah]
KDM1B	chr6	18155560	18224084	68525	9	13	4	1	34	22	33	1.44817	0.00173857	Neg.Binomial	0.00219485	0.0985042	0.432932	0.334428	P1 - B-cell	ENSG00000165097	KDM1B	4633	2.128	5.13928	10.9833	6.78e-09	0.000337116	10.5513	221656	lysine (K)-specific demethylase 1B	Catalysis of the reaction: histone H3 N6-methyl-L-lysine (position 4) + O2 + FAD + H2O = histone H3 L-lysine (position 4) + H2O2 + formaldehyde + FADH2. This reaction is the removal of a methyl group from monomethylated lysine at position 4 of the histone H3 protein. [GOC:mah, PMID:16223729]
MPHOSPH9	chr12	123636867	123728561	91695	2	6	1	3	33	35	33	2.40994	0.00260394	Neg.Binomial.W	0.00321419	0.0327172	0.367159	0.334442	P3 - B-cell	ENSG00000051825	MPHOSPH9	9997	1.56272	7.29522	8.78122	1.53e-07	0.00762629	7.38467	10198	M-phase phosphoprotein 9	A cell cycle phase during which nuclear division occurs, and which is comprises the phases: prophase, metaphase, anaphase and telophase and occurs as part of a mitotic cell cycle. [GOC:mtg_cell_cycle]
SOD2	chr6	160100096	160183561	83466	3	1	4	3	34	32	26	2.38774	3.33e-10	Neg.Binomial.W	1.27e-09	0.0329475	0.367415	0.334468	P2 - B-cell	ENSG00000112096	SOD2	8978	1.33153	7.79559	13.2334	4.47e-10	2.25e-05	13.176	6648	uncharacterized LOC100129518	Any process that results in a change in state or activity of a cell or an organism (in terms of movement, secretion, enzyme production, gene expression, etc.) as a result of reactive oxygen species, where the change varies according to the age of the cell or organism. [GOC:jh, PMID:12044938]
MGST2	chr4	140586922	140661899	74978	3	1	1	0	23	23	33	3.14031	3.52e-16	Neg.Binomial.W	3.01e-15	0.0166716	0.351214	0.334543	P2 - B-cell	ENSG00000085871	MGST2	3182	5.28994	1.11195	10.3259	1.63e-08	0.000813207	9.92728	4258	microsomal glutathione S-transferase 2	Catalysis of the reaction: leukotriene C(4) = glutathione + leukotriene A(4). [EC:4.4.1.20, RHEA:17620]
ANKRD12	chr18	9136758	9285206	148449	3	6	0	2	54	47	57	2.86592	0.000892984	Neg.Binomial.W	0.00118111	0.0185249	0.35478	0.336255	P2 - B-cell	ENSG00000101745	ANKRD12	10766	-1.01749	8.4967	-10.3187	1.65e-08	0.00082124	9.4333	23253	ankyrin repeat domain 12	All of the contents of a cell excluding the plasma membrane and nucleus, but including other subcellular structures. [ISBN:0198547684]
NA	chr12	106695707	106740793	45087	5	1	3	1	23	11	19	2.03688	2.14e-05	Neg.Binomial	3.65e-05	0.0554484	0.391835	0.336387	P1 - B-cell	ENSG00000166046	TCP11L2	6558	-2.46765	6.4162	-10.7239	9.54e-09	0.000473684	10.2658	255394	NA	NA
ZDHHC3	chr3	44956749	45017677	60929	0	2	0	0	41	13	9	3.0867	1.74e-05	Neg.Binomial.W	3.01e-05	0.00820627	0.344663	0.336457	P1 - B-cell	ENSG00000163812	ZDHHC3	7609	1.24816	5.57102	8.60676	2e-07	0.00980189	7.06298	51304	zinc finger, DHHC-type containing 3	The process of targeting specific proteins to particular membrane-bounded subcellular organelles. Usually requires an organelle specific protein sequence motif. [GOC:ma]
ST8SIA4	chr5	100145357	100238970	93614	4	7	6	0	34	36	38	2.19123	0.00632451	Neg.Binomial.W	0.00740502	0.0453992	0.384558	0.339159	P2 - B-cell	ENSG00000113532	ST8SIA4	5076	-2.62507	6.32224	-13.0633	5.41e-10	2.72e-05	13.2248	7903	ST8 alpha-N-acetyl-neuraminide alpha-2,8-sialyltransferase 4	Catalysis of the reaction: CMP-N-acetylneuraminate + alpha-N-acetylneuraminyl-(2->3)-beta-D-galactosyl-R = CMP + alpha-N-acetylneuraminyl-(2->8)-alpha-N-acetylneuraminyl-(2->3)-beta-D-galactosyl-R. [EC:2.4.99.8]
TFEC	chr7	115575202	115799950	224749	15	15	8	2	73	79	107	2.38511	0.0131665	Neg.Binomial.W	0.0145701	0.0444941	0.384132	0.339638	P1 - B-cell	ENSG00000105967	TFEC	8644	-7.94288	3.45176	-9.87759	3.04e-08	0.00150316	9.3023	22797	transcription factor EC	Any process that results in a change in state or activity of a cell (in terms of movement, secretion, enzyme production, gene expression, etc.) as a result of a heat stimulus, a temperature stimulus above the optimal temperature for that organism. [GOC:mah]
GPR158	chr10	25463991	25891155	427165	19	11	20	10	203	144	134	2.38661	0.000155552	Neg.Binomial.W	0.000230046	0.0351152	0.375343	0.340228	P1 - B-cell	ENSG00000151025	GPR158	7610	5.39918	-4.35232	11.3914	4.01e-09	0.000199897	11.2085	57512	G protein-coupled receptor 158	Any process that modulates the frequency, rate or extent of G-protein coupled receptor protein signaling pathway activity. [GOC:go_curators]
WDR33	chr2	128458596	128568761	110166	5	2	2	1	38	43	39	3.02205	8.54e-05	Neg.Binomial.W	0.000130689	0.022693	0.363088	0.340395	P2 - B-cell	ENSG00000136709	WDR33	14580	-1.39844	6.99496	-9.98025	2.63e-08	0.00130942	9.14199	55339	SFT2 domain containing 3	The conversion of DNA-damage induced single-stranded gaps into large molecular weight DNA after replication. Includes pathways that remove replication-blocking lesions in conjunction with DNA replication. [GOC:elh]
SIPA1L1	chr14	71787166	72207946	420781	5	20	8	10	161	164	137	2.53962	0.00133872	Neg.Binomial.W	0.00172943	0.0255477	0.365986	0.340438	P1 - B-cell	ENSG00000197555	SIPA1L1	12412	-1.94175	5.87237	-10.6833	1.01e-08	0.000499886	10.1912	26037	signal-induced proliferation-associated 1 like 1	Any process that modulates the activity of a GTPase of the Rap family. [GOC:mah]
MAP2	chr2	210288782	210598842	310061	4	11	7	7	94	133	112	2.86975	2.49e-09	Neg.Binomial.W	8.21e-09	0.0233825	0.364444	0.341062	P2 - B-cell	ENSG00000078018	MAP2	11559	-3.51202	0.0919609	-8.94751	1.19e-07	0.0058591	7.98765	4133	microtubule-associated protein 2	Interacting selectively and non-covalently with dystroglycan. Dystroglycan is glycoprotein found in non-muscle tissues as well as in muscle tissues, often in association with dystrophin. The native dystroglycan cleaved into two non-covalently associated subunits, alpha (N-terminal) and beta (C-terminal). [GOC:hjd]
LRRC66	chr4	52859868	52883786	23919	1	0	1	0	8	12	6	2.36712	4.65e-07	Neg.Binomial.W	1.04e-06	0.0209039	0.362334	0.34143	P3 - B-cell	ENSG00000188993	LRRC66	3327	-5.12382	-2.12398	-9.1049	9.36e-08	0.00467646	8.09592	339977	leucine rich repeat containing 66	Interacting selectively and non-covalently with any protein or protein complex (a complex of two or more proteins that may include other nonprotein molecules). [GOC:go_curators]
TSPAN12	chr7	120427376	120498456	71081	2	3	0	3	27	29	23	2.47835	5.5e-12	Neg.Binomial.W	2.73e-11	0.0281369	0.370469	0.342332	P2 - B-cell	ENSG00000106025	TSPAN12	3366	5.04984	-3.67935	10.1988	1.94e-08	0.000967375	9.69451	23554	tetraspanin 12	Any process that modulates the frequency, rate or extent of angiogenesis. [GOC:go_curators]
CPQ	chr8	97657455	98161882	504428	14	14	8	4	224	186	140	2.90061	0.000123213	Neg.Binomial.W	0.000183938	0.0198244	0.363448	0.343624	P1 - B-cell	ENSG00000104324	PGCP.1	3457	1.53569	4.78912	10.083	2.28e-08	0.00112831	9.44168	10404	carboxypeptidase Q	Catalysis of the hydrolysis of a dipeptide by a mechanism in which water acts as a nucleophile, one or two metal ions hold the water molecule in place, and charged amino acid side chains are ligands for the metal ions. [GOC:mah, http://merops.sanger.ac.uk/about/glossary.htm#CATTYPE]
PLA2G4A	chr1	186798085	186958113	160029	6	7	12	3	64	77	45	2.37279	9.96e-08	Neg.Binomial.W	2.5e-07	0.0437421	0.38743	0.343688	P2 - B-cell	ENSG00000116711	PLA2G4A	2907	5.00009	-1.28465	9.08783	9.6e-08	0.00474874	8.18731	5321	phospholipase A2, group IVA (cytosolic, calcium-dependent)	The chemical reactions and pathways resulting in the formation of platelet activating factor, 1-O-alkyl-2-acetyl-sn-glycerol 3-phosphocholine, where alkyl = hexadecyl or octadecyl. Platelet activating factor is an inflammatory mediator released from a variety of cells in response to various stimuli. [ISBN:0198547684]
TOM1L1	chr17	52978052	53039328	61277	18	8	5	6	25	35	31	1.26659	0.000168023	Neg.Binomial	0.000246684	0.150954	0.49502	0.344066	P2 - B-cell	ENSG00000141198	TOM1L1	2340	4.78856	-2.31202	11.1992	5.13e-09	0.000256704	10.9595	10040	target of myb1 (chicken)-like 1	Increases the activity of a protein kinase, an enzyme which phosphorylates a protein. [GOC:ai]
NA	chr21	47720095	47743789	23695	1	0	0	1	6	10	10	2.30259	1.53e-06	Neg.Binomial.W	3.13e-06	0.0211015	0.365759	0.344658	P1 - B-cell	ENSG00000160298	C21orf58	5315	2.94633	1.5859	12.1634	1.55e-09	7.73e-05	12.252	54058	NA	NA
PCF11	chr11	82868030	82898493	30464	1	0	0	1	7	8	18	2.67031	4.13e-08	Neg.Binomial.W	1.11e-07	0.0164128	0.361082	0.344669	P1 - B-cell	ENSG00000165494	PCF11	9951	-1.41515	8.69469	-12.7922	7.38e-10	3.7e-05	12.6569	51585	PCF11 cleavage and polyadenylation factor subunit	The process in which the synthesis of an RNA molecule by RNA polymerase II using a DNA template is completed. [GOC:mah, GOC:txnOH]
DMGDH	chr5	78293438	78531861	238424	3	5	10	2	84	93	85	3.13299	3.11e-24	Neg.Binomial.W	7.77e-23	0.020971	0.366294	0.345323	P3 - B-cell	ENSG00000132837	DMGDH	5245	-4.62445	-1.54465	-8.85578	1.36e-07	0.00680592	7.7343	29958	dimethylglycine dehydrogenase	Catalysis of the reaction: N,N-dimethylglycine + electron-transfer flavoprotein + H2O = sarcosine + formaldehyde + reduced electron-transfer flavoprotein. [EC:1.5.8.4, RHEA:22499]
PATL2	chr15	44957930	45003514	45585	2	1	1	1	11	18	22	2.95027	4.25e-06	Neg.Binomial.W	8.14e-06	0.0274213	0.37293	0.345508	P1 - B-cell	ENSG00000229474	PATL2	4771	-2.65263	4.29388	-9.61609	4.42e-08	0.00217943	8.86031	197135	protein associated with topoisomerase II homolog 2 (yeast)	Any process that decreases the rate, frequency, or extent of the aggregation, arrangement and bonding together of proteins and RNA molecules to form a cytoplasmic mRNA processing body. [GOC:dph, GOC:krc, GOC:tb]
WDR76	chr15	44119161	44160617	41457	0	1	2	1	17	15	14	2.69688	2.96e-11	Neg.Binomial.W	1.3e-10	0.0241214	0.369861	0.34574	P1 - B-cell	ENSG00000092470	WDR76	4078	2.65469	5.54931	11.3978	3.98e-09	0.000198302	11.1055	79968	WD repeat domain 76	Interacting selectively and non-covalently with any protein or protein complex (a complex of two or more proteins that may include other nonprotein molecules). [GOC:go_curators]
MBD2	chr18	51677971	51751158	73188	2	3	3	0	24	25	33	2.38894	5.17e-08	Neg.Binomial.W	1.36e-07	0.0273269	0.373467	0.346141	P1 - B-cell	ENSG00000134046	MBD2	5614	-1.46929	7.89581	-8.97051	1.15e-07	0.0056267	7.51215	8932	methyl-CpG binding domain protein 2	Interacting selectively and non-covalently with a C2H2-type zinc finger domain of a protein. The C2H2 zinc finger is the classical zinc finger domain, in which two conserved cysteines and histidines co-ordinate a zinc ion. [GOC:BHF, GOC:mah, Pfam:PF00096]
CD163L1	chr12	7499281	7632493	133213	3	3	3	2	42	58	47	3.16758	9.36e-17	Neg.Binomial.W	8.61e-16	0.0206436	0.367832	0.347188	P2 - B-cell	ENSG00000177675	CD163L1	5690	5.64028	-2.44998	8.6117	1.99e-07	0.00978558	7.47949	283316	CD163 molecule-like 1	Combining with any modified low-density lipoprotein (LDL) or other polyanionic ligand and delivering the ligand into the cell via endocytosis. Ligands include acetylated and oxidized LDL, Gram-positive and Gram-negative bacteria, apoptotic cells, beta-amyloid fibrils, and advanced glycation end products (AGEs). [GOC:bf, PMID:11790542, PMID:12379907, PMID:12621157, PMID:20981357]
LUZP1	chr1	23410516	23504301	93786	5	2	0	4	30	28	48	2.33397	0.00608374	Neg.Binomial.W	0.00713723	0.0293221	0.376744	0.347422	P1 - B-cell	ENSG00000169641	LUZP1	9739	1.89507	5.63268	10.7345	9.41e-09	0.000467152	10.2551	7798	leucine zipper protein 1	The morphogenesis of the neural fold elevations that results in the movement of the tips of the elevations towards each other in order to fuse. [GO_REF:0000021, GOC:cls, GOC:dgh, GOC:dph, GOC:jid, GOC:mtg_15jun06, PMID:15806586]
ESR2	chr14	64550950	64804830	253881	0	14	5	4	92	96	94	2.57742	6.59e-08	Neg.Binomial	1.7e-07	0.0226484	0.370252	0.347604	P1 - B-cell	ENSG00000140009	ESR2	9337	-4.45597	1.39063	-8.74406	1.62e-07	0.007936	7.67663	2100	estrogen receptor 2 (ER beta)	A series of molecular signals mediated by a steroid hormone binding to a receptor. [PMID:12606724]
PIK3CG	chr7	106505723	106547590	41868	5	6	0	0	20	12	20	1.68434	0.000371141	Neg.Binomial	0.000515071	0.0656826	0.414	0.348317	P1 - B-cell	ENSG00000105851	PIK3CG	5930	1.80335	6.42197	9.39103	6.13e-08	0.00301763	8.16259	5294	phosphatidylinositol-4,5-bisphosphate 3-kinase, catalytic subunit gamma	The selective, non-covalent, often stoichiometric, interaction of a molecule with one or more specific sites on another molecule. [GOC:ceb, GOC:mah, ISBN:0198506732]
LEMD3	chr12	65563351	65642107	78757	0	7	1	2	38	22	30	2.30575	3.73e-06	Neg.Binomial	7.2e-06	0.0317432	0.380919	0.349175	P2 - B-cell	ENSG00000174106	LEMD3	5562	-1.41855	6.95644	-10.3457	1.59e-08	0.000791537	9.66256	23592	LEM domain containing 3	Any process that stops, prevents, or reduces the frequency, rate or extent of the activity of any activin receptor signaling pathway. [GOC:rl]
DTD1	chr20	18568537	18744561	176025	17	2	3	1	64	50	88	2.46721	4.42e-05	Neg.Binomial	7.05e-05	0.0326658	0.382521	0.349856	P1 - B-cell	ENSG00000125821	DTD1	3185	-4.856	3.27939	-10.0116	2.52e-08	0.00124606	9.48985	92675	D-tyrosyl-tRNA deacylase 1	The chemical reactions and pathways resulting in the breakdown of D-amino acids, the D-enantiomers of amino acids. [GOC:ai, GOC:jsg]
CAV2	chr7	115927434	116148595	221162	10	11	20	5	83	84	100	2.19917	0.000551966	Neg.Binomial.W	0.000748465	0.0519981	0.40242	0.350422	P3 - B-cell	ENSG00000105971	CAV2	6657	-5.83702	-0.621201	-10.0022	2.55e-08	0.0012798	9.30687	858	caveolin 2	Any process that activates or increases the frequency, rate or extent of the dopamine receptor protein signaling pathway. A dopamine receptor signaling pathway is the series of molecular signals generated as a consequence of a dopamine receptor binding to one of its physiological ligands. [GOC:dph]
TXNRD1	chr12	104609557	104744061	134505	10	7	4	2	53	59	47	2.40035	0.00176706	Neg.Binomial.W	0.00222923	0.0427493	0.394037	0.351288	P1 - B-cell	ENSG00000198431	TXNRD1	6686	2.24926	7.38428	14.7397	8.91e-11	4.48e-06	14.8709	7296	thioredoxin reductase 1	The chemical reactions and pathways by which a nucleobase, nucleoside or nucleotide small molecule is synthesized from another nucleobase, nucleoside or nucleotide small molecule. [GOC:mah, ISBN:0306444747, ISBN:0471394831]
KIAA0101	chr15	64657193	64679886	22694	0	0	0	0	10	6	8	2.66259	0.000118877	Neg.Binomial.W	0.000177765	0	0.352516	0.352516	P1 - B-cell	ENSG00000166803	KIAA0101	2502	4.28399	4.0209	16.1522	2.23e-11	1.12e-06	16.4508	9768	KIAA0101	The replication of damaged DNA by synthesis across a lesion in the template strand; a specialized DNA polymerase or replication complex inserts a defined nucleotide across from the lesion which allows DNA synthesis to continue beyond the lesion. This process can be mutagenic depending on the damaged nucleotide and the inserted nucleotide. [GOC:elh, PMID:10535901]
MYLIP	chr6	16129356	16148479	19124	3	1	1	0	7	12	5	1.96166	0.000283261	Neg.Binomial.W	0.000402231	0.0653629	0.418323	0.35296	P2 - B-cell	ENSG00000007944	MYLIP	3033	1.88367	7.45635	8.90937	1.26e-07	0.00620652	7.20291	29116	myosin regulatory light chain interacting protein	Any process that modulates the frequency, rate or extent of the chemical reactions and pathways resulting in the breakdown of low-density lipoprotein particle receptors. [GOC:mah]
TBC1D9	chr4	141541919	141677274	135356	2	4	4	4	46	54	54	2.92333	5.19e-17	Neg.Binomial.W	4.98e-16	0.0258577	0.379247	0.353389	P3 - B-cell	ENSG00000109436	TBC1D9	5603	-6.74822	5.32036	-8.91876	1.24e-07	0.00618533	7.94521	23158	TBC1 domain family, member 9 (with GRAM domain)	Any process that modulates the activity of a GTPase of the Rab family. [GOC:mah]
BSPRY	chr9	116111821	116133513	21693	2	0	2	0	8	8	10	1.87692	6.34e-08	Neg.Binomial	1.64e-07	0.0460978	0.399514	0.353417	P3 - B-cell	ENSG00000119411	BSPRY	2339	3.72961	0.445713	9.9803	2.63e-08	0.00131962	9.45749	54836	B-box and SPRY domain containing	The area of a motile cell closest to the direction of movement. [GOC:pg]
PCDH10	chr4	134070470	134129356	58887	2	0	0	0	26	20	18	3.0867	9.76e-13	Neg.Binomial	5.42e-12	0.00849084	0.362276	0.353785	P1 - B-cell	ENSG00000138650	PCDH10	5533	7.27382	-2.3926	17.8355	4.88e-12	2.46e-07	17.3368	57575	protocadherin 10	The attachment of an adhesion molecule in one cell to an identical molecule in an adjacent cell. [ISBN:0198506732]
CKMT2	chr5	80529104	80562216	33113	2	0	2	1	19	3	17	2.18025	0.00464668	Neg.Binomial.W	0.00555785	0.0377495	0.392595	0.354846	P1 - B-cell	ENSG00000131730	CKMT2	2736	4.75694	-0.583529	12.0607	1.75e-09	8.75e-05	12.0581	1160	creatine kinase, mitochondrial 2 (sarcomeric)	Catalysis of the reaction: ATP + creatine = N-phosphocreatine + ADP + 2 H(+). [EC:2.7.3.2, RHEA:17160]
UNC13B	chr9	35161999	35405335	243337	9	5	7	4	99	106	73	2.7379	3.15e-12	Neg.Binomial.W	1.64e-11	0.0256845	0.380816	0.355132	P1 - B-cell	ENSG00000198722	UNC13B	6621	4.32225	1.42696	9.85384	3.15e-08	0.00155433	9.26162	10497	unc-13 homolog B (C. elegans)	Interacting selectively and non-covalently with diacylglycerol, a diester of glycerol and two fatty acids. [GOC:ma]
MAPK10	chr4	86936276	87515284	579009	24	14	15	7	224	247	194	2.80103	8.74e-05	Neg.Binomial.W	0.000133406	0.0259063	0.382838	0.356932	P2 - B-cell	ENSG00000109339	MAPK10	9816	4.10387	-0.245932	13.5594	3.11e-10	1.57e-05	13.7751	5602	mitogen-activated protein kinase 10	The process of introducing a phosphate group into a JUN protein. [GOC:jl]
MIB1	chr18	19321281	19450918	129638	1	5	2	0	97	22	26	2.82044	0.0217861	Neg.Binomial.W	0.0231282	0.0154276	0.372833	0.357405	P1 - B-cell	ENSG00000101752	MIB1	9576	4.04844	7.91807	14.0263	1.88e-10	9.43e-06	13.9808	57534	mindbomb E3 ubiquitin protein ligase 1	The tube morphogenesis process in which the primitive heart tube loops asymmetrically. This looping brings the primitive heart chambers into alignment preceding their future integration. Heart looping begins with dextral-looping and ends when the main regional divisions of the mature heart and primordium of the great arterial trunks become established preceeding septation. [GOC:dph, PMID:12094232]
RASAL2	chr1	178062864	178448644	385781	6	13	9	7	143	154	143	2.86005	1.71e-29	Neg.Binomial.W	6.89e-28	0.0226813	0.380181	0.3575	P3 - B-cell	ENSG00000075391	RASAL2	11818	4.54561	0.793799	11.1605	5.39e-09	0.000271099	11.0138	9462	RAS protein activator like 2	Any process that activates or increases the activity of a GTPase of the Ras superfamily. [GOC:mah]
LATS2	chr13	21547171	21635718	88548	2	6	0	0	34	35	32	2.57909	2.52e-09	Neg.Binomial	8.28e-09	0.0225866	0.380208	0.357621	P1 - B-cell	ENSG00000150457	LATS2	5771	3.15652	2.77813	11.145	5.5e-09	0.000273547	10.9727	26524	large tumor suppressor kinase 2	A series of molecular signals mediated by the detection of a hormone. [GOC:sm]
RGMB	chr5	98104354	98134347	29994	0	0	0	1	10	15	8	2.85263	1.5e-12	Neg.Binomial.W	8.09e-12	0.008335	0.36674	0.358405	P2 - B-cell	ENSG00000174136	RGMB	6671	-1.81872	2.98583	-10.793	8.7e-09	0.000435155	10.5135	285704	repulsive guidance molecule family member b	A complex system of membrane-bounded compartments located between endoplasmic reticulum (ER) and the Golgi complex, with a distinctive membrane protein composition; involved in ER-to-Golgi transport. [GOC:pr, PMID:16723730]
KIF21B	chr1	200938520	200992828	54309	2	0	1	3	18	20	25	2.38617	9.2e-08	Neg.Binomial.W	2.33e-07	0.0276197	0.386676	0.359057	P1 - B-cell	ENSG00000116852	KIF21B	12148	-2.50958	5.77834	-11.5972	3.1e-09	0.000154416	11.4933	23046	uncharacterized LOC101929275	A microtubule-based process that is mediated by motor proteins and results in the movement of organelles, other microtubules, or other particles along microtubules. [GOC:cjm, ISBN:0815316194]
CHP1	chr15	41523037	41574043	51007	3	3	2	0	20	17	24	2.19067	1.73e-08	Neg.Binomial.W	4.99e-08	0.0392103	0.398638	0.359428	P2 - B-cell	ENSG00000187446	AC012652.1.1	3905	1.43238	5.37415	9.79881	3.4e-08	0.00168996	8.91873	11261	calcineurin-like EF-hand protein 1	The initial attachment of a membrane or protein to a target membrane. Docking requires only that the proteins come close enough to interact and adhere. [GOC:isa_complete]
ACVR1C	chr2	158388888	158485517	96630	3	4	6	1	58	28	29	2.67644	1.69e-05	Neg.Binomial.W	2.93e-05	0.0362206	0.396702	0.360482	P1 - B-cell	ENSG00000123612	ACVR1C	3586	5.0768	-0.0282846	13.8697	2.22e-10	1.11e-05	14.083	130399	activin A receptor, type IC	Any process that stops, prevents or reduces the frequency, rate or extent of chorionic trophoblast cell proliferation. [GOC:BHF, GOC:TermGenie]
SLIT2	chr4	20254883	20622184	367302	23	14	15	9	203	120	121	2.18784	0.000735543	Neg.Binomial.W	0.000981646	0.041519	0.402938	0.361419	P1 - B-cell	ENSG00000145147	SLIT2	9712	9.25196	-3.4211	21.154	3.47e-13	1.76e-08	20.1261	9353	slit homolog 2 (Drosophila)	Any process that decreases the frequency, rate, or extent of retinal ganglion cell axon guidance, the process in which the migration of an axon growth cone of a retinal ganglion cell (RGC) is directed to its target in the brain in response to a combination of attractive and repulsive cues. [GOC:tb, GOC:yaf]
RAB3GAP2	chr1	220321635	220445796	124162	0	7	0	0	50	41	49	3.01515	2.13e-07	Neg.Binomial	5.05e-07	0.0140945	0.375853	0.361759	P2 - B-cell	ENSG00000118873	RAB3GAP2	11325	-1.49797	6.80278	-10.3143	1.66e-08	0.000826089	9.63748	25782	RAB3 GTPase activating protein subunit 2 (non-catalytic)	Any process that activates or increases the activity of a GTPase. [GOC:jl]
FBN1	chr15	48700503	48938046	237544	9	7	3	5	74	123	79	2.63036	1.46e-05	Neg.Binomial.W	2.54e-05	0.0252585	0.387297	0.362038	P3 - B-cell	ENSG00000166147	FBN1	16063	2.47421	1.64281	8.75998	1.58e-07	0.00787807	7.69488	2200	fibrillin 1	Confining TGFbeta to the extracellular matrix (ECM) such that it is separated from other components of the signaling pathway, including its cell surface receptor. TGFbeta is secreted as part of a latent complex that is targeted to the extracellular matrix through latent-TGFbeta-binding protein (LTBP)-mediated association with matrix proteins. [GOC:bf, GOC:BHF, GOC:signaling, PMID:12482908, PMID:2…
RASA2	chr3	141205889	141334184	128296	0	7	2	1	59	44	44	2.77655	0.0327259	Neg.Binomial.W	0.0338511	0.0194862	0.381929	0.362443	P2 - B-cell	ENSG00000155903	RASA2	6188	-1.26	7.67952	-8.95779	1.17e-07	0.0057693	7.5205	5922	RAS p21 protein activator 2	Any process that activates or increases the activity of a GTPase of the Ras superfamily. [GOC:mah]
DPYD	chr1	97543299	98386605	843307	25	47	25	20	279	384	342	2.46104	0.00107184	Neg.Binomial.W	0.001402	0.0346849	0.397246	0.362561	P2 - B-cell	ENSG00000188641	DPYD	6556	2.02313	6.57891	11.0289	6.39e-09	0.000319674	10.5669	1806	dihydropyrimidine dehydrogenase	The chemical reactions and pathways resulting in the formation of beta-alanine (3-aminopropanoic acid), an achiral amino acid and an isomer of alanine. It occurs free (e.g. in brain) and in combination (e.g. in pantothenate) but it is not a constituent of proteins. [GOC:jl, ISBN:0198506732]
MSRB2	chr10	23384435	23410942	26508	0	0	0	0	13	7	9	2.96183	4.69e-06	Neg.Binomial.W	8.91e-06	0	0.36467	0.36467	P1 - B-cell	ENSG00000148450	MSRB2	2052	4.11936	1.33691	12.0695	1.73e-09	8.66e-05	12.1344	22921	methionine sulfoxide reductase B2	Assembly of actin filaments by the addition of actin monomers to a filament. [GOC:mah]
DLG4	chr17	7093209	7123369	30161	0	0	0	0	7	8	18	3.07577	1.2e-06	Neg.Binomial.W	2.5e-06	0	0.364709	0.364709	P1 - B-cell	ENSG00000132535	DLG4	6232	2.36089	2.18595	9.65939	4.15e-08	0.0020483	8.9858	1742	discs, large homolog 4 (Drosophila)	A postsynaptic density that is part of a neuron. [GOC:pr]
MERTK	chr2	112656056	112787138	131083	3	2	3	2	40	56	56	3.07577	5.78e-13	Neg.Binomial.W	3.39e-12	0.0190719	0.386524	0.367452	P2 - B-cell	ENSG00000153208	MERTK	4586	5.0633	-0.331005	12.9233	6.35e-10	3.19e-05	12.9948	10461	c-mer proto-oncogene tyrosine kinase	The specialized microvilli-containing organelle on the apical surfaces of a photoreceptor cell containing the visual pigment rhodopsin and most of the proteins involved in phototransduction. [GOC:hb, GOC:sart, PMID:8646774]
CMPK2	chr2	6980701	7006766	26066	2	0	1	0	13	12	6	2.33537	2.35e-06	Neg.Binomial.W	4.71e-06	0.0287731	0.39643	0.367656	P1 - B-cell	ENSG00000134326	CMPK2	4288	3.25998	3.19861	8.64694	1.88e-07	0.00921217	7.39787	129607	cytidine monophosphate (UMP-CMP) kinase 2, mitochondrial	Catalysis of the reaction: ATP + UMP = ADP + UDP. [EC:2.7.4.22]
IFI44L	chr1	79085607	79108484	22878	2	2	1	0	9	13	7	1.78161	0.00022718	Neg.Binomial.W	0.000327575	0.0546376	0.422531	0.367893	P2 - B-cell	ENSG00000137959	IFI44L	6894	4.50598	5.16629	14.7738	8.61e-11	4.35e-06	14.9441	10964	interferon-induced protein 44-like	Any immune system process that functions in the calibrated response of an organism to a potential internal or invasive threat. [GO_REF:0000022, GOC:add, GOC:mtg_15nov05]
AMPD3	chr11	10329860	10529126	199267	7	4	5	1	75	84	74	2.82928	0.000228429	Neg.Binomial.W	0.000328842	0.0213282	0.389762	0.368434	P2 - B-cell	ENSG00000133805	AMPD3	6793	-3.18223	4.48959	-15.4019	4.59e-11	2.32e-06	15.729	272	uncharacterized LOC100130460	The chemical reactions and pathways resulting in the formation of IMP, inosine monophosphate. [ISBN:0198506732]
ITPR1	chr3	4535032	4889524	354493	37	28	12	4	154	172	127	1.99118	4.84e-06	Neg.Binomial	9.16e-06	0.0571238	0.42596	0.368837	P2 - B-cell	ENSG00000150995	ITPR1	12902	-1.62657	7.97618	-9.77955	3.5e-08	0.00173662	8.64689	3708	inositol 1,4,5-trisphosphate receptor, type 1	The movement of an organism or part of an organism using mechanoreceptors, the nervous system, striated muscle and/or the skeletal system that can be controlled at will. [GOC:dph]
STMN1	chr1	26210672	26233482	22811	1	0	0	0	10	8	8	2.62949	6.18e-09	Neg.Binomial	1.91e-08	0.0109596	0.379934	0.368974	P1 - B-cell	ENSG00000117632	STMN1	6261	5.39064	7.73832	14.2608	1.46e-10	7.36e-06	14.3072	3925	stathmin 1	The removal of tubulin heterodimers from one or both ends of a microtubule. [ISBN:0815316194]
IQCJ-SCHIP1	chr3	158680024	159615155	935132	18	13	25	7	418	356	309	3.28487	7.49e-11	Neg.Binomial.W	3.13e-10	0.0168425	0.386042	0.369199	P1 - B-cell	ENSG00000250588	IQCJ-SCHIP1	4409	4.0248	-2.55319	8.86265	1.35e-07	0.00662314	7.8239	100505385	IQCJ-SCHIP1 readthrough	Interacting selectively and non-covalently with any protein or protein complex (a complex of two or more proteins that may include other nonprotein molecules). [GOC:go_curators]
IL7	chr8	79587978	79717758	129781	3	7	0	1	56	33	63	2.82894	0.0364348	Neg.Binomial.W	0.0373178	0.0211895	0.390401	0.369212	P1 - B-cell	ENSG00000104432	IL7	3393	-6.88247	1.26707	-10.7389	9.35e-09	0.000464453	10.2512	3574	interleukin 7	Interacting selectively and non-covalently with the interleukin-7 receptor. [GOC:ai]
LPHN2	chr1	81771845	82458107	686263	45	36	40	12	390	214	257	2.12887	0.0481205	Neg.Binomial.W	0.0482547	0.0484508	0.418207	0.369756	P1 - B-cell	ENSG00000117114	LPHN2	7742	5.66343	-2.97221	13.8929	2.17e-10	1.09e-05	13.9337	23266	uncharacterized LOC101927458	A series of molecular signals initiated by activation of a receptor on the surface of a cell. The pathway begins with binding of an extracellular ligand to a cell surface receptor, or for receptors that signal in the absence of a ligand, by ligand-withdrawal or the activity of a constitutively active receptor. The pathway ends with regulation of a downstream cellular process, e.g. transcription. …
ABCG2	chr4	89011416	89152474	141059	18	3	3	2	66	49	61	2.16282	6.02e-05	Neg.Binomial	9.43e-05	0.04608	0.415902	0.369822	P1 - B-cell	ENSG00000118777	ABCG2	4848	6.77422	0.97746	9.05298	1.01e-07	0.00497198	8.13477	9429	ATP-binding cassette, sub-family G (WHITE), member 2	Catalysis of the reaction: ATP + H2O + xenobiotic(in) = ADP + phosphate + xenobiotic(out). [EC:3.6.3.44]
NT5DC3	chr12	104164231	104234975	70745	9	3	2	0	36	22	31	2.03527	6.61e-07	Neg.Binomial	1.45e-06	0.0494735	0.419346	0.369873	P1 - B-cell	ENSG00000111696	NT5DC3	8722	-2.4915	3.23839	-8.87576	1.32e-07	0.00649253	7.8299	51559	5'-nucleotidase domain containing 3	Catalysis of the hydrolysis of various bonds, e.g. C-O, C-N, C-C, phosphoric anhydride bonds, etc. Hydrolase is the systematic name for any enzyme of EC class 3. [ISBN:0198506732]
CERS6	chr2	169312372	169631644	319273	13	27	11	3	128	143	124	2.33704	2.42e-08	Neg.Binomial	6.73e-08	0.0422836	0.412395	0.370112	P1 - B-cell	ENSG00000172292	CERS6	7238	2.20728	5.59755	8.85722	1.36e-07	0.00667788	7.49342	253782	ceramide synthase 6	The chemical reactions and pathways resulting in the formation of sphingolipids, any of a class of lipids containing the long-chain amine diol sphingosine or a closely related base (a sphingoid). [GOC:mah, ISBN:0198506732]
ACBD3	chr1	226332380	226374431	42052	3	2	1	1	14	15	23	2.81341	4.46e-08	Neg.Binomial.W	1.19e-07	0.0416151	0.412188	0.370573	P2 - B-cell	ENSG00000182827	ACBD3	3578	-1.7635	6.82028	-10.8261	8.33e-09	0.000416628	10.2988	64746	acyl-CoA binding domain containing 3	Interacting selectively and non-covalently with acyl-CoA, any derivative of coenzyme A in which the sulfhydryl group is in thiolester linkage with a fatty acyl group. [GOC:jl, ISBN:0198506732]
KLHL23	chr2	170550998	170633499	82502	11	7	7	2	28	45	39	1.60141	0.0407343	Neg.Binomial.W	0.0412927	0.0818162	0.452514	0.370698	P1 - B-cell	ENSG00000213160	KLHL23	5509	3.15153	2.86309	11.0699	6.06e-09	0.000301353	10.8672	151230	PHOSPHO2-KLHL23 readthrough	Interacting selectively and non-covalently with any protein or protein complex (a complex of two or more proteins that may include other nonprotein molecules). [GOC:go_curators]
NOL4	chr18	31431064	31803515	372452	6	4	4	5	235	94	100	3.24443	2.58e-11	Neg.Binomial.W	1.14e-10	0.0127533	0.383942	0.371189	P1 - B-cell	ENSG00000101746	NOL4	4472	8.64237	-3.71887	20.4709	5.78e-13	2.93e-08	19.4748	8715	nucleolar protein 4	A small, dense body one or more of which are present in the nucleus of eukaryotic cells. It is rich in RNA and protein, is not bounded by a limiting membrane, and is not seen during mitosis. Its prime function is the transcription of the nucleolar DNA into 45S ribosomal-precursor RNA, the processing of this RNA into 5.8S, 18S, and 28S components of ribosomal RNA, and the association of these comp…
PHLDB2	chr3	111451327	111695364	244038	19	10	10	6	132	76	98	2.42775	1.73e-08	Neg.Binomial.W	4.99e-08	0.0460994	0.417968	0.371868	P1 - B-cell	ENSG00000144824	PHLDB2	12141	2.38616	4.10746	14.1596	1.63e-10	8.19e-06	14.4337	90102	pleckstrin homology-like domain, family B, member 2	Cytoskeletal structure made from intermediate filaments, typically organized in the cytosol as an extended system that stretches from the nuclear envelope to the plasma membrane. Some intermediate filaments run parallel to the cell surface, while others traverse the cytosol; together they form an internal framework that helps support the shape and resilience of the cell. [ISBN:0716731363]
HDGFL3	chr15	83784320	83876770	92451	1	6	3	3	28	54	31	2.62467	0.00458968	Neg.Binomial.W	0.00549338	0.0351538	0.407423	0.372269	P1 - B-cell	ENSG00000166503	RP11-382A20.3.1	3112	4.35396	4.20775	10.4459	1.39e-08	0.000686786	9.98379	50810	hepatoma-derived growth factor, related protein 3	The function that stimulates a cell to grow or proliferate. Most growth factors have other actions besides the induction of cell growth or proliferation. [ISBN:0815316194]
FAH	chr15	80444832	80479288	34457	4	0	0	2	20	12	11	2.24543	0.00194655	Neg.Binomial.W	0.00244006	0.0435325	0.415977	0.372445	P2 - B-cell	ENSG00000103876	FAH	7063	3.54085	1.53709	11.5835	3.15e-09	0.000157943	11.5503	2184	fumarylacetoacetate hydrolase (fumarylacetoacetase)	The chemical reactions and pathways resulting in the breakdown of arginine, 2-amino-5-(carbamimidamido)pentanoic acid. [CHEBI:29016, GOC:go_curators]
SEPHS1	chr10	13359424	13390297	30874	2	0	0	0	6	13	17	2.60445	1e-05	Neg.Binomial.W	1.8e-05	0.0161949	0.388677	0.372482	P1 - B-cell	ENSG00000086475	SEPHS1	3979	3.04836	5.78189	16.1832	2.16e-11	1.09e-06	16.4277	22929	selenophosphate synthetase 1	Catalysis of the reaction: ATP + H(2)O + hydrogen selenide = AMP + 3 H(+) + phosphate + selenophosphorate. [EC:2.7.9.3, RHEA:18740]
ZNF367	chr9	99148223	99180611	32389	0	0	1	0	21	7	9	2.91235	3.05e-08	Neg.Binomial	8.34e-08	0.00771867	0.380788	0.373069	P1 - B-cell	ENSG00000165244	ZNF367	3646	2.03918	4.41377	10.7404	9.33e-09	0.000463494	10.3294	195828	zinc finger protein 367	Any process that modulates the frequency, rate or extent of transcription from an RNA polymerase II promoter. [GOC:go_curators, GOC:txnOH]
TTC28	chr22	28374004	29075853	701850	12	12	30	12	303	339	195	2.68196	0.000542628	Neg.Binomial.W	0.000736365	0.0235093	0.397521	0.374012	P1 - B-cell	ENSG00000100154	TTC28	12641	3.20727	2.75233	11.4819	3.58e-09	0.000178358	11.3729	23331	tetratricopeptide repeat domain 28	A thin cytoplasmic bridge formed between daughter cells at the end of cytokinesis. The midbody forms where the contractile ring constricts, and may persist for some time before finally breaking to complete cytokinesis. [ISBN:0815316194]
E2F6	chr2	11584501	11606297	21797	0	0	0	2	16	5	5	2.29302	0.00256907	Neg.Binomial.W	0.00317777	0.0229389	0.397608	0.374669	P1 - B-cell	ENSG00000169016	E2F6	4061	2.50243	3.60698	14.5978	1.03e-10	5.18e-06	14.926	1876	E2F transcription factor 6	Any process that regulates transcription such that the target genes are involved in the transition between G1 and S phase of the mitotic cell cycle. [GOC:mtg_cell_cycle]
SMO	chr7	128828713	128853386	24674	1	1	0	1	15	3	12	2.34911	0.000196801	Neg.Binomial.W	0.000286095	0.0303964	0.405285	0.374889	P1 - B-cell	ENSG00000128602	SMO	4311	5.50123	-1.8025	9.29048	7.1e-08	0.00349634	8.481	6608	smoothened, frizzled family receptor	Any process that modulates the frequency, rate or extent of heart morphogenesis. [GOC:BHF]
GRAMD1B	chr11	123396344	123498482	102139	4	1	4	0	33	40	49	2.86537	0.000207783	Neg.Binomial.W	0.000301319	0.0220288	0.39815	0.376121	P1 - B-cell	ENSG00000023171	GRAMD1B	9770	5.09785	2.88158	11.9881	1.91e-09	9.55e-05	12.0405	57476	GRAM domain containing 1B	Penetrating at least one phospholipid bilayer of a membrane. May also refer to the state of being buried in the bilayer with no exposure outside the bilayer. When used to describe a protein, indicates that all or part of the peptide sequence is embedded in the membrane. [GOC:go_curators]
RHAG	chr6	49572871	49604552	31682	2	0	1	0	15	16	7	2.52573	5.64e-07	Neg.Binomial.W	1.25e-06	0.0236727	0.399806	0.376134	P1 - B-cell	ENSG00000112077	RHAG	1912	8.13091	-2.26078	26.0731	1.31e-14	6.62e-10	22.6725	6005	Rh-associated glycoprotein	The directed movement of ammonium across a membrane by means of some agent such as a transporter or pore. Ammonium is the cation NH4+. [GOC:mah]
ARHGAP11A	chr15	32907345	32932150	24806	2	5	3	2	9	14	14	1.64581	0.00186217	Neg.Binomial.W	0.00234256	0.120938	0.497192	0.376253	P1 - B-cell	ENSG00000198826	ARHGAP11A	6428	3.11109	5.04984	11.267	4.7e-09	0.000234059	10.9725	9824	Rho GTPase activating protein 11A	The cellular process in which a signal is conveyed to trigger a change in the activity or state of a cell. Signal transduction begins with reception of a signal (e.g. a ligand binding to a receptor or receptor activation by a stimulus such as light), or for signal transduction in the absence of ligand, signal-withdrawal or the activity of a constitutively active receptor. Signal transduction ends…
LRRK2	chr12	40590546	40763087	172542	14	43	8	3	84	79	83	1.41161	0.00724506	Neg.Binomial	0.00839973	0.0985267	0.475247	0.37672	P1 - B-cell	ENSG00000188906	LRRK2	13465	-5.37607	4.73697	-11.8363	2.3e-09	0.000114912	11.8422	120892	leucine-rich repeat kinase 2	The selective, non-covalent, often stoichiometric, interaction of a molecule with one or more specific sites on another molecule. [GOC:ceb, GOC:mah, ISBN:0198506732]
FUCA1	chr1	24171567	24194784	23218	0	1	0	0	15	2	10	2.50689	7.16e-05	Neg.Binomial	0.00011103	0.0107675	0.38763	0.376863	P1 - B-cell	ENSG00000179163	FUCA1	2084	3.36567	3.96268	20.5684	5.37e-13	2.72e-08	20.1432	2517	fucosidase, alpha-L- 1, tissue	Catalysis of the reaction: an alpha-L-fucoside + H2O = an alcohol + L-fucose. [EC:3.2.1.51]
TMEFF1	chr9	103204560	103339918	135359	6	7	2	6	69	48	52	2.58419	3.7e-10	Neg.Binomial.W	1.4e-09	0.0387857	0.416177	0.377391	P1 - B-cell	ENSG00000241697	TMEFF1	2690	6.11949	-4.04855	17.3382	7.54e-12	3.8e-07	16.9647	8577	transmembrane protein with EGF-like and two follistatin-like domains 1	The biological process whose specific outcome is the progression of a multicellular organism over time from an initial condition (e.g. a zygote or a young adult) to a later condition (e.g. a multicellular animal or an aged adult). [GOC:dph, GOC:ems, GOC:isa_complete, GOC:tb]
GALNT14	chr2	31133333	31378068	244736	6	6	5	4	70	114	109	2.84857	1.8e-08	Neg.Binomial.W	5.18e-08	0.0214517	0.399069	0.377618	P2 - B-cell	ENSG00000158089	GALNT14	4567	3.94714	-0.0218574	12.1298	1.61e-09	8.09e-05	12.2117	79623	UDP-N-acetyl-alpha-D-galactosamine:polypeptide N-acetylgalactosaminyltransferase 14 (GalNAc-T14)	Catalysis of the reaction: UDP-N-acetyl-D-galactosamine + polypeptide = UDP + N-acetyl-D-galactosaminyl-polypeptide. This reaction is the modification of serine or threonine residues in polypeptide chains by the transfer of a N-acetylgalactose from UDP-N-acetylgalactose to the hydroxyl group of the amino acid; it is the first step in O-glycan biosynthesis. [EC:2.4.1.41, ISBN:0879695595]
HJURP	chr2	234742062	234763212	21151	0	0	0	0	4	8	12	2.77259	6.22e-05	Neg.Binomial.W	9.74e-05	0	0.378233	0.378233	P1 - B-cell	ENSG00000123485	HJURP	3682	3.06317	2.8192	8.73804	1.63e-07	0.00800957	7.50088	55355	Holliday junction recognition protein	Any process that modulates the frequency, rate or extent of protein complex assembly. [GOC:jl]
GYG1	chr3	148709128	148745419	36292	2	1	0	2	12	21	12	2.36712	6.09e-07	Neg.Binomial.W	1.34e-06	0.0344429	0.413314	0.378871	P2 - B-cell	ENSG00000163754	GYG1	3520	1.28066	3.86378	8.68795	1.77e-07	0.00869941	7.36086	2992	glycogenin 1	The chemical reactions and pathways resulting in the breakdown of glycogen, a polydisperse, highly branched glucan composed of chains of D-glucose residues. [ISBN:0198506732]
NREP	chr5	110998318	111333161	334844	7	11	11	5	133	139	135	2.72158	1.67e-10	Neg.Binomial.W	6.74e-10	0.025385	0.405164	0.379779	P1 - B-cell	ENSG00000134986	C5orf13	9337	5.46075	3.90217	21.5826	2.54e-13	1.28e-08	20.8411	9315	neuronal regeneration related protein	Any process that modulates the frequency, rate or extent of neuron differentiation. [GOC:go_curators]
F2R	chr5	76011868	76031606	19739	2	3	1	0	13	7	7	1.50692	1.81e-06	Neg.Binomial	3.67e-06	0.0759917	0.45595	0.379958	P1 - B-cell	ENSG00000181104	F2R	4066	4.03067	3.13368	10.3164	1.65e-08	0.000818707	9.83115	2149	coagulation factor II (thrombin) receptor	Any process that activates or increases the frequency, rate or extent of interleukin-6 secretion. [GOC:BHF]
SCARB2	chr4	77079890	77135046	55157	2	1	1	0	22	17	27	2.94249	3e-14	Neg.Binomial.W	2.06e-13	0.0181301	0.398861	0.380731	P1 - B-cell	ENSG00000138760	SCARB2	5685	1.7745	5.86161	12.5005	1.04e-09	5.19e-05	12.4394	950	scavenger receptor class B, member 2	The volume enclosed within the lysosomal membrane. [GOC:jl, PMID:15213228]
WDR78	chr1	67278568	67390570	112003	0	1	1	2	51	42	38	3.61989	5.78e-28	Neg.Binomial.W	2.09e-26	0.00892833	0.389871	0.380942	P1 - B-cell	ENSG00000152763	WDR78	6704	3.00307	3.78321	12.0633	1.75e-09	8.72e-05	12.0761	79819	WD repeat domain 78	Interacting selectively and non-covalently with any protein or protein complex (a complex of two or more proteins that may include other nonprotein molecules). [GOC:go_curators]
ZNF180	chr19	44979861	45004574	24714	5	1	6	1	13	11	14	1.33977	0.0037834	Neg.Binomial	0.00459339	0.131504	0.51253	0.381026	P2 - B-cell	ENSG00000167384	ZNF180	3119	-2.17859	4.28495	-10.9267	7.3e-09	0.000365115	10.6866	7733	zinc finger protein 180	Any process that modulates the frequency, rate or extent of cellular DNA-dependent transcription. [GOC:go_curators, GOC:txnOH]
FGD4	chr12	32552463	32798984	246522	10	21	15	2	104	98	116	2.16119	1.37e-06	Neg.Binomial	2.82e-06	0.0486772	0.429982	0.381305	P2 - B-cell	ENSG00000139132	FGD4	11351	-3.5731	2.75371	-11.1161	5.71e-09	0.000285649	10.9644	121512	FYVE, RhoGEF and PH domain containing 4	Interacting selectively and non-covalently with a small monomeric GTPase. [GOC:mah]
ESPL1	chr12	53662083	53687427	25345	0	0	0	0	6	13	10	2.96183	5.17e-06	Neg.Binomial.W	9.75e-06	0	0.381403	0.381403	P3 - B-cell	ENSG00000135476	ESPL1	8890	3.55814	1.62042	9.80828	3.36e-08	0.00168105	9.21628	9700	extra spindle pole bodies homolog 1 (S. cerevisiae)	The cell cycle process in which replicated homologous chromosomes are organized and then physically separated and apportioned to two sets during the first division of the meiotic cell cycle. Each replicated chromosome, composed of two sister chromatids, aligns at the cell equator, paired with its homologous partner; this pairing off, referred to as synapsis, permits genetic recombination. One hom…
ABCB1	chr7	87132948	87342611	209664	2	10	1	1	115	64	72	3.63449	0.0208445	Neg.Binomial.W	0.0222484	0.0166934	0.399051	0.382358	P1 - B-cell	ENSG00000085563	ABCB1	5824	-4.11985	3.637	-11.7588	2.53e-09	0.000126385	11.7571	5243	ATP-binding cassette, sub-family B (MDR/TAP), member 1	The multiplication or reproduction of stem cells, resulting in the expansion of a stem cell population. A stem cell is a cell that retains the ability to divide and proliferate throughout life to provide progenitor cells that can differentiate into specialized cells. [GOC:mtg_kidney_jan10]
DIO2	chr14	80663873	80854100	190228	7	4	5	1	97	73	61	3.1736	5.28e-09	Neg.Binomial.W	1.65e-08	0.0223416	0.404777	0.382436	P2 - B-cell	ENSG00000211448	DIO2	7500	4.38273	-3.42749	10.1612	2.05e-08	0.00101875	9.63299	1734	deiodinase, iodothyronine, type II	The incorporation of selenocysteine into a peptide; uses a special tRNA that recognizes the UGA codon as selenocysteine, rather than as a termination codon. Selenocysteine is synthesized from serine before its incorporation; it is not a posttranslational modification of peptidyl-cysteine. [RESID:AA0022]
DPP10	chr2	115199876	116603328	1403453	31	24	60	17	789	439	482	2.96441	0.00515555	Neg.Binomial.W	0.0061048	0.0235134	0.406141	0.382628	P1 - B-cell	ENSG00000175497	DPP10	10030	5.12547	-2.18813	11.3043	4.48e-09	0.000223206	11.0939	57628	dipeptidyl-peptidase 10 (non-functional)	Catalysis of the hydrolysis of peptide bonds in a polypeptide chain by a catalytic mechanism that involves a catalytic triad consisting of a serine nucleophile that is activated by a proton relay involving an acidic residue (e.g. aspartate or glutamate) and a basic residue (usually histidine). [http://merops.sanger.ac.uk/about/glossary.htm#CATTYPE, ISBN:0716720094]
EVC2	chr4	5544499	5711275	166777	20	8	3	3	82	79	56	2.45911	0.0171385	Neg.Binomial.W	0.0185606	0.0509663	0.433713	0.382747	P1 - B-cell	ENSG00000173040	EVC2	5509	2.9747	0.772757	10.1458	2.09e-08	0.00103442	9.68537	132884	Ellis van Creveld syndrome 2	The portion of the plasma membrane surrounding a cilium. [GOC:cilia, GOC:dph, GOC:rph]
ATRNL1	chr10	116853124	117708503	855380	17	14	37	13	363	358	322	3.02376	1.1e-16	Neg.Binomial.W	1.01e-15	0.0236737	0.406447	0.382773	P1 - B-cell	ENSG00000107518	ATRNL1	9822	4.5898	3.1239	14.4381	1.22e-10	6.11e-06	14.7277	26033	attractin-like 1	Interacting selectively and non-covalently with any protein or protein complex (a complex of two or more proteins that may include other nonprotein molecules). [GOC:go_curators]
BMPR1B	chr4	95679119	96079599	400481	17	15	9	3	264	113	116	2.7143	0.0165248	Neg.Binomial.W	0.0179508	0.027467	0.41034	0.382873	P1 - B-cell	ENSG00000138696	BMPR1B	6312	9.9048	-0.867361	24.907	2.69e-14	1.36e-09	21.9296	658	bone morphogenetic protein receptor, type IB	Combining with a signal and transmitting the signal from one side of the membrane to the other to initiate a change in cell activity by catalysis of the reaction: ATP protein serine = ADP + protein serine phosphate, and ATP + protein threonine = ADP + protein threonine phosphate. [EC:2.7.11.30]
LRRC17	chr7	102553438	102585396	31959	0	0	2	1	11	15	13	2.56495	7.13e-10	Neg.Binomial.W	2.55e-09	0.0234676	0.406771	0.383304	P1 - B-cell	ENSG00000128606	LRRC17	2674	4.12341	-0.851585	10.1125	2.19e-08	0.00108311	9.63068	10234	leucine rich repeat containing 17	The process whose specific outcome is the progression of the bone marrow over time, from its formation to the mature structure. [GOC:add, ISBN:0781735149]
IL18	chr11	112013974	112034840	20867	0	0	0	0	9	5	10	2.61496	0.000185012	Neg.Binomial.W	0.000269454	0	0.38338	0.38338	P3 - B-cell	ENSG00000150782	IL18	2628	3.82058	0.194034	13.5889	3.01e-10	1.52e-05	13.7557	3606	interleukin 18 (interferon-gamma-inducing factor)	Any process that activates or increases the frequency, rate or extent of male germ cell proliferation. [GOC:obol]
CCDC147	chr10	106113522	106214848	101327	1	2	2	2	43	46	33	3.26321	1.9e-14	Neg.Binomial.W	1.35e-13	0.0172708	0.401341	0.38407	P2 - B-cell	ENSG00000120051	CCDC147	3548	5.21822	-1.8313	10.0708	2.32e-08	0.00115425	9.51641	159686	coiled-coil domain containing 147	Any molecular function by which a gene product interacts selectively and non-covalently with DNA (deoxyribonucleic acid). [GOC:dph, GOC:jl, GOC:tb, GOC:vw]
TENM3	chr4	183065140	183724177	659038	25	14	27	10	292	255	270	2.83211	3.85e-08	Neg.Binomial.W	1.04e-07	0.0288299	0.413229	0.384399	P1 - B-cell	ENSG00000218336	ODZ3	11983	3.91146	-4.62629	8.7005	1.73e-07	0.00848407	7.56405	55714	teneurin transmembrane protein 3	The cellular process in which a signal is conveyed to trigger a change in the activity or state of a cell. Signal transduction begins with reception of a signal (e.g. a ligand binding to a receptor or receptor activation by a stimulus such as light), or for signal transduction in the absence of ligand, signal-withdrawal or the activity of a constitutively active receptor. Signal transduction ends…
SNX25	chr4	186125391	186291339	165949	7	19	0	1	60	80	72	2.16517	0.00128352	Neg.Binomial	0.00166538	0.0406751	0.425834	0.385158	P2 - B-cell	ENSG00000109762	SNX25	4567	-4.72966	5.61949	-17.198	8.54e-12	4.32e-07	17.3716	83891	sorting nexin 25	Interacting selectively and non-covalently with any inositol-containing glycerophospholipid, i.e. phosphatidylinositol (PtdIns) and its phosphorylated derivatives. [GOC:bf, ISBN:0198506732, PMID:11395417]
ABHD17C	chr15	80972025	81047962	75938	6	2	5	2	24	36	39	2.38863	1.99e-05	Neg.Binomial.W	3.4e-05	0.0493824	0.434565	0.385183	P2 - B-cell	ENSG00000136379	FAM108C1	3627	5.33076	0.309212	16.8474	1.17e-11	5.92e-07	16.6785	58489	abhydrolase domain containing 17C	Catalysis of the hydrolysis of peptide bonds in a polypeptide chain by a catalytic mechanism that involves a catalytic triad consisting of a serine nucleophile that is activated by a proton relay involving an acidic residue (e.g. aspartate or glutamate) and a basic residue (usually histidine). [http://merops.sanger.ac.uk/about/glossary.htm#CATTYPE, ISBN:0716720094]
UTS2B	chr3	190984957	191048325	63369	4	13	3	1	32	30	27	1.82813	0.000771549	Neg.Binomial	0.00102738	0.0828481	0.468157	0.385309	P2 - B-cell	ENSG00000188958	UTS2D	3850	-3.66575	0.144441	-8.74311	1.62e-07	0.00799377	7.67135	257313	urotensin 2B	Any process that modulates the frequency, rate or extent of increases in the diameter of blood vessels. [GOC:jl]
MREG	chr2	216807557	216898819	91263	5	5	5	3	40	34	45	2.08464	7.53e-08	Neg.Binomial.W	1.93e-07	0.049308	0.434641	0.385333	P2 - B-cell	ENSG00000118242	MREG	2713	-4.76769	2.30716	-9.52657	5.03e-08	0.00249384	8.78968	55686	melanoregulin	The growth phase of the hair cycle. Lasts, for example, about 3 to 6 years for human scalp hair. [PMID:12230507]
SAMD4A	chr14	55033815	55260033	226219	7	10	6	0	66	87	126	2.91754	0.00669344	Neg.Binomial.W	0.00780608	0.0254178	0.411106	0.385688	P1 - B-cell	ENSG00000020577	SAMD4A	12170	-6.45473	1.66213	-14.2719	1.45e-10	7.27e-06	13.7596	23034	sterile alpha motif domain containing 4A	Antagonizes ribosome-mediated translation of mRNA into a polypeptide. [GOC:ai, GOC:clt]
HABP4	chr9	99212483	99253618	41136	5	2	1	3	19	19	18	2.01882	8.39e-05	Neg.Binomial.W	0.000128742	0.0668514	0.453779	0.386928	P2 - B-cell	ENSG00000130956	HABP4	4056	-1.91505	4.03836	-8.9188	1.24e-07	0.00611897	7.83038	22927	hyaluronan binding protein 4	The regulated exocytosis of secretory granules containing preformed mediators such as histamine and serotonin by a platelet. [GOC:add]
PARD3B	chr2	205410516	206484886	1074371	36	44	30	10	559	422	357	2.7781	0.00790506	Neg.Binomial.W	0.00911727	0.0279233	0.415127	0.387203	P1 - B-cell	ENSG00000116117	PARD3B	10382	6.32872	-0.717752	11.4817	3.58e-09	0.000178395	11.3084	117583	par-3 family cell polarity regulator beta	The progression of biochemical and morphological phases and events that occur in a cell during successive cell replication or nuclear replication events. Canonically, the cell cycle comprises the replication and segregation of genetic material followed by the division of the cell, but in endocycles or syncytial cells nuclear replication or nuclear division may not be followed by cell division. [G…
H2AFV	chr7	44866390	44887682	21293	0	2	1	0	9	10	8	2.10006	1.16e-05	Neg.Binomial.W	2.05e-05	0.0352228	0.422674	0.387451	P1 - B-cell	ENSG00000105968	H2AFV	4749	1.54764	7.59081	9.18489	8.31e-08	0.00408577	7.78298	94239	H2A histone family, member V	The aggregation, arrangement and bonding together of a nucleosome, the beadlike structural units of eukaryotic chromatin composed of histones and DNA. [GOC:mah]
ZNF506	chr19	19902620	19932560	29941	0	2	3	3	3	19	19	1.62886	0.000589654	Neg.Binomial	0.000797741	0.066798	0.456453	0.389655	P2 - B-cell	ENSG00000081665	ZNF506	4652	-1.61342	6.12189	-8.75775	1.59e-07	0.00781709	7.36219	440515	zinc finger protein 506	Any process that modulates the frequency, rate or extent of cellular DNA-dependent transcription. [GOC:go_curators, GOC:txnOH]
DNAJC6	chr1	65713902	65881552	167651	13	6	1	4	83	65	66	2.79201	0.00716457	Neg.Binomial.W	0.00832816	0.0357886	0.425487	0.389698	P3 - B-cell	ENSG00000116675	DNAJC6	6907	3.82751	1.12551	11.328	4.35e-09	0.000218873	11.2024	9829	DnaJ (Hsp40) homolog, subfamily C, member 6	The process of removing one or more phosphoric (ester or anhydride) residues from a molecule. [ISBN:0198506732]
DENND5B	chr12	31535157	31744031	208875	17	17	1	2	65	81	126	2.23359	0.000374504	Neg.Binomial	0.000518926	0.0442849	0.434071	0.389787	P2 - B-cell	ENSG00000170456	DENND5B	11310	-3.5674	4.22757	-13.1748	4.77e-10	2.4e-05	13.3694	160518	DENN/MADD domain containing 5B	Stimulates the exchange of guanyl nucleotides associated with a GTPase of the Rab family. Under normal cellular physiological conditions, the concentration of GTP is higher than that of GDP, favoring the replacement of GDP by GTP in association with the GTPase. [GOC:mah]
COL24A1	chr1	86194916	86622626	427711	26	19	22	10	180	243	135	2.43981	8.39e-08	Neg.Binomial.W	2.14e-07	0.045007	0.434873	0.389866	P1 - B-cell	ENSG00000171502	COL24A1	9568	3.79451	0.269607	9.51484	5.11e-08	0.00252147	8.80905	255631	collagen, type XXIV, alpha 1	The volume enclosed by the membranes of the endoplasmic reticulum. [ISBN:0198547684]
CNTNAP2	chr7	145813453	148118090	2304638	138	93	115	60	1242	834	932	2.45699	4.98e-08	Neg.Binomial.W	1.31e-07	0.0440416	0.435065	0.391023	P3 - B-cell	ENSG00000174469	CNTNAP2	10308	-11.7595	0.941831	-10.8416	8.16e-09	0.000410374	10.4428	26047	contactin associated protein-like 2	The process in which voltage-gated potassium channels become localized together in high densities. In animals, voltage-gated potassium (Kv) channels are clustered beneath the myelin sheath in regions immediately adjacent to paranodes, called juxtaparanodes, and along the inner mesaxon within the internode. [PMID:11456440]
FNIP2	chr4	159690290	159829201	138912	5	8	5	3	53	58	68	2.33707	7.4e-07	Neg.Binomial.W	1.6e-06	0.0377937	0.429529	0.391735	P1 - B-cell	ENSG00000052795	FNIP2	10868	5.4769	3.05195	10.4774	1.33e-08	0.000658183	10.125	57600	folliculin interacting protein 2	Any process that activates or increases the frequency, rate or extent of the phosphorylation of peptidyl-serine. [GOC:mah]
RNF24	chr20	3912068	3996229	84162	3	8	5	4	31	31	52	2.19722	0.000174486	Neg.Binomial.W	0.000255539	0.0594092	0.45151	0.392101	P2 - B-cell	ENSG00000101236	RNF24	3556	3.6083	2.26018	14.5822	1.05e-10	5.29e-06	14.8879	11237	ring finger protein 24	The lipid bilayer surrounding any of the compartments of the Golgi apparatus. [GOC:mah]
BTBD3	chr20	11871371	11907257	35887	1	0	0	0	17	10	16	3.1209	2.72e-18	Neg.Binomial.W	3.06e-17	0.00696631	0.399402	0.392436	P1 - B-cell	ENSG00000132640	BTBD3	6228	4.8902	3.23609	18.6825	2.39e-12	1.21e-07	18.6451	22903	BTB (POZ) domain containing 3	The process in which the anatomical structures of a dendrite are generated and organized. A dendrite is a freely branching protoplasmic process of a nerve cell. [GOC:jl, ISBN:0198506732]
PKHD1	chr6	51480098	51952423	472326	20	13	15	6	251	175	172	2.69198	0.001004	Neg.Binomial.W	0.00132007	0.028582	0.422025	0.393443	P1 - B-cell	ENSG00000170927	PKHD1	17486	6.11522	-3.60572	9.92967	2.83e-08	0.00139721	9.36168	5314	polycystic kidney and hepatic disease 1 (autosomal recessive)	Any process that stops, prevents, or reduces the frequency, rate or extent of the movement of a cellular component. [GOC:ai, GOC:dph, GOC:jl]
L3MBTL4	chr18	5954705	6414910	460206	20	21	9	7	147	251	188	2.49208	0.00251974	Neg.Binomial.W	0.00312328	0.0309644	0.424448	0.393483	P1 - B-cell	ENSG00000154655	L3MBTL4	6546	-3.52368	2.75051	-11.7215	2.65e-09	0.000132343	11.7076	91133	l(3)mbt-like 4 (Drosophila)	The alteration of DNA, protein, or sometimes RNA, in chromatin, which may result in changing the chromatin structure. [GOC:mah, PMID:20404130]
AS3MT	chr10	104629273	104661656	32384	0	0	0	1	18	7	14	2.89775	8.55e-14	Neg.Binomial.W	5.64e-13	0.00771986	0.401433	0.393713	P1 - B-cell	ENSG00000214435	AS3MT	2404	3.66915	2.58143	12.5748	9.5e-10	4.75e-05	12.7034	57412	arsenic (+3 oxidation state) methyltransferase	Catalysis of the reaction: S-adenosyl-L-methionine + methylarsonite = S-adenosyl-L-homocysteine + dimethylarsinate. [EC:2.1.1.138]
CMBL	chr5	10275987	10308138	32152	2	0	1	1	11	11	19	2.48491	3.32e-08	Neg.Binomial.W	9.02e-08	0.0311023	0.425064	0.393962	P2 - B-cell	ENSG00000164237	CMBL	3324	2.62299	1.44599	9.3596	6.42e-08	0.00317859	8.53974	134147	carboxymethylenebutenolidase homolog (Pseudomonas)	Catalysis of the hydrolysis of various bonds, e.g. C-O, C-N, C-C, phosphoric anhydride bonds, etc. Hydrolase is the systematic name for any enzyme of EC class 3. [ISBN:0198506732]
EPDR1	chr7	37723446	37991543	268098	32	27	15	7	142	119	117	1.71715	0.0469839	Neg.Binomial.W	0.0471432	0.0755321	0.469977	0.394445	P1 - B-cell	ENSG00000086289	EPDR1	2864	7.20003	1.30841	13.9338	2.07e-10	1.04e-05	14.1157	54749	ependymin related 1	A small lytic vacuole that has cell cycle-independent morphology and is found in most animal cells and that contains a variety of hydrolases, most of which have their maximal activities in the pH range 5-6. The contained enzymes display latency if properly isolated. About 40 different lysosomal hydrolases are known and lysosomes have a great variety of morphologies and functions. [GOC:mah, ISBN:0…
LRRC6	chr8	133584320	133687838	103519	0	3	1	2	59	29	39	3.13883	2.72e-06	Neg.Binomial.W	5.39e-06	0.0144901	0.408943	0.394453	P2 - B-cell	ENSG00000129295	LRRC6	2632	3.62269	0.803426	13.6578	2.79e-10	1.41e-05	13.8606	23639	leucine rich repeat containing 6	The directed, self-propelled movement of a cilium. [GOC:dph, GOC:jl]
FKBP5	chr6	35541362	35696360	154999	0	14	9	3	57	70	76	2.52382	3.44e-10	Neg.Binomial	1.31e-09	0.0419358	0.436562	0.394626	P2 - B-cell	ENSG00000096060	FKBP5	10649	2.79723	6.76197	10.4327	1.41e-08	0.000703566	9.72102	2289	FK506 binding protein 5	The modification of peptidyl-proline. [GOC:go_curators]
OLFM3	chr1	102268127	102462586	194460	15	7	12	3	101	96	61	2.07217	0.00914298	Neg.Binomial.W	0.0104164	0.0475676	0.44225	0.394683	P1 - B-cell	ENSG00000118733	OLFM3	4557	6.55817	-4.98886	19.9829	8.42e-13	4.26e-08	18.9211	118427	olfactomedin 3	Development of a photoreceptor, a sensory cell in the eye that reacts to the presence of light. They usually contain a pigment that undergoes a chemical change when light is absorbed, thus stimulating a nerve. [GOC:jl, ISBN:0192800981]
ZNF821	chr16	71893583	71929239	35657	1	1	3	0	17	10	19	2.28424	0.000717817	Neg.Binomial.W	0.000960879	0.0350562	0.430023	0.394967	P2 - B-cell	ENSG00000102984	ZNF821	3404	-3.26526	3.21957	-9.10765	9.32e-08	0.00461025	8.15688	55565	zinc finger protein 821	Any process that modulates the frequency, rate or extent of cellular DNA-dependent transcription. [GOC:go_curators, GOC:txnOH]
ASB15	chr7	123207064	123277951	70888	2	1	1	0	29	34	24	3.17805	1.39e-19	Neg.Binomial.W	1.79e-18	0.0141068	0.409096	0.394989	P3 - B-cell	ENSG00000146809	ASB15	3297	-4.8932	-2.15902	-9.37157	6.3e-08	0.00315247	8.44859	142685	ankyrin repeat and SOCS box containing 15	The process in which a signal is passed on to downstream components within the cell, which become activated themselves to further propagate the signal and finally trigger a change in the function or state of the cell. [GOC:bf, GOC:jl, GOC:signaling, ISBN:3527303782]
PTPRO	chr12	15475331	15750333	275003	9	5	11	7	104	153	93	2.54597	3.19e-07	Neg.Binomial.W	7.38e-07	0.0290906	0.424238	0.395147	P1 - B-cell	ENSG00000151490	PTPRO	7519	-4.91733	2.3016	-14.5453	1.09e-10	5.47e-06	14.644	5800	protein tyrosine phosphatase, receptor type, O	The aggregation, arrangement and bonding together of a set of components to form a slit diaphragm, specialized cell-cell junction found between the interdigitating foot processes of the glomerular epithelium (the podocytes) in the vertebrate kidney, which is adapted for facilitating glomerular filtration. [GOC:mtg_kidney_jan10, GOC:rph, PMID:20633639]
DLC1	chr8	12940870	13373167	432298	18	13	24	19	250	145	173	2.2397	0.0001184	Neg.Binomial.W	0.000177501	0.0427946	0.437969	0.395175	P1 - B-cell	ENSG00000164741	DLC1	10798	7.51215	-1.48771	12.6585	8.61e-10	4.31e-05	12.7392	10395	deleted in liver cancer 1	The process in which the anatomical structure of the hindbrain is generated and organized. The hindbrain is the region consisting of the medulla, pons and cerebellum. Areas of the hindbrain control motor and autonomic functions. [GO_REF:0000021, GOC:cls, GOC:dgh, GOC:dph, GOC:jid, GOC:mtg_15jun06, ISBN:0838580343]
FOXN2	chr2	48541776	48606434	64659	1	7	0	3	24	26	35	2.45523	0.0148799	Neg.Binomial.W	0.0163339	0.0425308	0.438196	0.395665	P1 - B-cell	ENSG00000170802	FOXN2	5482	-1.75407	7.25633	-12.0254	1.83e-09	9.13e-05	11.9003	3344	forkhead box N2	The process in which a relatively unspecialized cell acquires specialized features of a skeletal muscle cell, a somatic cell located in skeletal muscle. [CL:0000188, GOC:BHF, GOC:vk]
GCH1	chr14	55308726	55369570	60845	1	2	1	1	29	26	21	3.42318	2.24e-16	Neg.Binomial	1.97e-15	0.020544	0.416359	0.395815	P1 - B-cell	ENSG00000131979	GCH1	2951	-2.54285	4.29735	-10.819	8.41e-09	0.000417855	10.5722	2643	GTP cyclohydrolase 1	The chemical reactions and pathways resulting in the formation of any compound containing pteridine (pyrazino(2,3-dipyrimidine)), e.g. pteroic acid, xanthopterin and folic acid. [GOC:jl, ISBN:0198506732]
NCAM2	chr21	22370633	22915650	545018	35	20	29	6	404	180	131	2.29392	3.5e-07	Neg.Binomial	8.04e-07	0.041283	0.437294	0.396011	P1 - B-cell	ENSG00000154654	NCAM2	8732	6.19932	-0.910613	16.2155	2.1e-11	1.06e-06	16.2929	4685	neural cell adhesion molecule 2	The attachment of a neuron to another cell via adhesion molecules. [GOC:go_curators]
NPAS3	chr14	33404139	34273382	869244	65	43	50	21	465	314	388	2.1509	0.0173376	Neg.Binomial.W	0.0187305	0.0514815	0.447515	0.396034	P1 - B-cell	ENSG00000151322	NPAS3	9241	4.79379	-1.74318	9.23565	7.7e-08	0.00379013	8.40968	64067	neuronal PAS domain protein 3	The formation of a protein dimer, a macromolecular structure consists of two noncovalently associated identical or nonidentical subunits. [ISBN:0198506732]
KAT2B	chr3	20081515	20195896	114382	3	3	5	1	30	52	63	3.07849	9.8e-08	Neg.Binomial.W	2.47e-07	0.0262279	0.422561	0.396333	P1 - B-cell	ENSG00000114166	KAT2B	5634	-1.95953	6.32949	-10.2102	1.91e-08	0.000946739	9.54938	8850	K(lysine) acetyltransferase 2B	Any process that modulates the frequency, rate or extent of protein ADP-ribosylation. Protein ADP-ribosylation is the transfer, from NAD, of ADP-ribose to protein amino acids. [GOC:dph, GOC:tb]
ARHGAP31	chr3	119013220	119139561	126342	9	2	3	3	41	57	65	2.66978	0.0079973	Neg.Binomial.W	0.00921169	0.0336389	0.43005	0.396411	P1 - B-cell	ENSG00000031081	ARHGAP31	9384	-4.30747	2.89618	-9.16439	8.56e-08	0.00421174	8.30406	57514	Rho GTPase activating protein 31	Interacting selectively and non-covalently with a SH3 domain (Src homology 3) of a protein, small protein modules containing approximately 50 amino acid residues found in a great variety of intracellular or membrane-associated proteins. [GOC:go_curators, Pfam:PF00018]
PTGR1	chr9	114312002	114362135	50134	1	1	2	3	17	21	27	2.81341	1.31e-08	Neg.Binomial.W	3.82e-08	0.0349065	0.432175	0.397269	P2 - B-cell	ENSG00000106853	PTGR1	3722	2.37713	1.91535	8.61866	1.97e-07	0.00968056	7.36863	22949	prostaglandin reductase 1	A metabolic process that results in the removal or addition of one or more electrons to or from a substance, with or without the concomitant removal or addition of a proton or protons. [GOC:dhl, GOC:ecd, GOC:jh2, GOC:jid, GOC:mlg, GOC:rph]
LHFP	chr13	39917029	40177665	260637	28	9	8	2	93	143	110	2.35062	6.76e-06	Neg.Binomial	1.25e-05	0.0450819	0.442506	0.397424	P1 - B-cell	ENSG00000183722	LHFP	2327	6.3957	-0.294941	19.7596	1e-12	5.07e-08	18.7926	10186	lipoma HMGIC fusion partner	Any molecular function by which a gene product interacts selectively and non-covalently with DNA (deoxyribonucleic acid). [GOC:dph, GOC:jl, GOC:tb, GOC:vw]
GYPB	chr4	144917257	145061844	144588	11	4	1	2	61	56	69	2.53897	3.65e-07	Neg.Binomial	8.34e-07	0.0311229	0.428805	0.397682	P3 - B-cell	ENSG00000250361	GYPB	1659	4.72174	-1.2573	11.3555	4.2e-09	0.000211348	11.1793	2994	glycophorin B (MNS blood group)	Penetrating at least one phospholipid bilayer of a plasma membrane. May also refer to the state of being buried in the bilayer with no exposure outside the bilayer. [GOC:go_curators]
SPIN1	chr9	91003334	91093609	90276	0	3	0	5	54	33	27	2.59027	0.0419875	Neg.Binomial.W	0.0424418	0.0221543	0.420931	0.398777	P1 - B-cell	ENSG00000106723	SPIN1	4918	3.06813	6.31816	25.6605	1.68e-14	8.51e-10	23.5945	10927	spindlin 1	The generation and maintenance of gametes in a multicellular organism. A gamete is a haploid reproductive cell. [GOC:ems, GOC:mtg_sensu]
ERLIN1	chr10	101909851	101948091	38241	1	1	0	1	13	15	20	2.89565	1.78e-13	Neg.Binomial	1.11e-12	0.0196125	0.418399	0.398787	P1 - B-cell	ENSG00000107566	ERLIN1	5792	2.5011	3.98066	12.1976	1.48e-09	7.42e-05	12.2411	10613	ER lipid raft associated 1	The chemical reactions and pathways resulting in the breakdown of proteins transported from the endoplasmic reticulum and targeted to cytoplasmic proteasomes for degradation. This process acts on misfolded proteins as well as in the regulated degradation of correctly folded proteins. [GOC:mah, GOC:rb, PMID:14607247, PMID:19520858]
DPYSL3	chr5	146770374	146889619	119246	2	1	3	1	49	65	34	3.74645	1.04e-11	Neg.Binomial.W	4.97e-11	0.0146755	0.413711	0.399035	P2 - B-cell	ENSG00000113657	DPYSL3	7164	5.03661	-3.744	8.99739	1.1e-07	0.00543668	8.05917	1809	dihydropyrimidinase-like 3	A transport vesicle that mediates transport from an intracellular compartment to the plasma membrane, and fuses with the plasma membrane to release various cargo molecules, such as proteins or hormones, by exocytosis. [GOC:kad, GOC:mah]
PLIN2	chr9	19108373	19149288	40916	0	0	3	1	16	13	23	2.45101	0.000318584	Neg.Binomial.W	0.000446671	0.0244403	0.423632	0.399192	P2 - B-cell	ENSG00000147872	PLIN2	5094	2.24175	5.85607	10.8032	8.59e-09	0.000429356	10.2969	123	perilipin 2	The directed movement of long-chain fatty acids into, out of or within a cell, or between cells, by means of some agent such as a transporter or pore. A long-chain fatty acid is a fatty acid with a chain length between C13 and C22. [CHEBI:15904, GOC:ai]
CBX5	chr12	54624724	54673955	49232	0	2	0	2	17	20	25	2.77259	5.63e-13	Neg.Binomial.W	3.31e-12	0.020312	0.419781	0.399469	P1 - B-cell	ENSG00000094916	CBX5	12577	2.82538	7.53193	16.504	1.6e-11	8.09e-07	16.6155	23468	chromobox homolog 5	Interacting selectively and non-covalently with a histone methyltransferase enzyme. [GOC:ame, PMID:19486527]
HDGF	chr1	156711899	156736717	24819	1	0	1	1	9	17	6	2.29302	2.72e-08	Neg.Binomial	7.5e-08	0.0302188	0.429778	0.399559	P1 - B-cell	ENSG00000143321	HDGF	3790	1.38072	7.50205	8.83537	1.41e-07	0.00690347	7.25214	3068	hepatoma-derived growth factor	The conversion of a specific protein, possessing protein kinase and endoribonuclease activities, to an active form as a result of signaling via the unfolded protein response. [GOC:dph, GOC:mah, GOC:tb, PMID:12042763]
PRICKLE1	chr12	42852140	42984157	132018	3	3	1	6	53	65	50	2.88361	0.000241023	Neg.Binomial.W	0.000345291	0.0246179	0.424185	0.399567	P1 - B-cell	ENSG00000139174	PRICKLE1	5201	-7.24707	-0.50845	-9.26988	7.32e-08	0.00360368	8.2794	144165	prickle homolog 1 (Drosophila)	Any process that stops, prevents or reduces the frequency, rate or extent of cardiac muscle cell myoblast differentiation. [GOC:obol]
TCF20	chr22	42556019	42611448	55430	3	1	1	1	17	30	24	3.1209	1.17e-07	Neg.Binomial.W	2.92e-07	0.0270612	0.426965	0.399904	P2 - B-cell	ENSG00000100207	TCF20	7410	-1.72243	6.87098	-9.61548	4.42e-08	0.00219445	8.65976	6942	transcription factor 20 (AR1)	Interacting selectively and non-covalently with a activating transcription factor and also with the basal transcription machinery in order to increase the frequency, rate or extent of transcription. Cofactors generally do not bind DNA, but rather mediate protein-protein interactions between activating transcription factors and the basal transcription machinery. [GOC:txnOH, PMID:10213677, PMID:168…
SLC27A6	chr5	127873706	128369335	495630	25	12	26	4	337	163	145	2.48402	4.1e-08	Neg.Binomial	1.1e-07	0.0337954	0.433791	0.399996	P1 - B-cell	ENSG00000113396	SLC27A6	3493	5.46214	-4.72736	15.8755	2.9e-11	1.46e-06	15.6459	28965	solute carrier family 27 (fatty acid transporter), member 6	Catalysis of the reaction: ATP + a very-long-chain carboxylic acid + CoA = AMP + diphosphate + an acyl-CoA; a very long-chain fatty acid is a fatty acid which has a chain length greater than C22. [CHEBI:27283, EC:6.2.1.3, GOC:mah]
SLC6A19	chr5	1201710	1225232	23523	1	0	0	0	7	10	12	2.73869	4.21e-09	Neg.Binomial	1.33e-08	0.0106279	0.410945	0.400317	P3 - B-cell	ENSG00000174358	SLC6A19	5276	6.52978	-4.62882	14.6117	1.02e-10	5.14e-06	14.3008	340024	solute carrier family 6 (neutral amino acid transporter), member 19	Catalysis of the transfer of a solute or solutes from one side of a membrane to the other according to the reaction: neurotransmitter(out) + Na+(out) = neurotransmitter(in) + Na+(in). [TC:2.A.22.-.-]
DCHS1	chr11	6642554	6677085	34532	2	0	0	0	9	23	11	2.56128	2.13e-10	Neg.Binomial	8.4e-10	0.0144793	0.415074	0.400595	P1 - B-cell	ENSG00000166341	DCHS1	10765	5.36832	2.50034	17.4559	6.79e-12	3.43e-07	17.4876	8642	dachsous cadherin-related 1	The attachment of one cell to another cell via adhesion molecules that require the presence of calcium for the interaction. [GOC:hb]
BVES	chr6	105544697	105585049	40353	1	2	1	2	15	19	19	2.91648	1.16e-09	Neg.Binomial.W	4.04e-09	0.037172	0.437803	0.400631	P1 - B-cell	ENSG00000112276	BVES	5808	3.27902	1.64468	10.7268	9.5e-09	0.000471895	10.4407	11149	blood vessel epicardial substance	Any process that activates or increases the frequency, rate or extent of locomotion of a cell or organism. [GOC:go_curators]
ITSN2	chr2	24425733	24583583	157851	3	14	2	4	65	72	70	2.78014	0.00210221	Neg.Binomial.W	0.00262223	0.0364268	0.437121	0.400694	P1 - B-cell	ENSG00000198399	ITSN2	12017	-1.40311	7.94938	-10.3384	1.6e-08	0.000794566	9.49975	50618	intersectin 2	Interacting selectively and non-covalently and simultaneously with one or more signal transduction molecules, usually acting as a scaffold to bring these molecules into close proximity either using their own SH2/SH3 domains (e.g. Grb2) or those of their target molecules (e.g. SAM68). [GOC:mah, GOC:so]
HOMER2	chr15	83509838	83654661	144824	11	2	0	0	59	58	67	2.67251	2.56e-05	Neg.Binomial	4.3e-05	0.022441	0.423503	0.401062	P2 - B-cell	ENSG00000103942	HOMER2	10067	3.15175	2.96651	13.9511	2.03e-10	1.03e-05	14.2156	9455	homer homolog 2 (Drosophila)	Interacting selectively and non-covalently with a G-protein coupled glutamate receptor (a metabotropic glutamate receptor). [GOC:bf, ISBN:0198506732, PMID:9069287]
NOVA1	chr14	26912299	27066960	154662	1	2	5	2	113	40	41	3.37017	0.00193806	Neg.Binomial.W	0.00243114	0.0161643	0.418116	0.401952	P1 - B-cell	ENSG00000139910	NOVA1	9086	8.20042	-3.19381	15.5691	3.89e-11	1.96e-06	15.6449	4857	neuro-oncological ventral antigen 1	Interacting selectively and non-covalently with an RNA molecule or a portion thereof. [GOC:mah]
MCTP2	chr15	94774767	95023632	248866	26	39	10	6	127	124	110	1.97322	3.42e-09	Neg.Binomial	1.1e-08	0.0813691	0.483527	0.402158	P2 - B-cell	ENSG00000140563	MCTP2	9429	-2.25434	5.87694	-9.64151	4.26e-08	0.00211402	8.74758	55784	multiple C2 domains, transmembrane 2	Interacting selectively and non-covalently with any protein or protein complex (a complex of two or more proteins that may include other nonprotein molecules). [GOC:go_curators]
EIF5A2	chr3	170606204	170626482	20279	0	0	2	0	10	5	11	2.29302	2.87e-05	Neg.Binomial.W	4.78e-05	0.024656	0.427372	0.402715	P1 - B-cell	ENSG00000163577	EIF5A2	5593	-4.0656	2.92537	-12.1695	1.54e-09	7.67e-05	12.0657	56648	eukaryotic translation initiation factor 5A2	Any biological process involved in the maintenance of an internal steady state of a polyamine. [GOC:dph, GOC:rph, GOC:tb, PMID:11161802, PMID:9761731]
NCOA4	chr10	51565108	51590734	25627	0	0	0	0	12	8	11	2.90872	1.95e-08	Neg.Binomial	5.54e-08	0	0.403221	0.403221	P3 - B-cell	ENSG00000138293	NCOA4	4202	1.5611	8.04451	9.90461	2.93e-08	0.00146726	9.0014	8031	nuclear receptor coactivator 4	Interacting selectively and non-covalently with an androgen receptor. [GOC:ai]
HEG1	chr3	124684554	124774802	90249	9	5	1	2	30	46	46	2.2882	0.048192	Neg.Binomial.W	0.0482736	0.0470919	0.450605	0.403513	P1 - B-cell	ENSG00000173706	HEG1	9925	-3.23824	3.73568	-10.7213	9.57e-09	0.000475322	10.4535	57493	heart development protein with EGF-like domains 1	The flow of lymph through the body of an animal. [GOC:mtg_cardio]
MBNL1	chr3	151961617	152183569	221953	4	27	6	3	90	107	102	2.1707	3.05e-05	Neg.Binomial	5.04e-05	0.0450546	0.449044	0.403989	P2 - B-cell	ENSG00000152601	MBNL1	9989	-1.15283	10.0299	-8.91144	1.25e-07	0.00618747	7.14725	4154	muscleblind-like splicing regulator 1	The process of generating multiple mRNA molecules from a given set of exons by differential use of exons from the primary transcript(s) to form multiple mature mRNAs that vary in their exon composition. [GOC:krc, PMID:12110900]
TFDP1	chr13	114239013	114295504	56492	2	3	0	1	18	20	35	2.55105	8.17e-05	Neg.Binomial.W	0.000125589	0.0265524	0.430739	0.404187	P3 - B-cell	ENSG00000198176	TFDP1	3486	2.37908	5.05938	8.62033	1.96e-07	0.00977075	7.20856	7027	transcription factor Dp-1	The mitotic cell cycle transition by which a cell in G1 commits to S phase. The process begins with the build up of G1 cyclin-dependent kinase (G1 CDK), resulting in the activation of transcription of G1 cyclins. The process ends with the positive feedback of the G1 cyclins on the G1 CDK which commits the cell to S phase, in which DNA replication is initiated. [GOC:mtg_cell_cycle]
AHCY	chr20	32868074	32899608	31535	0	0	0	1	23	10	6	2.95491	1.04e-07	Neg.Binomial	2.6e-07	0.0079277	0.41224	0.404313	P2 - B-cell	ENSG00000101444	AHCY	3097	2.00977	5.2492	13.5409	3.18e-10	1.6e-05	13.7122	191	adenosylhomocysteinase	Catalysis of the reaction: (R)-2,3-dihydroxy-3-methylbutanoate + NADP+ = (S)-2-hydroxy-2-methyl-3-oxobutanoate + NADPH + H+. [EC:1.1.1.86]
CDC42BPA	chr1	227177566	227506175	328610	27	17	17	10	134	187	132	2.22897	0.000426998	Neg.Binomial.W	0.000586627	0.0540154	0.459511	0.405496	P2 - B-cell	ENSG00000143776	CDC42BPA	14057	6.40852	1.58266	11.375	4.1e-09	0.000205266	11.2918	8476	CDC42 binding protein kinase alpha (DMPK-like)	The directed movement of the nucleus. [GOC:ai]
AMOTL1	chr11	94439597	94609918	170322	2	4	3	1	54	80	81	3.37588	8.89e-17	Neg.Binomial.W	8.22e-16	0.0146781	0.420772	0.406094	P1 - B-cell	ENSG00000166025	AMOTL1	10035	6.28868	2.44119	21.313	3.09e-13	1.56e-08	20.3136	154810	angiomotin like 1	Any process that activates or increases the frequency, rate or extent of the migration of the endothelial cells of blood vessels. [GOC:go_curators]
STK39	chr2	168810530	169104651	294122	20	16	8	4	121	126	149	2.64621	7.98e-05	Neg.Binomial.W	0.00012292	0.0407994	0.448793	0.407994	P1 - B-cell	ENSG00000198648	STK39	4247	2.74367	5.95618	12.8549	6.87e-10	3.44e-05	12.8716	27347	serine threonine kinase 39	A process in which the transfer of one or more phosphate groups to a substrate transmits a signal to the phosphorylated substrate. [GOC:mtg_signal, GOC:signaling]
JAZF1	chr7	27870192	28220362	350171	13	15	8	3	139	160	159	2.8278	0.0025762	Neg.Binomial.W	0.00318216	0.0278435	0.435977	0.408134	P1 - B-cell	ENSG00000153814	JAZF1	4020	-3.74991	4.23237	-11.31	4.45e-09	0.000221604	11.206	221895	JAZF zinc finger 1	A protein complex that possesses activity that prevents or downregulates transcription. [GOC:mah]
BUB1B	chr15	40453224	40513337	60114	2	5	0	0	22	26	31	2.69848	0.0175854	Neg.Binomial.W	0.0189867	0.0291114	0.438057	0.408945	P3 - B-cell	ENSG00000156970	BUB1B	4502	5.1785	3.33149	8.79938	1.49e-07	0.00741748	7.62519	701	BUB1 mitotic checkpoint serine/threonine kinase B	Any process in which a protein is transported to, or maintained at, the centromeric region of a chromosome. [GOC:mah]
PCCA	chr13	100741269	101182686	441418	3	8	10	2	270	130	159	3.4396	0.00388047	Neg.Binomial.W	0.00469518	0.0130262	0.422124	0.409098	P1 - B-cell	ENSG00000175198	PCCA	4486	2.10148	4.03511	10.9055	7.51e-09	0.00037308	10.5395	5095	propionyl CoA carboxylase, alpha polypeptide	Catalysis of the reaction: 2 D-alanine + ATP = D-alanyl-D-alanine + ADP + 2 H(+) + phosphate. [EC:6.3.2.4, RHEA:11227]
ERICH3	chr1	75033795	75139422	105628	1	8	1	2	47	36	56	3.16688	0.0118263	Neg.Binomial.W	0.0132107	0.0284016	0.438646	0.410245	P1 - B-cell	ENSG00000178965	C1orf173	8252	-5.95849	-2.43647	-10.5211	1.25e-08	0.000620613	10.1694	127254	NA	NA
DICER1	chr14	95552565	95624347	71783	1	5	0	0	29	25	39	2.93767	0.0192925	Neg.Binomial.W	0.0207918	0.0208963	0.431857	0.410961	P2 - B-cell	ENSG00000100697	DICER1	12635	-1.23162	7.71559	-8.96333	1.16e-07	0.00572167	7.50091	23405	dicer 1, ribonuclease type III	Catalysis of the hydrolysis of ester linkages within ribonucleic acids by creating internal breaks to yield 5'-phosphomonoesters. [GOC:ai]
PTK7	chr6	43044006	43129457	85452	2	2	1	1	24	29	57	3.70775	6.75e-09	Neg.Binomial.W	2.07e-08	0.0175537	0.429091	0.411537	P1 - B-cell	ENSG00000112655	PTK7	9024	4.64413	2.02264	12.6888	8.32e-10	4.16e-05	12.8549	5754	protein tyrosine kinase 7	The developmental growth that results in the elongation of a line that defines polarity or symmetry in an anatomical structure. [GOC:ascb_2009, GOC:dph, GOC:tb]
FBN2	chr5	127593601	127994878	401278	17	8	12	5	310	99	118	2.81656	0.0112718	Neg.Binomial.W	0.012631	0.0261664	0.437768	0.411602	P1 - B-cell	ENSG00000138829	FBN2	13196	8.64863	-0.0283545	17.2985	7.81e-12	3.94e-07	17.1649	2201	fibrillin 2	Confining TGFbeta to the extracellular matrix (ECM) such that it is separated from other components of the signaling pathway, including its cell surface receptor. TGFbeta is secreted as part of a latent complex that is targeted to the extracellular matrix through latent-TGFbeta-binding protein (LTBP)-mediated association with matrix proteins. [GOC:bf, GOC:BHF, GOC:signaling, PMID:12482908, PMID:2…
DOK7	chr4	3465033	3503200	38168	0	0	1	0	15	11	22	3.1891	7.22e-11	Neg.Binomial	3.02e-10	0.00654999	0.419199	0.412649	P1 - B-cell	ENSG00000175920	DOK7	4036	-6.20603	-2.39244	-11.4755	3.61e-09	0.000179786	11.3633	285489	docking protein 7	Any process that increases the rate, frequency, or extent of protein tyrosine kinase activity. [GOC:dph, GOC:tb]
STARD3NL	chr7	38217824	38270272	52449	2	2	4	0	22	24	25	2.45674	1.02e-11	Neg.Binomial.W	4.88e-11	0.0381323	0.451232	0.4131	P1 - B-cell	ENSG00000010270	STARD3NL	4348	1.30771	5.63699	9.50778	5.17e-08	0.00254731	8.46304	83930	STARD3 N-terminal like	The lipid bilayer surrounding the lysosome and separating its contents from the cell cytoplasm. [GOC:ai]
RGS7	chr1	240931554	241520530	588977	64	19	27	11	322	263	236	2.17724	2.78e-09	Neg.Binomial	9.08e-09	0.0513602	0.464647	0.413287	P1 - B-cell	ENSG00000182901	RGS7	3328	-8.2132	-2.43763	-14.955	7.16e-11	3.6e-06	15.0891	6000	regulator of G-protein signaling 7	Any of a family of heterotrimeric GTP-binding and hydrolyzing proteins; they belong to a superfamily of GTPases that includes monomeric proteins such as EF-Tu and RAS. Heterotrimeric G-proteins consist of three subunits; the alpha subunit contains the guanine nucleotide binding site and possesses GTPase activity; the beta and gamma subunits are tightly associated and function as a beta-gamma hete…
SNCA	chr4	90645250	90759466	114217	2	0	2	0	35	41	69	3.72525	2.75e-14	Neg.Binomial.W	1.91e-13	0.00875526	0.423171	0.414416	P1 - B-cell	ENSG00000145335	SNCA	4011	4.48094	1.49649	9.71357	3.84e-08	0.00189599	9.07896	6622	synuclein, alpha (non A4 component of amyloid precursor)	Any process that stops, prevents, or reduces the frequency, rate or extent of thrombin receptor protein signaling pathway activity. A thrombin receptor signaling pathway is the series of molecular signals generated as a consequence of a thrombin receptor binding to one of its physiological ligands. [GOC:mah]
PIP5K1B	chr9	71320575	71624092	303518	8	25	14	7	133	135	150	2.46785	0.00437718	Neg.Binomial.W	0.00526125	0.0444784	0.459061	0.414583	P2 - B-cell	ENSG00000107242	PIP5K1B	4684	-2.74002	2.34288	-11.0902	5.9e-09	0.000295311	10.9032	8395	phosphatidylinositol-4-phosphate 5-kinase, type I, beta	The process of introducing a phosphate group into a molecule, usually with the formation of a phosphoric ester, a phosphoric anhydride or a phosphoric amide. [ISBN:0198506732]
PSTPIP2	chr18	43563502	43652238	88737	0	5	1	0	35	39	41	3.0513	0.018989	Neg.Binomial	0.0204772	0.0169039	0.431988	0.415084	P2 - B-cell	ENSG00000152229	PSTPIP2	4120	2.68162	2.83278	9.62847	4.34e-08	0.00215393	8.93825	9050	proline-serine-threonine phosphatase interacting protein 2	Any of the various filamentous elements that form the internal framework of cells, and typically remain after treatment of the cells with mild detergent to remove membrane constituents and soluble components of the cytoplasm. The term embraces intermediate filaments, microfilaments, microtubules, the microtrabecular lattice, and other structures characterized by a polymeric filamentous nature and…
NET1	chr10	5454514	5500426	45913	3	5	1	0	31	19	14	2.10542	0.040315	Neg.Binomial.W	0.0409231	0.0490057	0.464647	0.415641	P1 - B-cell	ENSG00000173848	NET1	4194	2.53926	5.5594	9.23989	7.66e-08	0.00376642	8.05268	10276	neuroepithelial cell transforming 1	A series of molecular signals initiated by the binding of a neurotrophin to a receptor on the surface of the target cell where the receptor possesses tyrosine kinase activity, and ending with regulation of a downstream cellular process, e.g. transcription. [GOC:bf, GOC:ceb, GOC:jc, GOC:signaling, PMID:12065629, Wikipedia:Trk_receptor]
ZDHHC21	chr9	14615530	14693469	77940	3	10	6	2	50	29	34	1.95997	0.0240205	Neg.Binomial.W	0.0252885	0.0673595	0.483278	0.415918	P1 - B-cell	ENSG00000175893	ZDHHC21	4965	-1.99759	5.52513	-9.53468	4.97e-08	0.00245028	8.57218	340481	zinc finger, DHHC-type containing 21	The covalent attachment of a palmitoyl group to a sulfur (S) atom within a cysteine residue to form peptidyl-S-palmitoyl-L-cysteine. [RESID:AA0106]
PLCH1	chr3	155093369	155462856	369488	14	9	8	3	188	184	118	3.195	3.48e-10	Neg.Binomial.W	1.32e-09	0.0230048	0.442053	0.419048	P1 - B-cell	ENSG00000114805	PLCH1	7173	9.2069	-0.0181497	19.0609	1.75e-12	8.85e-08	18.452	23007	phospholipase C, eta 1	Catalysis of the reaction: a phosphatidylcholine + H2O = 1,2-diacylglycerol + choline phosphate. This reaction requires Ca2+. [EC:3.1.4.3]
ELOVL2	chr6	10980992	11044547	63556	1	5	5	1	31	35	23	2.49074	0.0222733	Neg.Binomial.W	0.0236171	0.0472025	0.46678	0.419577	P1 - B-cell	ENSG00000197977	ELOVL2	3997	10.149	-2.44303	16.1913	2.15e-11	1.08e-06	16.2649	54898	ELOVL fatty acid elongase 2	Catalysis of the reaction: fatty acid (C-16 or longer) + 2-C = fatty acid (C-16 or longer + 2-C). [GOC:tb]
SLC7A6	chr16	68298433	68335722	37290	0	2	0	2	21	13	16	2.67542	1.43e-11	Neg.Binomial.W	6.59e-11	0.0268168	0.446947	0.420131	P2 - B-cell	ENSG00000103064	SLC7A6	7570	-1.63063	4.66906	-9.13157	8.99e-08	0.00444898	8.10225	9057	solute carrier family 7 (amino acid transporter light chain, y+L system), member 6	The directed movement of amino acids, organic acids containing one or more amino substituents across a membrane by means of some agent such as a transporter or pore. [GOC:dph, GOC:tb]
IL1RAP	chr3	190231840	190375843	144004	7	15	9	0	74	69	62	2.2768	1.82e-07	Neg.Binomial	4.38e-07	0.053818	0.474524	0.420706	P1 - B-cell	ENSG00000196083	IL1RAP	9596	1.71624	4.53713	11.1166	5.7e-09	0.000283701	10.8131	3556	interleukin 1 receptor accessory protein	The chemical reactions and pathways resulting in the formation of interleukin-2. [GOC:go_curators]
LAPTM4B	chr8	98787285	98865241	77957	22	3	1	4	44	31	46	1.63142	0.0133286	Neg.Binomial	0.014722	0.0962069	0.517379	0.421172	P2 - B-cell	ENSG00000104341	LAPTM4B	3197	2.86887	2.55324	13.8024	2.39e-10	1.2e-05	14.1005	55353	lysosomal protein transmembrane 4 beta	A collection of membranous structures involved in transport within the cell. The main components of the endomembrane system are endoplasmic reticulum, Golgi bodies, vesicles, cell membrane and nuclear envelope. Members of the endomembrane system pass materials through each other or though the use of vesicles. [GOC:lh]
NA	chr6	44246480	44265458	18979	0	0	0	0	9	10	5	2.59027	0.000219019	Neg.Binomial.W	0.000316322	0	0.421519	0.421519	P3 - B-cell	ENSG00000146221	TCTE1	3100	-5.90067	-1.13349	-10.5831	1.15e-08	0.000578267	10.0264	202500	NA	NA
TPD52	chr8	80870571	81143467	272897	15	31	9	3	141	134	115	2.03292	3.05e-06	Neg.Binomial	6e-06	0.0531336	0.47637	0.423237	P1 - B-cell	ENSG00000076554	TPD52	7710	-3.38103	6.09161	-10.0848	2.27e-08	0.00112555	9.38202	7163	tumor protein D52	The process in which anatomical structures are generated and organized. Morphogenesis pertains to the creation of form. [GOC:go_curators, ISBN:0521436125]
MECOM	chr3	168801287	169381406	580120	39	36	31	9	380	205	238	2.21376	0.0225394	Neg.Binomial.W	0.0238565	0.0495587	0.472891	0.423332	P1 - B-cell	ENSG00000085276	MECOM	9103	5.18495	-0.0692861	13.6845	2.71e-10	1.36e-05	13.9333	2122	MDS1 and EVI1 complex locus	Any process that stops, prevents, or reduces the frequency, rate or extent of programmed cell death, cell death resulting from activation of endogenous cellular processes. [GOC:jl]
LIMCH1	chr4	41361624	41702061	340438	9	5	14	7	126	202	131	2.90343	2.35e-05	Neg.Binomial.W	3.98e-05	0.0257022	0.449421	0.423719	P2 - B-cell	ENSG00000064042	LIMCH1	11150	8.99986	-1.7074	19.9494	8.64e-13	4.38e-08	18.5662	22998	LIM and calponin homology domains 1	A process that is carried out at the cellular level which results in the assembly, arrangement of constituent parts, or disassembly of cytoskeletal structures containing both actin and myosin or paramyosin. The myosin may be organized into filaments. [GOC:dph, GOC:jl, GOC:mah]
TRPC4	chr13	38210773	38444562	233790	14	7	25	4	81	176	78	2.394	0.0298381	Neg.Binomial.W	0.0309905	0.0534668	0.477637	0.42417	P2 - B-cell	ENSG00000133107	TRPC4	4205	7.85438	-4.42138	28.4246	3.34e-15	1.69e-10	23.6755	7223	transient receptor potential cation channel, subfamily C, member 4	A ligand-gated ion channel activity which transports calcium in response to emptying of intracellular calcium stores. [GOC:dph, GOC:tb, PMID:15788710]
TES	chr7	115850547	115898837	48291	2	4	3	1	19	31	19	2.51616	3.3e-06	Neg.Binomial.W	6.44e-06	0.0517695	0.476279	0.42451	P1 - B-cell	ENSG00000135269	TES	4307	-5.38218	6.26801	-24.7343	3e-14	1.52e-09	22.5581	26136	testis derived transcript (3 LIM domains)	Small region on the surface of a cell that anchors the cell to the extracellular matrix and that forms a point of termination of actin filaments. [ISBN:0124325653, ISBN:0815316208]
KEL	chr7	142638201	142659768	21568	1	0	1	0	7	10	12	2.36712	4.59e-08	Neg.Binomial	1.22e-07	0.0231825	0.448195	0.425012	P3 - B-cell	ENSG00000197993	KEL	3926	7.38307	-2.59773	11.1667	5.35e-09	0.000268955	10.8672	3792	Kell blood group, metallo-endopeptidase	A decrease in the diameter of blood vessels, especially arteries, usually causing an increase in blood pressure. [ISBN:0192800752]
LYPD6B	chr2	149894621	150071776	177156	16	8	10	2	89	94	70	2.36712	0.0256421	Neg.Binomial.W	0.0269	0.0508027	0.47604	0.425237	P1 - B-cell	ENSG00000150556	LYPD6B	3771	-5.87864	-3.85355	-11.4025	3.96e-09	0.000197121	11.2634	130576	LY6/PLAUR domain containing 6B	Tethered to a membrane by a covalently attached anchor, such as a lipid group, that is embedded in the membrane. When used to describe a protein, indicates that none of the peptide sequence is embedded in the membrane. [GOC:mah]
MYOF	chr10	95066186	95242074	175889	5	3	3	3	91	84	60	3.08089	1.33e-11	Neg.Binomial.W	6.18e-11	0.0198989	0.445357	0.425458	P2 - B-cell	ENSG00000138119	MYOF	9040	6.13803	1.46606	9.81333	3.33e-08	0.00165564	9.21144	26509	myoferlin	Interacting selectively and non-covalently with any protein or protein complex (a complex of two or more proteins that may include other nonprotein molecules). [GOC:go_curators]
PCSK7	chr11	117075053	117103241	28189	0	0	0	0	13	13	10	3.17805	1.75e-07	Neg.Binomial.W	4.23e-07	0	0.425698	0.425698	P1 - B-cell	ENSG00000160613	PCSK7	22303	-2.44492	6.24336	-12.072	1.73e-09	8.63e-05	12.0492	9159	proprotein convertase subtilisin/kexin type 7	The generation of a mature peptide hormone by posttranslational processing of a prohormone. [GOC:mah]
SLC8A3	chr14	70510934	70655787	144854	5	2	4	1	91	53	50	3.15842	1.93e-05	Neg.Binomial.W	3.31e-05	0.0207105	0.446427	0.425716	P1 - B-cell	ENSG00000100678	SLC8A3	8444	6.96699	-2.30228	10.4809	1.32e-08	0.000655051	10.1329	6547	solute carrier family 8 (sodium/calcium exchanger), member 3	The directed movement of calcium ions (Ca2+) into the cytosol. [GOC:dph, GOC:tb]
NUDT21	chr16	56463045	56486111	23067	1	0	1	0	7	14	10	2.62306	2.14e-09	Neg.Binomial.W	7.15e-09	0.021676	0.44797	0.426294	P1 - B-cell	ENSG00000167005	NUDT21	5474	1.23233	8.05251	11.9753	1.94e-09	9.7e-05	11.653	11051	nudix (nucleoside diphosphate linked moiety X)-type motif 21	Discrete subnuclear bodies in the interchromatin nucleoplasmic space, often located adjacent to nuclear specks. 10-20 paraspeckles are typically found in human cell nuclei. [GOC:jl, PMID:11790299]
PTPRD	chr9	8314246	10612723	2298478	147	117	139	68	1365	1078	852	2.03726	4.27e-05	Neg.Binomial.W	6.83e-05	0.0512296	0.477852	0.426623	P1 - B-cell	ENSG00000153707	PTPRD	11153	6.46411	-0.525017	10.8408	8.17e-09	0.000406069	10.6106	5789	protein tyrosine phosphatase, receptor type, D	The aggregation, arrangement and bonding together of a set of components to form a presynaptic membrane, a specialized area of membrane of the axon terminal that faces the plasma membrane of the neuron or muscle fiber with which the axon terminal establishes a synaptic junction. [GOC:BHF, GOC:sjp, PMID:15797875, PMID:18550748]
CCDC81	chr11	86085778	86134151	48374	7	4	1	0	20	19	32	1.8563	9.3e-05	Neg.Binomial	0.000140906	0.0620168	0.489244	0.427227	P3 - B-cell	ENSG00000149201	CCDC81	4544	5.17798	0.864488	19.017	1.81e-12	9.19e-08	18.5496	60494	coiled-coil domain containing 81	Any molecular function by which a gene product interacts selectively and non-covalently with DNA (deoxyribonucleic acid). [GOC:dph, GOC:jl, GOC:tb, GOC:vw]
HBS1L	chr6	135281516	135424194	142679	3	11	7	3	78	66	57	2.39578	0.00256649	Neg.Binomial.W	0.00317679	0.0420524	0.469586	0.427533	P1 - B-cell	ENSG00000112339	HBS1L	11099	1.62422	7.2666	9.07354	9.81e-08	0.00482178	7.61739	10767	HBS1-like (S. cerevisiae)	Functions in chain elongation during polypeptide synthesis at the ribosome. [ISBN:0198506732]
CREB5	chr7	28338940	28865511	526572	29	27	27	11	252	250	244	2.30297	1.34e-05	Neg.Binomial.W	2.36e-05	0.0446283	0.472237	0.427609	P2 - B-cell	ENSG00000146592	CREB5	11674	3.79505	0.211997	9.45495	5.58e-08	0.00276627	8.71229	9586	uncharacterized LOC401317	Interacting selectively and non-covalently with a sequence of DNA that is in cis with and relatively close to a core promoter for RNA polymerase II (RNAP II) in order to activate or increase the frequency, rate or extent of transcription from the RNAP II promoter. [GOC:txnOH]
E2F5	chr8	86089460	86129387	39928	1	7	0	1	16	23	19	1.96822	0.000121887	Neg.Binomial	0.000182113	0.0563514	0.484205	0.427853	P2 - B-cell	ENSG00000133740	E2F5	5922	-3.0764	4.24395	-14.1567	1.63e-10	8.24e-06	14.4747	1875	E2F transcription factor 5, p130-binding	Morphogenesis of an organ. An organ is defined as a tissue or set of tissues that work together to perform a specific function or functions. Morphogenesis is the process in which anatomical structures are generated and organized. Organs are commonly observed as visibly distinct structures, but may also exist as loosely associated clusters of cells that work together to perform a specific function…
PTPRK	chr6	128289924	128841870	551947	8	27	14	2	336	145	266	3.11816	1.1e-09	Neg.Binomial	3.83e-09	0.0231	0.45113	0.42803	P1 - B-cell	ENSG00000152894	PTPRK	9078	2.30977	4.92489	11.0487	6.23e-09	0.000309698	10.4992	5796	protein tyrosine phosphatase, receptor type, K	The portion of the plasma membrane surrounding the leading edge of a motile cell. [GOC:mah]
IMPA2	chr18	11981427	12030876	49450	2	0	0	0	11	27	27	3.07797	4.59e-07	Neg.Binomial.W	1.03e-06	0.0101112	0.438153	0.428042	P2 - B-cell	ENSG00000141401	IMPA2	2458	1.89888	2.32452	9.83376	3.24e-08	0.00160845	9.16822	3613	inositol(myo)-1(or 4)-monophosphatase 2	The process of introducing one or more phosphate groups into a phosphatidylinositol, any glycerophosphoinositol having one phosphatidyl group esterified to one of the hydroxy groups of inositol. [ISBN:0198506732]
CLTC	chr17	57697219	57773671	76453	3	8	3	3	33	38	40	2.16213	3.6e-06	Neg.Binomial.W	6.98e-06	0.0555897	0.483957	0.428368	P2 - B-cell	ENSG00000141367	CLTC	10566	1.23104	8.27327	11.1027	5.81e-09	0.000290612	10.4646	1213	clathrin, heavy chain (Hc)	The selective, non-covalent, often stoichiometric, interaction of a molecule with one or more specific sites on another molecule. [GOC:ceb, GOC:mah, ISBN:0198506732]
MAP1A	chr15	43803156	43829571	26416	0	0	0	0	15	10	9	3.1209	4.59e-07	Neg.Binomial.W	1.03e-06	0	0.429033	0.429033	P1 - B-cell	ENSG00000166963	MAP1A	10679	6.38528	2.21018	18.2754	3.35e-12	1.69e-07	18.0735	4130	microtubule-associated protein 1A	A process that is carried out at the cellular level which results in the assembly, arrangement of constituent parts, or disassembly of cytoskeletal structures comprising microtubules and their associated proteins. [GOC:mah]
C14orf37	chr14	58466453	58764857	298405	7	11	9	3	156	147	104	3.06916	7.08e-08	Neg.Binomial.W	1.82e-07	0.0251336	0.454639	0.429506	P1 - B-cell	ENSG00000139971	C14orf37	7565	7.13419	-0.955386	18.418	2.97e-12	1.5e-07	17.5855	145407	chromosome 14 open reading frame 37	Penetrating at least one phospholipid bilayer of a membrane. May also refer to the state of being buried in the bilayer with no exposure outside the bilayer. When used to describe a protein, indicates that all or part of the peptide sequence is embedded in the membrane. [GOC:go_curators]
C6orf106	chr6	34555065	34664636	109572	1	2	1	1	49	48	48	3.95551	3.05e-19	Neg.Binomial.W	3.79e-18	0.011408	0.44111	0.429702	P1 - B-cell	ENSG00000196821	C6orf106	4551	-1.36898	6.7295	-9.83918	3.21e-08	0.00158678	8.9275	64771	chromosome 6 open reading frame 106	Interacting selectively and non-covalently with any protein or protein complex (a complex of two or more proteins that may include other nonprotein molecules). [GOC:go_curators]
PDE10A	chr6	165740776	166075588	334813	14	4	15	6	172	151	138	2.78089	0.00433777	Neg.Binomial.W	0.00522712	0.0291207	0.458963	0.429842	P1 - B-cell	ENSG00000112541	PDE10A	8267	4.05968	-4.21864	9.2159	7.93e-08	0.00390238	8.30625	10846	phosphodiesterase 10A	Any process which modulates the frequency, rate or extent of cAMP-mediated signaling, a series of molecular signals in which a cell uses cyclic AMP to convert an extracellular signal into a response. [GOC:jl]
VAV3	chr1	108113782	108507766	393985	22	51	11	5	159	192	224	2.32694	2.94e-07	Neg.Binomial	6.85e-07	0.0564742	0.486482	0.430008	P2 - B-cell	ENSG00000134215	VAV3	7271	-1.34514	7.25375	-9.7943	3.42e-08	0.00170072	8.79294	10451	vav 3 guanine nucleotide exchange factor	A series of molecular signals initiated by the binding of a neurotrophin to a receptor on the surface of the target cell where the receptor possesses tyrosine kinase activity, and ending with regulation of a downstream cellular process, e.g. transcription. [GOC:bf, GOC:ceb, GOC:jc, GOC:signaling, PMID:12065629, Wikipedia:Trk_receptor]
ABHD3	chr18	19230858	19284766	53909	0	3	2	2	33	15	27	2.61844	8.13e-07	Neg.Binomial.W	1.73e-06	0.0324621	0.463744	0.431282	P1 - B-cell	ENSG00000158201	ABHD3	2064	2.64454	4.26681	14.1903	1.58e-10	7.92e-06	14.4646	171586	abhydrolase domain containing 3	Catalysis of the hydrolysis of various bonds, e.g. C-O, C-N, C-C, phosphoric anhydride bonds, etc. Hydrolase is the systematic name for any enzyme of EC class 3. [ISBN:0198506732]
CLIC5	chr6	45848750	46048132	199383	15	8	10	3	126	80	79	2.4886	0.00197768	Neg.Binomial.W	0.00247384	0.0451393	0.47647	0.431331	P1 - B-cell	ENSG00000112782	CLIC5	6089	7.95423	0.00746521	28.2964	3.59e-15	1.82e-10	23.6471	53405	chloride intracellular channel 5	The process that results in increased metabolic rate in tissues of an organism. It is triggered by the detection of dietary excess. This process is achieved via signalling in the sympathetic nervous system. [PMID:12161655]
NPAT	chr11	108027942	108093369	65428	2	1	1	3	24	32	34	3.31419	9.62e-13	Neg.Binomial.W	5.35e-12	0.026747	0.458519	0.431772	P2 - B-cell	ENSG00000149308	NPAT	7536	-2.34923	6.83252	-12.0574	1.76e-09	8.83e-05	12.0013	4863	nuclear protein, ataxia-telangiectasia locus	Any process that regulates transcription such that the target genes are involved in the transition between G1 and S phase of the mitotic cell cycle. [GOC:mtg_cell_cycle]
FHIT	chr3	59735036	61237133	1502098	88	93	70	18	733	725	694	2.2	1.73e-11	Neg.Binomial	7.85e-11	0.0447707	0.477554	0.432784	P1 - B-cell	ENSG00000189283	FHIT	5439	3.12753	3.49802	14.5269	1.11e-10	5.58e-06	14.86	2272	fragile histidine triad	A series of molecular signals in which an intracellular signal is conveyed to trigger the apoptotic death of a cell. The pathway is induced by the cell cycle regulator phosphoprotein p53, or an equivalent protein, and ends when the execution phase of apoptosis is triggered. [GOC:mah, GOC:mtg_apoptosis]
HEBP1	chr12	13127798	13153207	25410	2	2	0	0	9	11	16	2.36712	1.41e-07	Neg.Binomial.W	3.48e-07	0.0393546	0.472255	0.4329	P3 - B-cell	ENSG00000013583	HEBP1	3442	3.53529	0.836242	9.4389	5.71e-08	0.00285736	8.69732	50865	heme binding protein 1	Any biological process in an organism that recurs with a regularity of approximately 24 hours. [GOC:bf, GOC:go_curators]
CLTCL1	chr22	19166986	19279239	112254	13	3	7	2	29	61	75	2.10095	1.89e-05	Neg.Binomial	3.26e-05	0.0556773	0.48996	0.434283	P3 - B-cell	ENSG00000070371	CLTCL1	9843	3.97776	-0.251973	10.2666	1.77e-08	0.000887904	9.83927	8218	clathrin, heavy chain-like 1	The selective, non-covalent, often stoichiometric, interaction of a molecule with one or more specific sites on another molecule. [GOC:ceb, GOC:mah, ISBN:0198506732]
ATF3	chr1	212738676	212794119	55444	0	1	3	1	31	21	24	2.887	6.55e-13	Neg.Binomial.W	3.8e-12	0.0225453	0.456917	0.434372	P2 - B-cell	ENSG00000162772	ATF3	4003	6.44562	3.21086	8.71412	1.7e-07	0.00835564	7.31662	467	activating transcription factor 3	The formation of glucose from noncarbohydrate precursors, such as pyruvate, amino acids and glycerol. [MetaCyc:GLUCONEO-PWY]
BLVRB	chr19	40953693	40971725	18033	1	0	1	4	10	6	12	1.74808	1.67e-06	Neg.Binomial	3.39e-06	0.0831808	0.51757	0.434389	P2 - B-cell	ENSG00000090013	BLVRB	854	2.83412	2.14035	9.18024	8.36e-08	0.00413887	8.2459	645	biliverdin reductase B (flavin reductase (NADPH))	Catalysis of an oxidation-reduction (redox) reaction in which a CH-OH group acts as a hydrogen or electron donor and reduces NAD+ or NADP. [GOC:ai]
KIF26A	chr14	104605060	104647231	42172	0	0	1	0	18	16	22	3.37872	1.48e-13	Neg.Binomial	9.31e-13	0.0059281	0.442632	0.436704	P1 - B-cell	ENSG00000066735	KIF26A	6756	7.54578	-1.41995	10.7293	9.47e-09	0.000470326	10.4291	26153	kinesin family member 26A	The process in which an antigen-presenting cell expresses a peptide antigen of exogenous origin on its cell surface in association with an MHC class II protein complex. The peptide antigen is typically, but not always, processed from a whole protein. [GOC:add, ISBN:0781735149, PMID:15771591]
SGCZ	chr8	13947373	15095848	1148476	66	33	72	18	829	391	427	2.6242	0.0181577	Neg.Binomial.W	0.0195926	0.0411415	0.478025	0.436883	P1 - B-cell	ENSG00000185053	SGCZ	2234	7.1457	-4.08604	14.6366	9.9e-11	4.98e-06	14.6554	137868	sarcoglycan, zeta	The process whose specific outcome is the progression of a muscle cell over time, from its formation to the mature structure. Muscle cell development does not include the steps involved in committing an unspecified cell to the muscle cell fate. [CL:0000187, GOC:devbiol]
SPECC1	chr17	19912614	20222339	309726	2	20	8	10	133	119	184	2.57549	1.97e-09	Neg.Binomial	6.62e-09	0.0322866	0.469232	0.436945	P2 - B-cell	ENSG00000128487	SPECC1	11591	2.7744	5.63087	13.5609	3.11e-10	1.57e-05	13.71	92521	sperm antigen with calponin homology and coiled-coil domains 1	The attachment of a cell, either to another cell or to an underlying substrate such as the extracellular matrix, via cell adhesion molecules. [GOC:hb, GOC:pf]
PYGO1	chr15	55831088	55881145	50058	2	2	2	1	14	21	36	2.7213	1.67e-08	Neg.Binomial.W	4.84e-08	0.0349594	0.472785	0.437825	P3 - B-cell	ENSG00000171016	PYGO1	8663	5.00407	0.480265	16.5464	1.54e-11	7.8e-07	16.4223	26108	pygopus family PHD finger 1	The process whose specific outcome is the progression of the kidney over time, from its formation to the mature structure. The kidney is an organ that filters the blood and/or excretes the end products of body metabolism in the form of urine. [GOC:dph, GOC:mtg_kidney_jan10, ISBN:0124020607, ISBN:0721662544]
DCHS2	chr4	155155527	155412930	257404	15	11	17	3	146	115	112	2.52174	0.00473576	Neg.Binomial.W	0.00564918	0.0446768	0.483028	0.438351	P3 - B-cell	ENSG00000197410	DCHS2	12436	-5.56386	-1.95533	-10.2535	1.8e-08	0.000903931	9.60845	54798	dachsous cadherin-related 2	The attachment of an adhesion molecule in one cell to an identical molecule in an adjacent cell. [ISBN:0198506732]
LOXHD1	chr18	44056935	44236996	180062	1	2	4	1	111	65	67	3.8986	7.74e-07	Neg.Binomial.W	1.66e-06	0.0111073	0.449845	0.438738	P1 - B-cell	ENSG00000167210	LOXHD1	9327	7.53516	-1.46452	14.5674	1.06e-10	5.35e-06	14.7127	125336	lipoxygenase homology domains 1	A process in which a calcium ion is transported from one side of a membrane to the other by means of some agent such as a transporter or pore. [GOC:mah]
MEGF10	chr5	126626523	126801429	174907	7	2	8	1	81	105	58	2.93819	0.0245594	Neg.Binomial.W	0.0258099	0.025728	0.465009	0.439281	P1 - B-cell	ENSG00000145794	MEGF10	9007	5.21608	-2.75869	8.74158	1.63e-07	0.00796611	7.67298	84466	multiple EGF-like-domains 10	The multiplication or reproduction of satellite cells, resulting in the expansion of the cell population. Satellite cells are quiescent cells that are located between the basal lamina and the plasmalemma of the muscle fiber, which are the main contributors to postnatal muscle growth. In adult muscle, satellite cells become activated to divide and differentiate in response to muscle damage. [GOC:e…
PIK3R3	chr1	46505812	46642160	136349	2	3	2	5	66	57	66	3.2486	3.89e-21	Neg.Binomial.W	6.11e-20	0.0220024	0.46205	0.440047	P1 - B-cell	ENSG00000117461	PIK3R3	7676	3.11653	3.45507	15.5556	3.95e-11	1.99e-06	15.8837	8503	phosphoinositide-3-kinase, regulatory subunit 3 (gamma)	The chemical reactions and pathways resulting in the formation of phosphatidylinositol-3-phosphate, a phosphatidylinositol monophosphate carrying the phosphate group at the 3-position. [CHEBI:26034, GOC:al, GOC:vw]
KCNC4	chr1	110753965	110825722	71758	3	0	0	0	26	40	31	3.3269	0.000323186	Neg.Binomial.W	0.000452766	0.0104518	0.450589	0.440137	P2 - B-cell	ENSG00000116396	KCNC4	9343	-3.32698	0.252098	-8.97778	1.13e-07	0.00559857	7.94474	3749	potassium voltage-gated channel, Shaw-related subfamily, member 4	Catalysis of the transmembrane transfer of a potassium ion by a delayed rectifying voltage-gated channel. A delayed rectifying current-voltage relation is one where channel activation kinetics are time-dependent, and activation is slow. [GOC:mah, PMID:11343411, PMID:2462513]
ALDH1A1	chr9	75515578	75695358	179781	8	11	4	5	95	94	70	2.56128	1.08e-05	Neg.Binomial.W	1.92e-05	0.0389363	0.480214	0.441278	P1 - B-cell	ENSG00000165092	ALDH1A1	2849	5.23313	2.29134	9.00373	1.09e-07	0.00535256	7.947	216	aldehyde dehydrogenase 1 family, member A1	The production of light by certain enzyme-catalyzed reactions in cells. [ISBN:0198506732]
GAREM	chr18	29843506	30050447	206942	3	5	4	2	96	127	62	3.55852	1.73e-11	Neg.Binomial.W	7.84e-11	0.016913	0.459066	0.442153	P2 - B-cell	ENSG00000141441	FAM59A	7015	3.83691	-1.16999	10.2272	1.87e-08	0.000930402	9.72007	64762	GRB2 associated, regulator of MAPK1	Interacting selectively and non-covalently with a proline-rich region, i.e. a region that contains a high proportion of proline residues, in a protein. [GOC:mah]
ARHGAP29	chr1	94614544	94740624	126081	4	2	6	1	76	49	52	3.13259	0.000385675	Neg.Binomial.W	0.000533989	0.0257771	0.467953	0.442176	P1 - B-cell	ENSG00000137962	ARHGAP29	15524	5.25588	2.19687	15.6184	3.71e-11	1.87e-06	15.9454	9411	Rho GTPase activating protein 29	The cellular process in which a signal is conveyed to trigger a change in the activity or state of a cell. Signal transduction begins with reception of a signal (e.g. a ligand binding to a receptor or receptor activation by a stimulus such as light), or for signal transduction in the absence of ligand, signal-withdrawal or the activity of a constitutively active receptor. Signal transduction ends…
DOCK9	chr13	99445741	99738879	293139	25	17	11	3	158	117	156	2.39303	5.15e-09	Neg.Binomial	1.61e-08	0.0477589	0.490097	0.442339	P2 - B-cell	ENSG00000088387	DOCK9	10111	-3.317	5.27767	-9.60023	4.52e-08	0.00224292	8.87012	23348	dedicator of cytokinesis 9	The selective, non-covalent, often stoichiometric, interaction of a molecule with one or more specific sites on another molecule. [GOC:ceb, GOC:mah, ISBN:0198506732]
SPATA18	chr4	52917497	52963458	45962	3	0	1	0	41	10	13	2.82138	0.00479649	Neg.Binomial.W	0.00571394	0.0217571	0.464152	0.442394	P3 - B-cell	ENSG00000163071	SPATA18	4941	-6.19028	-2.82938	-12.2158	1.45e-09	7.33e-05	11.8571	132671	spermatogenesis associated 18	The process in which cells degrade mitochondria by inducing a vacuole-like structure which directly engulfs and degrades the unhealthy mitochondria by accumulating lysosomes. [GOC:bf, GOC:sp, PMID:21264228]
TLN2	chr15	62682725	63136830	454106	29	19	15	12	193	247	220	2.57779	1.94e-05	Neg.Binomial.W	3.33e-05	0.0412899	0.484468	0.443178	P2 - B-cell	ENSG00000171914	TLN2	16202	3.68014	1.1732	15.1942	5.63e-11	2.85e-06	15.4155	83660	talin 2	A cytoskeleton organization process that directly or indirectly links cytoskeletal filaments to the plasma membrane. [ISBN:0198599323]
PRTG	chr15	55903744	56035288	131545	4	3	1	9	60	63	65	2.63269	0.0245786	Neg.Binomial.W	0.0258148	0.0323083	0.47639	0.444081	P1 - B-cell	ENSG00000166450	PRTG	14566	6.27695	-2.31359	10.5527	1.2e-08	0.000594946	10.1762	283659	protogenin	The biological process whose specific outcome is the progression of a multicellular organism over time from an initial condition (e.g. a zygote or a young adult) to a later condition (e.g. a multicellular animal or an aged adult). [GOC:dph, GOC:ems, GOC:isa_complete, GOC:tb]
LMNB1	chr5	126112315	126172712	60398	3	3	3	1	28	34	26	2.47794	6.17e-09	Neg.Binomial.W	1.91e-08	0.0413921	0.485667	0.444275	P1 - B-cell	ENSG00000113368	LMNB1	3635	3.15204	6.96993	16.1167	2.3e-11	1.16e-06	16.2899	4001	lamin B1	The breakdown of structures such as organelles, proteins, or other macromolecular structures during apoptosis. [GOC:dph, GOC:mah, GOC:mtg_apoptosis, GOC:tb]
BCAT1	chr12	24964295	25102393	138099	8	10	7	0	66	70	67	2.48994	0.0163645	Neg.Binomial.W	0.0178025	0.0452574	0.489987	0.444729	P2 - B-cell	ENSG00000060982	BCAT1	10372	2.78792	4.7206	13.1182	5.09e-10	2.56e-05	13.2338	586	branched chain amino-acid transaminase 1, cytosolic	The chemical reactions and pathways involving amino acids containing a branched carbon skeleton, comprising isoleucine, leucine and valine. [CHEBI:22918, GOC:ai]
PODXL2	chr3	127348024	127391652	43629	1	0	0	0	22	18	19	3.37872	3.31e-27	Neg.Binomial	1.03e-25	0.00573013	0.450771	0.44504	P1 - B-cell	ENSG00000114631	PODXL2	2186	2.69441	2.10097	10.0035	2.55e-08	0.00126032	9.41342	50512	podocalyxin-like 2	Transient adhesive interactions between leukocytes and endothelial cells lining blood vessels. Carbohydrates on circulating leukocytes bind selectins on the vessel wall causing the leukocytes to slow down and roll along the inner surface of the vessel wall. During this rolling motion, transitory bonds are formed and broken between selectins and their ligands. Typically the first step in cellular …
RBM47	chr4	40425272	40632892	207621	5	8	2	3	88	80	123	3.32157	1.07e-13	Neg.Binomial.W	6.89e-13	0.0216741	0.467197	0.445523	P1 - B-cell	ENSG00000163694	RBM47	8558	-3.75754	2.74844	-9.69207	3.96e-08	0.00195481	9.06048	54502	RNA binding motif protein 47	Interacting selectively and non-covalently with any nucleic acid. [GOC:jl]
HESX1	chr3	57231944	57260549	28606	1	0	0	0	12	10	17	3.00898	1.14e-15	Neg.Binomial.W	8.95e-15	0.00873943	0.45445	0.445711	P2 - B-cell	ENSG00000163666	HESX1	1175	4.46136	-1.18352	11.1406	5.53e-09	0.000276785	10.9463	8820	HESX homeobox 1	The process in which the anatomical structures of the forebrain are generated and organized. The forebrain is the anterior of the three primary divisions of the developing chordate brain or the corresponding part of the adult brain (in vertebrates, includes especially the cerebral hemispheres, the thalamus, and the hypothalamus and especially in higher vertebrates is the main control center for s…
NA	chr11	64704989	64739557	34569	3	0	1	1	13	13	24	2.33244	0.000337268	Neg.Binomial.W	0.000471007	0.0361596	0.482128	0.445968	P1 - B-cell	ENSG00000168070	C11orf85	2301	-5.03181	-1.89769	-9.77471	3.52e-08	0.00173824	9.08192	283129	NA	NA
CNTN4	chr3	2140497	3099645	959149	75	39	65	18	453	578	401	2.11061	0.0320494	Neg.Binomial.W	0.0332094	0.0513476	0.497663	0.446316	P2 - B-cell	ENSG00000144619	CNTN4	9130	2.47894	-0.00409113	8.73958	1.63e-07	0.00803677	7.65234	152330	contactin 4	The process whose specific outcome is the progression of a neuron projection over time, from its formation to the mature structure. A neuron projection is any process extending from a neural cell, such as axons or dendrites (collectively called neurites). [GOC:mah]
POLA2	chr11	65029233	65073060	43828	1	5	2	3	25	17	25	2.31428	3.19e-06	Neg.Binomial.W	6.24e-06	0.0627453	0.509568	0.446822	P1 - B-cell	ENSG00000014138	POLA2	5726	1.65711	3.94214	8.96749	1.15e-07	0.0056522	7.78824	23649	polymerase (DNA directed), alpha 2, accessory subunit	The process in which telomeric DNA is synthesized semi-conservatively by the conventional replication machinery and telomeric accessory factors. [GOC:vw, PMID:16598261]
E2F7	chr12	77415027	77459360	44334	3	5	2	0	19	24	24	1.96166	0.00445065	Neg.Binomial.W	0.00533417	0.0563901	0.503752	0.447362	P3 - B-cell	ENSG00000165891	E2F7	6303	4.941	1.03311	11.2298	4.93e-09	0.000248069	11.1049	144455	E2F transcription factor 7	Any process that stop, prevents or decreases transcription as part of the G1/S transition of the mitotic cell cycle. [GOC:mah, GOC:vw]
CDYL2	chr16	80637609	80838226	200618	10	4	7	4	93	79	116	2.88221	1.45e-07	Neg.Binomial.W	3.56e-07	0.0311537	0.478521	0.447368	P2 - B-cell	ENSG00000166446	CDYL2	2751	2.39847	3.45385	8.97953	1.13e-07	0.00558406	7.86381	124359	chromodomain protein, Y-like 2	The chemical reactions and pathways, including anabolism and catabolism, by which living organisms transform chemical substances. Metabolic processes typically transform small molecules, but also include macromolecular processes such as DNA repair and replication, and protein synthesis and degradation. [GOC:go_curators, ISBN:0198547684]
SLC4A8	chr12	51785101	51902980	117880	8	4	1	4	62	47	62	2.91777	3.11e-11	Neg.Binomial.W	1.36e-10	0.0360536	0.483543	0.447489	P1 - B-cell	ENSG00000050438	SLC4A8	10879	-2.52667	3.1006	-9.13434	8.96e-08	0.00440401	8.19833	9498	solute carrier family 4, sodium bicarbonate cotransporter, member 8	The directed movement of anions, atoms or small molecules with a net negative charge, into, out of or within a cell, or between cells, by means of some agent such as a transporter or pore. [GOC:ai]
SLC16A14	chr2	230899698	230933715	34018	0	0	1	2	16	8	24	2.59027	2.45e-05	Neg.Binomial.W	4.14e-05	0.0220472	0.470339	0.448292	P1 - B-cell	ENSG00000163053	SLC16A14	4938	3.70381	0.464508	10.6722	1.02e-08	0.000507287	10.3739	151473	solute carrier family 16, member 14	The process in which a solute is transported from one side of a membrane to the other. [GOC:dph, GOC:jid]
MEX3C	chr18	48700920	48723690	22771	0	3	0	0	4	16	13	2.13351	6.45e-05	Neg.Binomial	0.000100577	0.0329366	0.483071	0.450134	P2 - B-cell	ENSG00000176624	MEX3C	3781	-2.18728	7.47363	-11.8754	2.19e-09	0.000110136	11.6908	51320	mex-3 RNA binding family member C	Organized structure of distinctive morphology and function, bounded by a single or double lipid bilayer membrane and occurring within the cell. Includes the nucleus, mitochondria, plastids, vacuoles, and vesicles. Excludes the plasma membrane. [GOC:go_curators]
DAB2	chr5	39371780	39462402	90623	6	2	2	0	40	46	44	2.82534	0.00406098	Neg.Binomial.W	0.0049069	0.0275868	0.478171	0.450585	P1 - B-cell	ENSG00000153071	DAB2	7714	5.49542	0.820561	14.8555	7.92e-11	3.98e-06	15.0343	1601	uncharacterized LOC101926921	Combining selectively with an extracellular macromolecule and delivering the macromolecule into the cell via endocytosis. [GOC:bf, GOC:signaling, PMID:15239958]
PAM	chr5	102089685	102366809	277125	10	16	8	1	134	143	124	2.58113	1.72e-08	Neg.Binomial	4.98e-08	0.0315742	0.482333	0.450759	P2 - B-cell	ENSG00000145730	PAM	8906	4.79256	4.08793	14.2565	1.47e-10	7.42e-06	14.5634	5066	peptidylglycine alpha-amidating monooxygenase	The process whose specific outcome is the progression of a limb over time, from its formation to the mature structure. A limb is an appendage of an animal used for locomotion or grasping. Examples include legs, arms or some types of fin. [GOC:dgh, GOC:dph, PMID:11487378]
DNAJA4	chr15	78556428	78574538	18111	1	1	0	0	8	5	13	2.40795	4.63e-07	Neg.Binomial.W	1.04e-06	0.0276075	0.478531	0.450923	P3 - B-cell	ENSG00000140403	DNAJA4	6591	2.27615	3.48155	9.93359	2.81e-08	0.0014088	9.35361	55466	DnaJ (Hsp40) homolog, subfamily A, member 4	Any process that results in a change in state or activity of a cell or an organism (in terms of movement, secretion, enzyme production, gene expression, etc.) as a result of a heat stimulus, a temperature stimulus above the optimal temperature for that organism. [GOC:lr]
PTH1R	chr3	46919236	46945287	26052	1	0	0	0	8	10	18	2.94092	1.05e-13	Neg.Binomial.W	6.83e-13	0.00959619	0.460617	0.451021	P2 - B-cell	ENSG00000160801	PTH1R	2756	5.76574	-4.59527	14.0057	1.92e-10	9.68e-06	14.0872	5745	parathyroid hormone 1 receptor	The series of molecular signals generated as a consequence of a G-protein coupled receptor binding to its physiological ligand, where the pathway proceeds with activation or inhibition of a nucleotide cyclase activity and a subsequent change in the concentration of a cyclic nucleotide. [GOC:mah, GOC:signaling, ISBN:0815316194]
TMED8	chr14	77801364	77843452	42089	3	12	0	1	28	23	18	1.68152	0.00413709	Neg.Binomial	0.00499547	0.0950367	0.546461	0.451424	P1 - B-cell	ENSG00000100580	TMED8	7784	-2.41685	6.25799	-10.4249	1.43e-08	0.0007065	9.82828	283578	transmembrane emp24 protein transport domain containing 8	The directed movement of substances (such as macromolecules, small molecules, ions) into, out of or within a cell, or between cells, or within a multicellular organism by means of some agent such as a transporter or pore. [GOC:dph, GOC:jl, GOC:mah]
SCRN1	chr7	29959719	30029905	70187	0	8	0	1	45	29	28	2.3857	3.69e-05	Neg.Binomial	5.97e-05	0.0320572	0.48442	0.452363	P1 - B-cell	ENSG00000136193	SCRN1	6046	-6.40445	4.24816	-17.7752	5.14e-12	2.6e-07	17.6128	9805	secernin 1	Catalysis of the hydrolysis of a dipeptide. [http://www.onelook.com]
NA	chr1	67218142	67244470	26329	2	8	1	0	17	14	13	1.75786	8.6e-05	Neg.Binomial	0.000131467	0.104448	0.557054	0.452606	P1 - B-cell	ENSG00000152760	TCTEX1D1	2803	5.87954	-3.79644	13.5488	3.15e-10	1.58e-05	13.6124	200132	NA	NA
CYBRD1	chr2	172378757	172414643	35887	6	3	5	1	18	19	23	1.67398	1.53e-05	Neg.Binomial.W	2.67e-05	0.104495	0.557305	0.45281	P1 - B-cell	ENSG00000071967	CYBRD1	5176	3.81209	2.27771	15.121	6.06e-11	3.05e-06	15.4324	79901	cytochrome b reductase 1	Catalysis of an oxidation-reduction in which the oxidation state of metal ion is altered. [GOC:mah]
DSG2	chr18	29078027	29128813	50787	1	2	0	1	40	11	21	3.04628	8.67e-07	Neg.Binomial.W	1.84e-06	0.0196901	0.472562	0.452872	P1 - B-cell	ENSG00000046604	DSG2	5652	7.07773	1.97086	30.7623	9.55e-16	4.84e-11	25.4505	1829	desmoglein 2	The process that mediates interactions between a bundle of His cell and its surroundings that contributes to the process of the bundle of His cell communicating with a Purkinje myocyte in cardiac conduction. Encompasses interactions such as signaling or attachment between one cell and another cell, between a cell and an extracellular matrix, or between a cell and any other aspect of its environme…
TJP2	chr9	71736224	71870124	133901	5	2	6	3	74	47	73	2.70487	2.22e-08	Neg.Binomial.W	6.24e-08	0.0298728	0.482944	0.453071	P1 - B-cell	ENSG00000119139	TJP2	6513	4.42704	3.46913	15.3178	4.98e-11	2.51e-06	15.6527	9414	tight junction protein 2	An occluding cell-cell junction that is composed of a branching network of sealing strands that completely encircles the apical end of each cell in an epithelial sheet; the outer leaflets of the two interacting plasma membranes are seen to be tightly apposed where sealing strands are present. Each sealing strand is composed of a long row of transmembrane adhesion proteins embedded in each of the …
AFTPH	chr2	64751465	64820139	68675	10	8	3	1	39	34	37	1.78059	3.02e-05	Neg.Binomial	5e-05	0.0800874	0.533916	0.453828	P1 - B-cell	ENSG00000119844	AFTPH	5741	-1.76419	7.44611	-13.6759	2.74e-10	1.37e-05	13.7881	54812	aftiphilin	A heterotetrameric AP-type membrane coat adaptor complex that consists of beta1, gamma, mu1 and sigma1 subunits and links clathrin to the membrane surface of a vesicle; vesicles with AP-1-containing coats are normally found primarily in the trans-Golgi network. In at least humans, the AP-1 complex can be heterogeneric due to the existence of multiple subunit isoforms encoded by different genes (g…
NIPA1	chr15	23043277	23100005	56729	6	5	3	3	24	33	33	1.95082	7.3e-07	Neg.Binomial.W	1.58e-06	0.0749176	0.52883	0.453912	P2 - B-cell	ENSG00000170113	NIPA1	8700	-2.17502	4.41314	-9.41495	5.92e-08	0.00293192	8.53632	123606	non imprinted in Prader-Willi/Angelman syndrome 1	The directed movement of magnesium (Mg) ions into, out of or within a cell, or between cells, by means of some agent such as a transporter or pore. [GOC:ai]
OSBPL1A	chr18	21742008	21977823	235816	12	7	5	1	70	135	135	2.90951	0.0357231	Neg.Binomial.W	0.036716	0.0265037	0.480601	0.454097	P2 - B-cell	ENSG00000141447	OSBPL1A	6327	4.40059	2.81288	17.081	9.48e-12	4.8e-07	17.2482	114876	oxysterol binding protein-like 1A	The process in which an antigen-presenting cell expresses a peptide antigen of exogenous origin on its cell surface in association with an MHC class II protein complex. The peptide antigen is typically, but not always, processed from a whole protein. [GOC:add, ISBN:0781735149, PMID:15771591]
GPR125	chr4	22346694	22517677	170984	7	6	10	1	95	69	87	2.84246	0.00624923	Neg.Binomial.W	0.00732171	0.035091	0.489325	0.454234	P1 - B-cell	ENSG00000152990	GPR125	9241	7.17784	2.82361	27.8844	4.52e-15	2.29e-10	24.0498	166647	G protein-coupled receptor 125	The side (leaflet) of the plasma membrane that is opposite to the side that faces the cytoplasm. [GOC:tb]
UST	chr6	149068464	149398126	329663	8	8	12	5	170	156	148	2.85766	5.52e-11	Neg.Binomial.W	2.35e-10	0.0250256	0.479277	0.454252	P1 - B-cell	ENSG00000111962	UST	4563	-4.86275	3.24809	-9.9229	2.85e-08	0.00141056	9.37857	10090	uronyl-2-sulfotransferase	The chemical reactions and pathways resulting in the formation of dermatan sulfate, any glycosaminoglycan with repeats consisting of beta-(1,4)-linked L-iduronyl-beta-(1,3)-N-acetyl-D-galactosamine 4-sulfate units. [GOC:mah, ISBN:0198506732]
NR3C2	chr4	148999913	149365850	365938	4	2	11	3	212	140	162	3.41469	0.00183765	Neg.Binomial.W	0.002315	0.0136635	0.468203	0.45454	P2 - B-cell	ENSG00000151623	NR3C2	6607	-4.96339	4.81469	-12.3981	1.17e-09	5.88e-05	12.5091	4306	nuclear receptor subfamily 3, group C, member 2	A series of molecular signals mediated by a steroid hormone binding to a receptor. [PMID:12606724]
MDGA2	chr14	47308826	48144157	835332	40	24	34	23	641	345	246	2.7751	3.24e-06	Neg.Binomial.W	6.34e-06	0.0362131	0.491621	0.455408	P1 - B-cell	ENSG00000139915	MDGA2	8223	9.36959	-2.6515	17.249	8.16e-12	4.12e-07	17.0174	161357	MAM domain containing glycosylphosphatidylinositol anchor 2	The process in which neuroepithelial cells in the ventral neural tube acquire specialized structural and/or functional features of motor neurons. Motor neurons innervate an effector (muscle or glandular) tissue and are responsible for transmission of motor impulses from the brain to the periphery. Differentiation includes the processes involved in commitment of a cell to a specific fate. [GO_REF:…
ADCY6	chr12	49159975	49182820	22846	1	0	0	0	5	8	19	2.78912	1.61e-06	Neg.Binomial	3.27e-06	0.0109428	0.466894	0.455951	P1 - B-cell	ENSG00000174233	ADCY6	8412	3.79366	0.956879	14.1067	1.72e-10	8.66e-06	14.3532	112	adenylate cyclase 6	Any process that results in a change in state or activity of a cell (in terms of movement, secretion, enzyme production, gene expression, etc.) as a result of a catecholamine stimulus. A catecholamine is any of a group of biogenic amines that includes 4-(2-aminoethyl)pyrocatechol [4-(2-aminoethyl)benzene-1,2-diol] and derivatives formed by substitution. [CHEBI:33567, GOC:BHF, GOC:mah]
SMCO4	chr11	93211638	93276674	65037	5	4	1	2	22	34	42	2.54725	0.00437796	Neg.Binomial.W	0.00526125	0.0461276	0.502278	0.456151	P1 - B-cell	ENSG00000166002	C11orf75	1223	4.25401	0.669503	10.2732	1.75e-08	0.00086837	9.86068	56935	single-pass membrane protein with coiled-coil domains 4	Any process specifically pertinent to the functioning of integrated living units: cells, tissues, organs, and organisms. A process is a collection of molecular events with a defined beginning and end. [GOC:go_curators, GOC:isa_complete]
KNTC1	chr12	123011793	123110926	99134	9	8	0	2	49	37	64	2.23755	3.09e-08	Neg.Binomial	8.44e-08	0.0479149	0.504368	0.456453	P1 - B-cell	ENSG00000184445	KNTC1	11308	2.03866	6.60733	14.2715	1.45e-10	7.28e-06	14.4069	9735	kinetochore associated 1	Any process involved in the progression from anaphase/telophase to G1 that is associated with a conversion from high to low mitotic CDK activity. [GOC:rn]
ZNF655	chr7	99156029	99205433	49405	0	1	0	2	26	19	25	3.13549	2.95e-19	Neg.Binomial.W	3.69e-18	0.0151807	0.472287	0.457106	P1 - B-cell	ENSG00000197343	ZNF655	9202	-1.35587	6.69434	-8.67523	1.8e-07	0.0088201	7.17614	79027	zinc finger protein 181-like	Any process that modulates the frequency, rate or extent of cellular DNA-dependent transcription. [GOC:go_curators, GOC:txnOH]
SORT1	chr1	109852192	109940573	88382	5	4	3	1	41	51	39	2.82138	1.78e-14	Neg.Binomial.W	1.27e-13	0.0367722	0.494067	0.457295	P1 - B-cell	ENSG00000134243	SORT1	8760	3.50817	2.01056	11.2296	4.93e-09	0.000245483	11.1093	6272	sortilin 1	The directed movement of substances from endosomes to lysosomes or vacuoles by a pathway in which molecules are sorted into multivesicular bodies, which then fuse with the target compartment. [GOC:mah, PMID:12461556, PMID:16689637]
RNF130	chr5	179345911	179499118	153208	21	9	2	1	80	72	83	2.26127	0.000277897	Neg.Binomial	0.000394929	0.0538484	0.511287	0.457439	P1 - B-cell	ENSG00000113269	RNF130	5562	2.00885	5.47354	9.82812	3.26e-08	0.00161174	8.96635	55819	ring finger protein 130	Interacting selectively and non-covalently with any metal ion. [GOC:ai]
SDC2	chr8	97505579	97624000	118422	5	1	5	4	78	53	43	2.63906	2.62e-15	Neg.Binomial.W	2e-14	0.0316664	0.489774	0.458107	P1 - B-cell	ENSG00000169439	SDC2	4528	11.1635	0.664629	20.0811	7.8e-13	3.95e-08	19.0051	6383	syndecan 2	The sequence of reactions within a cell required to convert absorbed photons from visible light into a molecular signal. A visible light stimulus is electromagnetic radiation that can be perceived visually by an organism; for organisms lacking a visual system, this can be defined as light with a wavelength within the range 380 to 780 nm. [GOC:go_curators, ISBN:0198506732]
CTC1	chr17	8128140	8151413	23274	2	2	0	0	9	10	16	2.2192	1.14e-05	Neg.Binomial.W	2.02e-05	0.0429664	0.501275	0.458308	P2 - B-cell	ENSG00000178971	CTC1	7071	-2.41062	5.97562	-10.6878	1e-08	0.000500067	10.2568	80169	CTS telomere maintenance complex component 1	Any process that contributes to the maintenance of proper telomeric length and structure by affecting and monitoring the activity of telomeric proteins and lengthening the telomeric DNA. [GOC:dph, GOC:tb]
FANCA	chr16	89803957	89883065	79109	2	0	3	3	38	37	40	2.72747	5.06e-12	Neg.Binomial.W	2.53e-11	0.0252816	0.484563	0.459282	P3 - B-cell	ENSG00000187741	FANCA	9970	2.11711	3.08118	8.62314	1.95e-07	0.00972877	7.41997	2175	Fanconi anemia, complementation group A	A protein complex composed of the Fanconi anaemia (FA) proteins including A, C, E, G and F (FANCA-F). Functions in the activation of the downstream protein FANCD2 by monoubiquitylation, and is essential for protection against chromosome breakage. [GOC:jl, PMID:12093742]
RHOBTB1	chr10	62629196	62761198	132003	4	5	5	2	81	54	59	2.68882	1.13e-16	Neg.Binomial.W	1.03e-15	0.0303023	0.489888	0.459586	P1 - B-cell	ENSG00000072422	RHOBTB1	6451	4.37936	0.829842	14.09	1.75e-10	8.81e-06	14.3886	9886	Rho-related BTB domain containing 1	The chemical reactions and pathways resulting in the breakdown of GTP, guanosine triphosphate. [ISBN:0198506732]
COL12A1	chr6	75794042	75915767	121726	2	2	3	1	103	37	34	3.55217	1.13e-06	Neg.Binomial.W	2.35e-06	0.0164303	0.47648	0.46005	P1 - B-cell	ENSG00000111799	COL12A1	12480	5.33459	-3.28993	8.85597	1.36e-07	0.00669054	7.84683	1303	collagen, type XII, alpha 1	A collagen homotrimer of alpha1(XII) chains; type XII collagen triple helices may link sheet-forming or fibrillar collagens to other structures. [ISBN:0721639976]
SPATS2L	chr2	201170604	201343253	172650	6	6	9	9	71	97	93	2.31911	9.52e-16	Neg.Binomial.W	7.54e-15	0.0434405	0.50391	0.460469	P1 - B-cell	ENSG00000196141	SPATS2L	6704	4.31384	2.50558	11.5767	3.18e-09	0.000158424	11.5404	26010	spermatogenesis associated, serine-rich 2-like	Interacting selectively and non-covalently with any protein or protein complex (a complex of two or more proteins that may include other nonprotein molecules). [GOC:go_curators]
RUSC2	chr9	35490124	35561895	71772	0	3	2	0	44	39	20	2.96183	4.76e-05	Neg.Binomial.W	7.57e-05	0.0174163	0.478367	0.46095	P1 - B-cell	ENSG00000198853	RUSC2	5682	5.23321	-0.0586965	13.0729	5.35e-10	2.68e-05	13.153	9853	RUN and SH3 domain containing 2	The part of the cytoplasm that does not contain organelles but which does contain other particulate matter, such as protein complexes. [GOC:hgd, GOC:jl]
WDR16	chr17	9479944	9546776	66833	1	1	2	2	34	32	31	3.43935	4.33e-16	Neg.Binomial.W	3.63e-15	0.022444	0.483793	0.461349	P1 - B-cell	ENSG00000166596	WDR16	2293	3.86609	-4.4222	9.06162	9.99e-08	0.00490819	8.07562	146845	WD repeat domain 16	Organized structure of distinctive morphology and function, bounded by a single or double lipid bilayer membrane and occurring within the cell. Includes the nucleus, mitochondria, plastids, vacuoles, and vesicles. Excludes the plasma membrane. [GOC:go_curators]
LTF	chr3	46477136	46526724	49589	0	2	1	0	25	26	20	3.27625	8.63e-22	Neg.Binomial.W	1.5e-20	0.0151243	0.477256	0.462132	P3 - B-cell	ENSG00000012223	LTF	4247	7.9425	-2.08128	12.5482	9.8e-10	4.94e-05	12.4265	4057	lactotransferrin	Any process that stops, prevents or reduces the frequency, rate or extent of osteoclast development. [GOC:obol]
MTUS1	chr8	17501304	17658426	157123	3	9	21	2	97	80	68	2.19954	3.38e-05	Neg.Binomial	5.52e-05	0.0556889	0.519763	0.464074	P1 - B-cell	ENSG00000129422	MTUS1	12010	3.84269	1.65145	9.57783	4.67e-08	0.00230258	8.86981	57509	microtubule associated tumor suppressor 1	Any process that results in a change in state or activity of a cell (in terms of movement, secretion, enzyme production, gene expression, etc.) as a result of a peptide hormone stimulus. A peptide hormone is any of a class of peptides that are secreted into the blood stream and have endocrine functions in living animals. [GOC:mah]
TUSC3	chr8	15274724	15624158	349435	14	7	13	4	309	92	114	3.04093	0.00383737	Neg.Binomial.W	0.00464937	0.0271867	0.491269	0.464082	P1 - B-cell	ENSG00000104723	TUSC3	5190	7.77204	0.301596	21.9074	2.01e-13	1.02e-08	20.2773	7991	tumor suppressor candidate 3	The directed movement of magnesium (Mg) ions into, out of or within a cell, or between cells, by means of some agent such as a transporter or pore. [GOC:ai]
DENND4A	chr15	65950384	66084631	134248	2	6	0	8	71	77	51	2.86356	0.0113803	Neg.Binomial.W	0.0127365	0.0297956	0.49411	0.464315	P1 - B-cell	ENSG00000174485	DENND4A	8994	-1.96528	7.28913	-9.50783	5.17e-08	0.00254716	8.39707	10260	DENN/MADD domain containing 4A	Stimulates the exchange of guanyl nucleotides associated with a GTPase of the Rab family. Under normal cellular physiological conditions, the concentration of GTP is higher than that of GDP, favoring the replacement of GDP by GTP in association with the GTPase. [GOC:mah]
IL17D	chr13	21276266	21297237	20972	0	0	0	1	5	5	20	2.66723	3.76e-05	Neg.Binomial	6.07e-05	0.0119207	0.476826	0.464906	P1 - B-cell	ENSG00000172458	IL17D	3327	4.03635	-1.4135	8.66398	1.83e-07	0.00897437	7.54928	53342	interleukin 17D	Functions to control the survival, growth, differentiation and effector function of tissues and cells. [ISBN:0198599471]
WDR49	chr3	167196472	167371771	175300	4	8	7	0	51	104	104	3.00977	0.00335438	Neg.Binomial.W	0.00409775	0.0270964	0.492489	0.465393	P2 - B-cell	ENSG00000174776	WDR49	3891	4.69179	2.31958	15.3117	5.01e-11	2.53e-06	15.637	151790	WD repeat domain 49	Interacting selectively and non-covalently with any protein or protein complex (a complex of two or more proteins that may include other nonprotein molecules). [GOC:go_curators]
ZCCHC6	chr9	88902648	88969369	66722	5	6	2	4	38	34	34	2.3526	9.49e-12	Neg.Binomial	4.57e-11	0.0636971	0.52956	0.465863	P1 - B-cell	ENSG00000083223	ZCCHC6	6709	-1.61843	7.63578	-11.8992	2.13e-09	0.000106414	11.6837	79670	zinc finger, CCHC domain containing 6	Interacting selectively and non-covalently with any nucleic acid. [GOC:jl]
EDNRB	chr13	78469616	78493903	24288	0	0	0	0	8	11	15	2.97893	1.93e-06	Neg.Binomial.W	3.91e-06	0	0.466623	0.466623	P1 - B-cell	ENSG00000136160	EDNRB	5035	7.10276	-3.83582	13.471	3.43e-10	1.72e-05	13.6566	1910	endothelin receptor type B	A series of molecular signals initiated by an endothelin receptor binding to one of its physiological ligands, and proceeding with the activated receptor promoting the exchange of GDP for GTP on the alpha-subunit of an associated heterotrimeric G-protein complex. Ends with regulation of a downstream cellular process, e.g. transcription. [GOC:bf, GOC:BHF, GOC:mtg_cardiac_conduct_nov11, PMID:109778…
NA	chr11	64107690	64125006	17317	1	0	0	0	2	6	17	2.57006	8.95e-05	Neg.Binomial	0.000136065	0.0144367	0.481223	0.466786	P1 - B-cell	ENSG00000168071	CCDC88B	8336	-2.5071	5.2797	-12.2139	1.46e-09	7.28e-05	12.2699	283234	NA	NA
CLCA1	chr1	86934051	86965972	31922	3	3	3	2	20	14	19	2.12026	7.76e-07	Neg.Binomial.W	1.67e-06	0.0861475	0.553432	0.467285	P1 - B-cell	ENSG00000016490	CLCA1	3340	6.35499	-3.47039	15.1815	5.71e-11	2.87e-06	15.2366	1179	chloride channel accessory 1	A small subcellular vesicle, surrounded by a membrane, that is formed from the Golgi apparatus and contains a highly concentrated protein destined for secretion. Secretory granules move towards the periphery of the cell and upon stimulation, their membranes fuse with the cell membrane, and their protein load is exteriorized. Processing of the contained protein may take place in secretory granules…
STON2	chr14	81727000	81902809	175810	6	6	7	3	89	114	60	2.92077	1.13e-10	Neg.Binomial.W	4.63e-10	0.0312838	0.498644	0.467361	P2 - B-cell	ENSG00000140022	STON2	6675	4.58639	-0.475366	11.2831	4.6e-09	0.000230654	11.1053	85439	stonin 2	Any process that modulates the frequency, rate or extent of endocytosis. [GOC:go_curators]
SYPL1	chr7	105730949	105753022	22074	1	3	0	0	8	10	16	2.2046	0.00875719	Neg.Binomial.W	0.0100219	0.0453022	0.513425	0.468122	P2 - B-cell	ENSG00000008282	SYPL1	2794	-2.17589	5.77699	-10.2172	1.89e-08	0.000943284	9.5865	6856	synaptophysin-like 1	The process of communication from a neuron to a target (neuron, muscle, or secretory cell) across a synapse. [GOC:jl, MeSH:D009435]
ST6GALNAC3	chr1	76540389	77100286	559898	32	33	17	6	416	191	246	2.49695	2.17e-09	Neg.Binomial	7.24e-09	0.0392929	0.507831	0.468538	P2 - B-cell	ENSG00000184005	ST6GALNAC3	7288	-6.31148	1.41742	-11.7816	2.46e-09	0.000123566	11.3207	256435	ST6 (alpha-N-acetyl-neuraminyl-2,3-beta-galactosyl-1,3)-N-acetylgalactosaminide alpha-2,6-sialyltransferase 3	The chemical reactions and pathways involving glycosylceramides, any compound formed by the replacement of the glycosidic hydroxyl group of a cyclic form of a monosaccharide (or derivative) by a ceramide group. [GOC:ai, ISBN:0198506732]
MTMR9	chr8	11141925	11185646	43722	1	4	0	1	22	23	21	2.7496	9.35e-14	Neg.Binomial.W	6.1e-13	0.0343077	0.503179	0.468872	P2 - B-cell	ENSG00000104643	MTMR9	8795	-2.44616	5.25372	-12.2786	1.35e-09	6.77e-05	12.3428	66036	myotubularin related protein 9	The process of removing one or more phosphoric (ester or anhydride) residues from a molecule. [ISBN:0198506732]
NEDD4	chr15	56119120	56285944	166825	25	15	13	10	94	87	101	1.98066	2.53e-18	Neg.Binomial.W	2.86e-17	0.0944103	0.563465	0.469054	P1 - B-cell	ENSG00000069869	NEDD4	9097	1.98354	5.75969	12.7818	7.47e-10	3.74e-05	12.8295	4734	neural precursor cell expressed, developmentally down-regulated 4, E3 ubiquitin protein ligase	Catalysis of the reaction: ATP + ubiquitin + protein lysine = AMP + diphosphate + protein N-ubiquityllysine. [EC:6.3.2.19, GOC:jh2, PMID:9635407]
VCAN	chr5	82767284	82878122	110839	2	3	2	1	99	35	28	3.4692	9.13e-05	Neg.Binomial.W	0.000138568	0.0180442	0.487193	0.469149	P2 - B-cell	ENSG00000038427	VCAN	14831	4.57612	5.70462	8.70057	1.73e-07	0.00853159	7.11262	1462	versican	The chemical reactions and pathways resulting in the formation of dermatan sulfate, any glycosaminoglycan with repeats consisting of beta-(1,4)-linked L-iduronyl-beta-(1,3)-N-acetyl-D-galactosamine 4-sulfate units. [GOC:mah, ISBN:0198506732]
ST3GAL4	chr11	126225535	126310239	84705	4	1	2	2	34	44	48	2.99096	2.22e-07	Neg.Binomial.W	5.24e-07	0.0265628	0.495838	0.469276	P2 - B-cell	ENSG00000110080	ST3GAL4	4464	3.74944	1.30599	12.0913	1.69e-09	8.47e-05	12.1388	6484	ST3 beta-galactoside alpha-2,3-sialyltransferase 4	The chemical reactions and pathways involving keratan sulfate, a glycosaminoglycan with repeat units consisting of beta-1,4-linked D-galactopyranosyl-beta-(1,4)-N-acetyl-D-glucosamine 6-sulfate and with variable amounts of fucose, sialic acid and mannose units; keratan sulfate chains are covalently linked by a glycosidic attachment through the trisaccharide galactosyl-galactosyl-xylose to peptidy…
WHSC1L1	chr8	38132544	38239790	107247	1	6	0	1	44	57	56	3.13464	0.0172904	Neg.Binomial.W	0.018691	0.0186485	0.48797	0.469322	P2 - B-cell	ENSG00000147548	WHSC1L1	9923	-1.59871	7.73285	-10.6906	9.97e-09	0.000498185	10.065	54904	Wolf-Hirschhorn syndrome candidate 1-like 1	The modification of a histone by addition of a methyl group to a lysine residue. [GOC:mah]
NKD2	chr5	1008944	1039058	30115	0	0	1	1	8	20	16	2.83973	3.96e-10	Neg.Binomial.W	1.48e-09	0.016603	0.487022	0.470419	P2 - B-cell	ENSG00000145506	NKD2	3009	5.78887	-3.39743	18.955	1.91e-12	9.66e-08	18.1213	85409	naked cuticle homolog 2 (Drosophila)	The joining of the lipid bilayer membrane around a Golgi transport vesicle to the target lipid bilayer membrane. [GOC:jid, ISBN:0716731363, PMID:10219233]
PCTP	chr17	53828356	53854748	26393	1	0	0	0	17	5	16	2.94092	4.86e-08	Neg.Binomial	1.29e-07	0.00947221	0.479925	0.470453	P1 - B-cell	ENSG00000141179	PCTP	2274	3.27554	3.39565	8.97103	1.15e-07	0.0056224	7.7989	58488	phosphatidylcholine transfer protein	Enables the directed movement of phosphatidylcholine into, out of or within a cell, or between cells. Phosphatidylcholine refers to a class of glycerophospholipids in which the phosphatidyl group is esterified to the hydroxyl group of choline. [GOC:ai, ISBN:0198506732]
NASP	chr1	46049518	46084566	35049	0	1	2	3	27	12	15	2.29744	0.00140856	Neg.Binomial.W	0.00180912	0.0427972	0.513567	0.470769	P1 - B-cell	ENSG00000132780	NASP	8293	2.5735	8.02918	20.5939	5.27e-13	2.67e-08	20.0877	4678	nuclear autoantigenic sperm protein (histone-binding)	Interacting selectively and non-covalently with any protein or protein complex (a complex of two or more proteins that may include other nonprotein molecules). [GOC:go_curators]
NKAIN1	chr1	31652592	31712401	59810	3	1	0	2	28	29	32	2.76616	5.16e-15	Neg.Binomial.W	3.85e-14	0.0250794	0.496015	0.470936	P1 - B-cell	ENSG00000084628	NKAIN1	2987	5.70008	-4.95317	12.2171	1.45e-09	7.25e-05	12.1838	79570	Na+/K+ transporting ATPase interacting 1	The membrane surrounding a cell that separates the cell from its external environment. It consists of a phospholipid bilayer and associated proteins. [ISBN:0716731363]
SMTN	chr22	31460091	31500610	40520	1	0	0	0	26	17	15	3.20003	2.87e-22	Neg.Binomial.W	5.36e-21	0.00616979	0.477131	0.470961	P1 - B-cell	ENSG00000183963	SMTN	9226	3.11468	1.3907	14.2113	1.54e-10	7.75e-06	14.5082	6525	smoothelin	The action of a molecule that contributes to the structural integrity of a muscle fiber. [GOC:mah]
PLCB4	chr20	9049410	9461889	412480	23	25	14	3	271	187	174	2.53725	2e-08	Neg.Binomial	5.69e-08	0.0393958	0.510732	0.471336	P1 - B-cell	ENSG00000101333	PLCB4	6900	7.12212	-2.61115	13.655	2.8e-10	1.41e-05	13.6748	5332	phospholipase C, beta 4	The smooth endoplasmic reticulum (smooth ER or SER) has no ribosomes attached to it. The smooth ER is the recipient of the proteins synthesized in the rough ER. Those proteins to be exported are passed to the Golgi complex, the resident proteins are returned to the rough ER and the lysosomal proteins after phosphorylation of their mannose residues are passed to the lysosomes. Glycosylation of the…
NA	chr12	32112304	32146039	33736	3	3	4	1	16	17	23	2.24307	1.64e-07	Neg.Binomial.W	3.98e-07	0.0815153	0.553316	0.471801	P2 - B-cell	ENSG00000174718	C12orf35	6644	-2.62967	9.09148	-9.0686	9.88e-08	0.00488713	7.60347	55196	NA	NA
FECH	chr18	55215515	55254004	38490	0	2	0	0	19	18	19	3.0239	2.02e-18	Neg.Binomial.W	2.33e-17	0.0129904	0.484974	0.471984	P3 - B-cell	ENSG00000066926	FECH	3871	3.14548	4.51405	11.3164	4.41e-09	0.000222111	11.165	2235	ferrochelatase	Interacting selectively and non-covalently with ferrous iron, Fe(II). [GOC:ai]
PRKAR2B	chr7	106685094	106802256	117163	4	1	5	1	113	27	35	3.16563	0.0348238	Neg.Binomial.W	0.035854	0.0234716	0.497882	0.47441	P1 - B-cell	ENSG00000005249	PRKAR2B	4318	5.68183	2.59445	14.6645	9.63e-11	4.84e-06	14.9982	5577	protein kinase, cAMP-dependent, regulatory, type II, beta	Any process that results in a change in state or activity of a cell or an organism (in terms of movement, secretion, enzyme production, gene expression, etc.) as a result of an antipsychotic drug stimulus. Antipsychotic drugs are agents that control agitated psychotic behaviour, alleviate acute psychotic states, reduce psychotic symptoms, and exert a quieting effect. [CHEBI:35476, GOC:pr]
LRRC8C	chr1	90098631	90398809	300179	11	22	13	8	184	139	145	2.27436	2.03e-06	Neg.Binomial.W	4.09e-06	0.0449732	0.51969	0.474717	P1 - B-cell	ENSG00000171488	LRRC8C	12053	3.26493	6.02217	11.5261	3.39e-09	0.000168747	11.2376	84230	uncharacterized LOC101927933	The lipid bilayer surrounding the endoplasmic reticulum. [GOC:mah]
MKX	chr10	27961803	28034989	73187	4	3	1	1	51	35	25	3.16875	1.96e-07	Neg.Binomial.W	4.69e-07	0.0307432	0.505554	0.474811	P1 - B-cell	ENSG00000150051	MKX	4107	5.51372	-4.21593	9.90252	2.94e-08	0.00145145	9.32561	283078	mohawk homeobox	The process whose specific outcome is the progression of a tendon sheath over time, from its formation to the mature structure. A tendon sheath is a layer of membrane around a tendon. It permits the tendon to move. [PMID:20696843]
HSPD1	chr2	198351305	198381461	30157	1	0	3	0	19	12	15	2.43944	0.00066437	Neg.Binomial.W	0.000894733	0.0331598	0.50845	0.47529	P2 - B-cell	ENSG00000144381	HSPD1	4245	1.30146	8.00033	9.35588	6.45e-08	0.00319597	7.98965	3329	heat shock 60kDa protein 1 (chaperonin)	The process of assisting in the folding of a nascent peptide chain into its correct tertiary structure. [GOC:mb]
TALDO1	chr11	747329	765024	17696	1	0	0	0	3	13	10	2.39182	4.33e-06	Neg.Binomial	8.28e-06	0.0141275	0.489753	0.475625	P2 - B-cell	ENSG00000177156	TALDO1	3005	2.86548	5.78097	10.2297	1.86e-08	0.000927224	9.45389	6888	transaldolase 1	The chemical reactions and pathways resulting in the formation of xylulose, the ketopentose threo-2-pentulose. [ISBN:0198547684]
PCLO	chr7	82383321	82792246	408926	15	12	31	4	353	185	92	2.38407	1.92e-08	Neg.Binomial	5.47e-08	0.0379042	0.51354	0.475636	P1 - B-cell	ENSG00000186472	PCLO	22894	9.81442	-2.05814	12.3479	1.24e-09	6.21e-05	12.4121	27445	piccolo presynaptic cytomatrix protein	Interacting selectively and non-covalently with profilin, an actin-binding protein that forms a complex with G-actin and prevents it from polymerizing to form F-actin. [ISBN:0721662544]
RRAGD	chr6	90074355	90121989	47635	1	3	0	0	26	26	19	2.90508	6.53e-06	Neg.Binomial.W	1.21e-05	0.020993	0.496834	0.475841	P1 - B-cell	ENSG00000025039	RRAGD	5072	2.45867	3.64347	9.19119	8.23e-08	0.00404781	8.20931	58528	Ras-related GTP binding D	Any process that results in a change in state or activity of a cell (in terms of movement, secretion, enzyme production, gene expression, etc.) as a result of an amino acid stimulus. An amino acid is a carboxylic acids containing one or more amino groups. [CHEBI:33709, GOC:mah]
TRAF5	chr1	211499957	211548288	48332	1	1	0	2	21	27	24	2.93464	1.32e-13	Neg.Binomial.W	8.33e-13	0.0206902	0.496565	0.475875	P2 - B-cell	ENSG00000082512	TRAF5	9022	-3.83087	6.49464	-16.9437	1.07e-11	5.43e-07	17.1781	7188	TNF receptor-associated factor 5	Interacting selectively and non-covalently with any thioesterase enzyme. [GOC:dl]
FGD6	chr12	95470525	95611258	140734	7	10	7	0	61	81	77	2.37507	0.0291852	Neg.Binomial.W	0.0303835	0.0426336	0.518709	0.476075	P1 - B-cell	ENSG00000180263	FGD6	10044	3.47888	2.94737	12.0657	1.74e-09	8.7e-05	12.0749	55785	FYVE, RhoGEF and PH domain containing 6	Interacting selectively and non-covalently with a small monomeric GTPase. [GOC:mah]
PTPLAD2	chr9	20995306	21031635	36330	3	2	3	0	14	26	18	2.14582	1.57e-05	Neg.Binomial.W	2.72e-05	0.0550509	0.532159	0.477108	P2 - B-cell	ENSG00000188921	PTPLAD2	5662	2.20678	5.85849	10.6129	1.11e-08	0.000552469	10.0376	401494	protein tyrosine phosphatase-like A domain containing 2	The chemical reactions and pathways resulting in the formation of a fatty acid, any of the aliphatic monocarboxylic acids that can be liberated by hydrolysis from naturally occurring fats and oils. Fatty acids are predominantly straight-chain acids of 4 to 24 carbon atoms, which may be saturated or unsaturated; branched fatty acids and hydroxy fatty acids also occur, and very long chain acids of …
STYK1	chr12	10771538	10826917	55380	4	1	1	0	25	34	25	2.77898	0.000783352	Neg.Binomial.W	0.00104232	0.0270856	0.505598	0.478512	P3 - B-cell	ENSG00000060140	STYK1	3424	8.22327	-1.26978	9.92622	2.84e-08	0.00142345	9.33633	55359	serine/threonine/tyrosine kinase 1	Catalysis of the reaction: ATP + a non-membrane spanning protein L-tyrosine = ADP + a non-membrane spanning protein L-tyrosine phosphate. [EC:2.7.10.2]
ADAM17	chr2	9628615	9695921	67307	3	4	1	3	33	32	40	2.77778	1.88e-12	Neg.Binomial.W	9.98e-12	0.0408576	0.520005	0.479148	P2 - B-cell	ENSG00000151694	ADAM17	5491	-1.44018	6.27555	-8.96388	1.16e-07	0.00571696	7.63888	6868	ADAM metallopeptidase domain 17	Any process that modulates the frequency, rate, or extent of mast cell apoptotic process. [GOC:add, GOC:mtg_apoptosis]
NA	chr19	34745456	34846471	101016	10	14	12	1	48	49	76	2.03023	5.99e-06	Neg.Binomial	1.12e-05	0.0915697	0.570867	0.479297	P2 - B-cell	ENSG00000166398	KIAA0355	6705	-3.43738	5.33317	-15.8869	2.87e-11	1.45e-06	16.1949	9710	NA	NA
PTPRM	chr18	7567817	8406859	839043	40	24	16	7	376	701	195	3.2006	0.0058573	Neg.Binomial.W	0.00687612	0.0259224	0.505338	0.479415	P2 - B-cell	ENSG00000173482	PTPRM	5436	6.7229	2.79764	9.98761	2.61e-08	0.00129604	9.43291	5797	protein tyrosine phosphatase, receptor type, M	Combining with a signal and transmitting the signal from one side of the membrane to the other to initiate a change in cell activity by catalysis of the reaction: protein tyrosine phosphate + H2O = protein tyrosine + phosphate. [EC:3.1.3.48]
EED	chr11	85955586	85989781	34196	5	2	5	1	16	21	22	2.05277	0.000204508	Neg.Binomial.W	0.000296812	0.0950404	0.575116	0.480076	P2 - B-cell	ENSG00000074266	EED	6942	-1.91379	5.44361	-11.5587	3.25e-09	0.000162909	11.4153	8726	embryonic ectoderm development	A condensed mass of compacted chromatin that represents an inactivated X chromosome. [ISBN:0198506732]
PIWIL4	chr11	94277006	94354587	77582	1	5	1	0	38	26	53	2.85263	0.0130382	Neg.Binomial.W	0.0144372	0.0225568	0.502694	0.480137	P2 - B-cell	ENSG00000134627	PIWIL4	4558	2.87688	1.40346	10.351	1.58e-08	0.00078592	9.96477	143689	piwi-like RNA-mediated gene silencing 4	A small cytoplasmic, non-membranous RNA/protein complex aggregates in the primordial germ cells of many higher eukaryotes. [GOC:dph, GOC:kmv, PMID:11262230]
CPNE7	chr16	89642176	89663654	21479	3	1	0	0	6	15	13	2.07944	0.0208281	Neg.Binomial.W	0.0222442	0.0465571	0.527647	0.48109	P2 - B-cell	ENSG00000178773	CPNE7	3048	7.52561	-0.809634	18.3087	3.26e-12	1.65e-07	17.5382	27132	copine VII	The directed movement of substances (such as macromolecules, small molecules, ions) into, out of or within a cell, or between cells, or within a multicellular organism by means of some agent such as a transporter or pore. [GOC:dph, GOC:jl, GOC:mah]
RANBP3L	chr5	36248536	36302216	53681	0	0	2	0	30	32	17	3.3852	6.49e-16	Neg.Binomial	5.24e-15	0.00931428	0.490552	0.481238	P2 - B-cell	ENSG00000164188	RANBP3L	3363	4.43052	-2.90364	8.89851	1.28e-07	0.00630901	7.89477	202151	RAN binding protein 3-like	The directed movement of substances within a cell. [GOC:ai]
S100Z	chr5	76145826	76217475	71650	2	1	2	1	41	29	38	3.4286	2.62e-13	Neg.Binomial.W	1.6e-12	0.0209351	0.502442	0.481507	P1 - B-cell	ENSG00000171643	S100Z	1951	3.90838	0.562779	8.82128	1.44e-07	0.00705303	7.73046	170591	S100 calcium binding protein Z	Interacting selectively and non-covalently with calcium ions (Ca2+). [GOC:ai]
PYGL	chr14	51324609	51411454	86846	13	6	1	3	47	42	54	2.15581	6.71e-06	Neg.Binomial	1.24e-05	0.0662092	0.548864	0.482655	P2 - B-cell	ENSG00000100504	PYGL	4802	3.47969	2.61337	16.7848	1.24e-11	6.27e-07	16.9929	5836	phosphorylase, glycogen, liver	Catalysis of the reaction: glycogen + phosphate = maltodextrin + alpha-D-glucose 1-phosphate. [EC:2.4.1.1, MetaCyc:GLYCOPHOSPHORYL-RXN]
KCNIP2	chr10	103585731	103603677	17947	0	0	0	0	7	9	10	2.70805	5.73e-05	Neg.Binomial.W	9.02e-05	0	0.482903	0.482903	P1 - B-cell	ENSG00000120049	KCNIP2	3346	-4.9307	-1.06408	-9.89041	2.99e-08	0.00147633	9.06133	30819	Kv channel interacting protein 2	Catalysis of the transmembrane transfer of a potassium ion by an outwardly-rectifying voltage-gated channel that produces a transient outward current upon a step change in membrane potential. [GOC:mah, PMID:5575340]
DCBLD2	chr3	98514785	98620533	105749	2	8	4	3	60	64	42	2.61075	0.000285858	Neg.Binomial.W	0.000405594	0.0401895	0.523252	0.483062	P1 - B-cell	ENSG00000057019	DCBLD2	11320	2.56249	3.05641	9.42544	5.83e-08	0.00287001	8.54816	131566	discoidin, CUB and LCCL domain containing 2	Any series of molecular signals initiated by a ligand binding to an receptor located within a cell. [GOC:bf, GOC:mah]
SMC4	chr3	160117062	160152750	35689	5	1	0	1	18	22	17	2.13351	6.86e-10	Neg.Binomial	2.47e-09	0.0490347	0.532377	0.483342	P1 - B-cell	ENSG00000113810	SMC4	8464	2.09229	7.6498	10.7189	9.6e-09	0.000476839	9.97307	10051	structural maintenance of chromosomes 4	A process that is carried out at the cellular level which results in the assembly, arrangement of constituent parts, or disassembly of the kinetochore, a multisubunit complex that is located at the centromeric region of DNA and provides an attachment point for the spindle microtubules. [GOC:ai, GOC:dph, GOC:jl, GOC:mah]
RBFOX2	chr22	36134783	36424473	289691	13	24	13	11	157	178	131	2.28335	3.71e-05	Neg.Binomial.W	6e-05	0.0526423	0.536204	0.483561	P1 - B-cell	ENSG00000100320	RBFOX2	10020	4.47926	0.0987543	11.6582	2.87e-09	0.000143144	11.4502	23543	RNA binding protein, fox-1 homolog (C. elegans) 2	Any process that modulates the rate, frequency, or extent of definitive erythrocyte differentiation. Definitive erythrocyte differentiation occurs as part of the process of definitive hemopoiesis. [GOC:add, GOC:dph, GOC:tb]
SGK1	chr6	134490384	134639250	148867	4	11	4	2	89	78	65	2.71788	0.0035048	Neg.Binomial.W	0.00426975	0.0352664	0.519479	0.484213	P2 - B-cell	ENSG00000118515	SGK1	9992	2.86242	5.77185	10.8647	7.92e-09	0.000396011	10.2653	6446	serum/glucocorticoid regulated kinase 1	A renal system process in which sodium ions are taken up from the collecting ducts and proximal and distal loops of the nephron. [GOC:dph, GOC:mah]
HEMGN	chr9	100689073	100707138	18066	0	4	1	0	15	9	6	1.77307	0.000432245	Neg.Binomial	0.000592917	0.0691907	0.553526	0.484335	P1 - B-cell	ENSG00000136929	HEMGN	2290	7.78713	2.58685	14.5769	1.05e-10	5.3e-06	14.8325	55363	hemogen	Any process that modulates the frequency, rate or extent of osteoblast differentiation. [GOC:go_curators]
ALDOA	chr16	30064411	30081778	17368	1	0	0	0	3	13	10	2.39182	4.33e-06	Neg.Binomial	8.28e-06	0.0143943	0.499002	0.484608	P2 - B-cell	ENSG00000149925	ALDOA	6134	1.57043	6.5154	9.7195	3.81e-08	0.00189131	8.68775	226	aldolase A, fructose-bisphosphate	Interacting selectively and non-covalently with the D- or L-enantiomer of fructose, the ketohexose arabino-hex-2-ulose. [CHEBI:28757, GOC:BHF, GOC:mah]
SIK3	chr11	116714118	116969153	255036	9	12	2	9	87	129	179	2.70062	0.0125389	Neg.Binomial.W	0.0139364	0.0313681	0.516267	0.484899	P1 - B-cell	ENSG00000160584	SIK3	10920	-2.25915	5.61541	-12.5118	1.02e-09	5.12e-05	12.6016	23387	SIK family kinase 3	Catalysis of the transfer of a phosphorus-containing group from one compound (donor) to another (acceptor). [GOC:jl, ISBN:0198506732]
EPB41L3	chr18	5392383	5630640	238258	24	20	8	5	148	152	90	2.09659	0.0367704	Neg.Binomial.W	0.0376398	0.0598091	0.545627	0.485818	P2 - B-cell	ENSG00000082397	EPB41L3	5648	6.32557	2.07141	11.9578	1.98e-09	9.96e-05	12.0063	23136	erythrocyte membrane protein band 4.1-like 3	A process that is carried out at the cellular level which results in the assembly, arrangement of constituent parts, or disassembly of cytoskeletal structures in the cell cortex, i.e. just beneath the plasma membrane. [GOC:dph, GOC:jl, GOC:mah]
RAI14	chr5	34656342	34832732	176391	8	6	10	2	104	70	103	2.84321	5.44e-08	Neg.Binomial.W	1.43e-07	0.03685	0.523458	0.486608	P1 - B-cell	ENSG00000039560	RAI14	7702	6.47775	0.75268	11.6863	2.77e-09	0.000138244	11.677	26064	retinoic acid induced 14	A cellular transport process in which transported substances are moved in membrane-bounded vesicles; transported substances are enclosed in the vesicle lumen or located in the vesicle membrane. The process begins with a step that directs a substance to the forming vesicle, and includes vesicle budding and coating. Vesicles are then targeted to, and fuse with, an acceptor membrane. [GOC:ai, GOC:ma…
PLXDC2	chr10	20105168	20569286	464119	13	9	24	6	191	368	158	2.90623	0.00862347	Neg.Binomial.W	0.00988164	0.0280101	0.514954	0.486944	P2 - B-cell	ENSG00000120594	PLXDC2	3068	6.57698	2.24102	9.21095	7.99e-08	0.00395477	8.31779	84898	plexin domain containing 2	Combining with an extracellular or intracellular messenger to initiate a change in cell activity. [GOC:ceb, ISBN:0198506732]
PPM1H	chr12	63038367	63328817	290451	16	5	12	5	129	201	123	2.87111	0.00298542	Neg.Binomial.W	0.00366468	0.0327078	0.519881	0.487173	P2 - B-cell	ENSG00000111110	PPM1H	6458	6.43533	-0.64158	14.2449	1.49e-10	7.51e-06	14.2019	57460	protein phosphatase, Mg2+/Mn2+ dependent, 1H	Catalysis of a biochemical reaction at physiological temperatures. In biologically catalyzed reactions, the reactants are known as substrates, and the catalysts are naturally occurring macromolecular substances known as enzymes. Enzymes possess specific binding sites for substrates, and are usually composed wholly or largely of protein, but RNA that has catalytic activity (ribozyme) is often also…
ANKRD50	chr4	125585207	125633887	48681	2	5	4	2	29	22	30	2.3482	1.79e-09	Neg.Binomial.W	6.05e-09	0.0667612	0.554631	0.48787	P1 - B-cell	ENSG00000151458	ANKRD50	8794	6.87561	3.1825	19.8296	9.49e-13	4.8e-08	19.5181	57182	ankyrin repeat domain 50	Interacting selectively and non-covalently with any protein or protein complex (a complex of two or more proteins that may include other nonprotein molecules). [GOC:go_curators]
SORBS1	chr10	97071528	97321171	249644	11	10	10	5	127	151	115	2.65288	1.18e-08	Neg.Binomial.W	3.48e-08	0.0360513	0.524747	0.488696	P1 - B-cell	ENSG00000095637	SORBS1	10482	3.74567	1.30765	13.3043	4.13e-10	2.07e-05	13.5543	10580	sorbin and SH3 domain containing 1	An adherens junction which connects a cell to the extracellular matrix. [GOC:hb]
SPARC	chr5	151040657	151066726	26070	0	0	1	0	13	13	13	2.85263	7.91e-10	Neg.Binomial	2.83e-09	0.00958957	0.498657	0.489068	P2 - B-cell	ENSG00000113140	SPARC	4831	4.72694	1.02434	14.5974	1.03e-10	5.21e-06	14.8486	6678	secreted protein, acidic, cysteine-rich (osteonectin)	The volume enclosed by the membrane of an endocytic vesicle. [GOC:pde]
BAI1	chr8	143530791	143626370	95580	0	0	1	0	53	44	44	4.16304	3.61e-18	Neg.Binomial	4.01e-17	0.00261561	0.491735	0.489119	P1 - B-cell	ENSG00000181790	BAI1	7356	-5.61127	-1.62558	-16.4107	1.75e-11	8.81e-07	16.1737	575	brain-specific angiogenesis inhibitor 1	A cell junction that forms a connection between two cells; excludes direct cytoplasmic junctions such as ring canals. [GOC:dgh, GOC:hb, GOC:mah]
C1S	chr12	7096351	7178336	81986	0	2	1	3	41	31	53	3.06027	1e-08	Neg.Binomial.W	2.98e-08	0.0182958	0.508217	0.489921	P1 - B-cell	ENSG00000182326	C1S	6462	3.43197	-0.0983329	11.2417	4.86e-09	0.000241735	11.1227	716	complement component 1, s subcomponent	Interacting selectively and non-covalently with an identical protein or proteins. [GOC:jl]
FAM129B	chr9	130267618	130341268	73651	2	0	1	2	27	40	45	3.27428	8.87e-16	Neg.Binomial.W	7.06e-15	0.0169719	0.506895	0.489923	P2 - B-cell	ENSG00000136830	FAM129B	4631	4.7192	1.35282	10.5168	1.26e-08	0.000628224	10.1733	64855	family with sequence similarity 129, member B	A cell junction at which anchoring proteins (cadherins or integrins) extend through the plasma membrane and are attached to actin filaments. [GOC:mah, http://www.vivo.colostate.edu/hbooks/cmb/cells/pmemb/junctions_a.html, ISBN:0198506732]
RTN4R	chr22	20228938	20270769	41832	1	0	0	1	18	17	28	3.17805	5.14e-16	Neg.Binomial.W	4.2e-15	0.0119526	0.502008	0.490055	P1 - B-cell	ENSG00000040608	RTN4R	3339	5.73394	-1.42327	9.9796	2.63e-08	0.00130299	9.41721	65078	reticulon 4 receptor	Interacting selectively and non-covalently with any protein or protein complex (a complex of two or more proteins that may include other nonprotein molecules). [GOC:go_curators]
INPP5F	chr10	121485609	121588652	103044	2	4	3	1	87	31	41	3.17805	1.66e-05	Neg.Binomial.W	2.87e-05	0.0242615	0.514343	0.490082	P2 - B-cell	ENSG00000198825	INPP5F	6184	-2.73542	4.52616	-17.0147	1.01e-11	5.09e-07	17.2207	22876	inositol polyphosphate-5-phosphatase F	The chemical reactions and pathways resulting in the breakdown of phosphatidylinositol, any glycophospholipid with its sn-glycerol 3-phosphate residue is esterified to the 1-hydroxyl group of 1D-myo-inositol. [GOC:mah]
ARHGAP23	chr17	36584720	36668628	83909	0	0	0	2	40	23	62	3.66478	3.66e-17	Neg.Binomial.W	3.61e-16	0.00595884	0.49657	0.490611	P1 - B-cell	ENSG00000225485	ARHGAP23	6869	7.13409	-1.27814	10.9499	7.08e-09	0.000352076	10.6892	57636	Rho GTPase activating protein 23	The cellular process in which a signal is conveyed to trigger a change in the activity or state of a cell. Signal transduction begins with reception of a signal (e.g. a ligand binding to a receptor or receptor activation by a stimulus such as light), or for signal transduction in the absence of ligand, signal-withdrawal or the activity of a constitutively active receptor. Signal transduction ends…
HECW1	chr7	43152198	43602938	450741	24	21	23	14	208	292	226	2.48565	8.86e-07	Neg.Binomial.W	1.87e-06	0.0454807	0.536894	0.491413	P2 - B-cell	ENSG00000002746	HECW1	11330	3.69353	-1.25715	9.62779	4.34e-08	0.002156	8.97098	23072	HECT, C2 and WW domain containing E3 ubiquitin protein ligase 1	The process in which a ubiquitin group, or multiple groups, are covalently attached to the target protein, thereby initiating the degradation of that protein. [GOC:go_curators]
ALDH5A1	chr6	24495080	24537435	42356	5	3	2	0	24	15	31	2.26322	0.0047199	Neg.Binomial.W	0.00563404	0.0590235	0.550886	0.491863	P1 - B-cell	ENSG00000112294	ALDH5A1	5525	3.12704	5.1409	9.95333	2.73e-08	0.00135176	9.08973	7915	aldehyde dehydrogenase 5 family, member A1	The chemical reactions and pathways involving fatty acids with a chain length of less than C6. [CHEBI:26666, ISBN:0198506732]
PIKFYVE	chr2	209130991	209223475	92485	0	8	1	1	50	44	50	2.98515	4.97e-11	Neg.Binomial	2.13e-10	0.0270314	0.519003	0.491972	P2 - B-cell	ENSG00000115020	PIKFYVE	10832	-1.41703	8.029	-10.0154	2.51e-08	0.00124677	9.01787	200576	phosphoinositide kinase, FYVE finger containing	Catalysis of the reaction: a 1-phosphatidyl-1D-myo-inositol 3-phosphate + ATP = a 1-phosphatidyl-1D-myo-inositol 3,5-bisphosphate + ADP + 2 H(+). [EC:2.7.1.150, RHEA:13612]
WDR64	chr1	241815580	241965435	149856	4	4	10	7	86	96	58	2.41488	3.04e-06	Neg.Binomial.W	5.99e-06	0.0417067	0.533846	0.492139	P3 - B-cell	ENSG00000162843	WDR64	4935	-4.89521	-1.3893	-11.1277	5.62e-09	0.000282779	10.6014	128025	WD repeat domain 64	Interacting selectively and non-covalently with any protein or protein complex (a complex of two or more proteins that may include other nonprotein molecules). [GOC:go_curators]
COBLL1	chr2	165510134	165700189	190056	7	36	10	4	98	106	120	2.0195	5.88e-05	Neg.Binomial	9.25e-05	0.0749779	0.568254	0.493276	P1 - B-cell	ENSG00000082438	COBLL1	17180	-6.61987	3.71268	-12.946	6.18e-10	3.1e-05	13.1539	22837	cordon-bleu WH2 repeat protein-like 1	Interacting selectively and non-covalently with monomeric or multimeric forms of actin, including actin filaments. [GOC:clt]
TNFRSF21	chr6	47199268	47277641	78374	1	5	1	1	62	41	19	3.21442	0.0302637	Neg.Binomial.W	0.0313957	0.0255187	0.51888	0.493361	P1 - B-cell	ENSG00000146072	TNFRSF21	3595	6.54035	1.94949	24.5322	3.41e-14	1.73e-09	22.482	27242	tumor necrosis factor receptor superfamily, member 21	Any apoptotic process in a neuron, the basic cellular unit of nervous tissue. Each neuron consists of a body, an axon, and dendrites. Their purpose is to receive, conduct, and transmit impulses in the nervous system. [CL:0000540, GOC:mtg_apoptosis, MeSH:A.08.663]
KCNS3	chr2	18059114	18542882	483769	16	10	14	9	244	288	221	2.87066	1.01e-14	Neg.Binomial.W	7.45e-14	0.025322	0.518843	0.493521	P1 - B-cell	ENSG00000170745	KCNS3	3131	5.75077	-2.44809	10.9432	7.14e-09	0.000355164	10.6761	3790	potassium voltage-gated channel, delayed-rectifier, subfamily S, member 3	Catalysis of the transmembrane transfer of a potassium ion by a delayed rectifying voltage-gated channel. A delayed rectifying current-voltage relation is one where channel activation kinetics are time-dependent, and activation is slow. [GOC:mah, PMID:11343411, PMID:2462513]
TMPRSS15	chr21	19641433	19858197	216765	19	15	13	5	150	136	74	2.22149	0.0126419	Neg.Binomial.W	0.0140246	0.0599728	0.553595	0.493622	P1 - B-cell	ENSG00000154646	TMPRSS15	4233	8.12048	-0.676544	17.2257	8.33e-12	4.2e-07	17.0906	5651	transmembrane protease, serine 15	Dense covering of microvilli on the apical surface of epithelial cells in tissues such as the intestine, kidney, and choroid plexus; the microvilli aid absorption by increasing the surface area of the cell. [GOC:sl, ISBN:0815316194]
WSCD2	chr12	108523248	108644314	121067	1	1	7	1	66	59	62	3.46574	0.0335087	Neg.Binomial.W	0.0346004	0.0206497	0.514866	0.494217	P2 - B-cell	ENSG00000075035	WSCD2	6557	-5.71305	-3.49129	-9.02023	1.06e-07	0.00525411	8.01535	9671	WSC domain containing 2	Penetrating at least one phospholipid bilayer of a membrane. May also refer to the state of being buried in the bilayer with no exposure outside the bilayer. When used to describe a protein, indicates that all or part of the peptide sequence is embedded in the membrane. [GOC:go_curators]
FBXW11	chr5	171288553	171433877	145325	2	13	2	2	73	82	75	2.83855	2e-07	Neg.Binomial	4.76e-07	0.0326854	0.527553	0.494868	P2 - B-cell	ENSG00000072803	FBXW11	5577	-1.4459	6.18559	-10.3783	1.52e-08	0.00075723	9.7586	23291	F-box and WD repeat domain containing 11	Any process that activates or increases the frequency, rate or extent of a circadian rhythm behavior. [GOC:go_curators]
OSBPL3	chr7	24836158	25021253	185096	18	26	17	3	103	112	108	1.78619	2.36e-06	Neg.Binomial	4.71e-06	0.0864416	0.58168	0.495239	P1 - B-cell	ENSG00000070882	OSBPL3	8100	-2.80736	5.38636	-9.07433	9.8e-08	0.00481614	8.00942	26031	oxysterol binding protein-like 3	Interacting selectively and non-covalently with cholesterol (cholest-5-en-3-beta-ol); the principal sterol of vertebrates and the precursor of many steroids, including bile acids and steroid hormones. [GOC:jl, ISBN:0198506732]
TMEM233	chr12	120031264	120079363	48100	0	0	6	0	33	27	16	2.44717	3.56e-05	Neg.Binomial	5.8e-05	0.031185	0.526681	0.495495	P1 - B-cell	ENSG00000224982	TMEM233	1638	5.49849	-4.92575	15.0293	6.64e-11	3.34e-06	14.9375	387890	transmembrane protein 233	Any process that results in a change in state or activity of a cell or an organism (in terms of movement, secretion, enzyme production, gene expression, etc.) as a result of a biotic stimulus, a stimulus caused or produced by a living organism. [GOC:hb]
KIAA1217	chr10	23983675	24836772	853098	20	10	15	10	436	569	307	3.57136	8.7e-07	Neg.Binomial.W	1.84e-06	0.0161177	0.512641	0.496524	P2 - B-cell	ENSG00000120549	KIAA1217	10667	5.40833	-2.6028	11.6314	2.97e-09	0.000148791	11.5081	56243	KIAA1217	The process, occurring during the embryonic phase, whose specific outcome is the progression of the skeleton over time, from its formation to the mature structure. [GOC:dph, GOC:dsf, GOC:jid, GOC:tb, PMID:16049113]
NRXN3	chr14	78708734	80330762	1622029	87	51	55	32	1203	746	637	2.52185	0.000106135	Neg.Binomial.W	0.000160059	0.0346788	0.531433	0.496754	P1 - B-cell	ENSG00000021645	NRXN3	11372	10.7351	-2.0726	31.1826	7.7e-16	3.9e-11	25.2673	9369	neurexin 3	Any process that increases the extent of synapse maturation, the process that organizes a synapse so that it attains its fully functional state. [GOC:ascb_2009, GOC:dph, GOC:tb]
CKAP4	chr12	106631655	106698057	66403	5	3	0	0	42	32	31	2.68558	0.013205	Neg.Binomial.W	0.0145946	0.0301191	0.527085	0.496965	P2 - B-cell	ENSG00000136026	CKAP4	3638	-3.12723	3.71902	-9.05893	1e-07	0.00495829	8.05167	10970	cytoskeleton-associated protein 4	Any process that modulates the frequency, rate or extent of transcription elongation, the extension of an RNA molecule after transcription initiation and promoter clearance by the addition of ribonucleotides catalyzed by a DNA-dependent RNA polymerase. [GOC:mah, GOC:txnOH]
ANKRD13B	chr17	27916801	27941779	24979	0	1	0	0	14	12	12	2.99573	8.82e-11	Neg.Binomial	3.66e-10	0.0100084	0.507093	0.497084	P2 - B-cell	ENSG00000198720	ANKRD13B	3468	3.44181	-0.37024	9.31986	6.8e-08	0.0033692	8.52299	124930	ankyrin repeat domain 13B	A prelysosomal endocytic organelle differentiated from early endosomes by lower lumenal pH and different protein composition. Late endosomes are more spherical than early endosomes and are mostly juxtanuclear, being concentrated near the microtubule organizing center. [PMID:11964142, PMID:2557062]
ANKRD44	chr2	197831741	198175897	344157	8	37	13	5	201	175	185	2.46573	1.02e-07	Neg.Binomial	2.57e-07	0.045764	0.543357	0.497593	P1 - B-cell	ENSG00000065413	ANKRD44	9228	-2.83395	7.25258	-10.1375	2.11e-08	0.00104631	9.38026	91526	ankyrin repeat domain 44	Interacting selectively and non-covalently with any protein or protein complex (a complex of two or more proteins that may include other nonprotein molecules). [GOC:go_curators]
ZFP37	chr9	115800660	115819039	18380	0	0	1	1	22	4	3	2.46621	0.000356386	Neg.Binomial.W	0.000495756	0.0272035	0.525934	0.498731	P1 - B-cell	ENSG00000136866	ZFP37	6354	-5.09206	0.851152	-10.8272	8.32e-09	0.000413378	10.182	7539	ZFP37 zinc finger protein	Any process that modulates the frequency, rate or extent of cellular DNA-dependent transcription. [GOC:go_curators, GOC:txnOH]
ADAMTSL1	chr9	18473892	18910948	437057	20	4	30	10	306	201	195	2.58861	1.21e-09	Neg.Binomial	4.17e-09	0.0366085	0.535399	0.498791	P1 - B-cell	ENSG00000178031	ADAMTSL1	12519	4.50446	-4.31417	9.52225	5.06e-08	0.00249464	8.76915	92949	ADAMTS-like 1	Catalysis of the hydrolysis of a peptide bond. A peptide bond is a covalent bond formed when the carbon atom from the carboxyl group of one amino acid shares electrons with the nitrogen atom from the amino group of a second amino acid. [GOC:jl, ISBN:0815332181]
SRGAP3	chr3	9022275	9404737	382463	15	2	18	3	259	197	145	3.05104	8.31e-09	Neg.Binomial	2.5e-08	0.024839	0.523798	0.498959	P1 - B-cell	ENSG00000196220	SRGAP3	18924	3.27745	1.88186	12.6915	8.29e-10	4.15e-05	12.869	9901	SLIT-ROBO Rho GTPase activating protein 3	The cellular process in which a signal is conveyed to trigger a change in the activity or state of a cell. Signal transduction begins with reception of a signal (e.g. a ligand binding to a receptor or receptor activation by a stimulus such as light), or for signal transduction in the absence of ligand, signal-withdrawal or the activity of a constitutively active receptor. Signal transduction ends…
HHIP	chr4	145567173	145666423	99251	0	6	4	1	56	65	36	2.69345	0.0194257	Neg.Binomial.W	0.0209087	0.0277075	0.527283	0.499575	P1 - B-cell	ENSG00000164161	HHIP	12074	3.25524	1.12605	12.1714	1.53e-09	7.66e-05	12.2528	64399	hedgehog interacting protein	Catalysis of an oxidation-reduction (redox) reaction in which a CH-OH group acts as a hydrogen or electron donor and reduces a quinone or a similar acceptor molecule. [GOC:ai]
TDRD9	chr14	104394799	104519004	124206	6	2	10	3	63	103	36	2.44311	0.0199025	Neg.Binomial.W	0.0213585	0.0422685	0.54211	0.499842	P2 - B-cell	ENSG00000156414	TDRD9	5480	6.57789	1.15363	9.60313	4.5e-08	0.00223359	8.84572	122402	tudor domain containing 9	A P granule that contains the PIWIL4-TDRD9 module, a set of proteins that act in the secondary piRNA pathway. [GOC:sp, PMID:20011505]
DOCK1	chr10	128593978	129250781	656804	37	12	19	10	469	375	203	2.8797	0.0194566	Neg.Binomial.W	0.0209179	0.0296892	0.531361	0.501672	P1 - B-cell	ENSG00000150760	DOCK1	8079	7.89309	-1.63254	12.6353	8.85e-10	4.43e-05	12.6522	1793	dedicator of cytokinesis 1	The selective, non-covalent, often stoichiometric, interaction of a molecule with one or more specific sites on another molecule. [GOC:ceb, GOC:mah, ISBN:0198506732]
STEAP1B	chr7	22459063	22672544	213482	5	6	5	1	116	107	112	3.18727	9.28e-08	Neg.Binomial.W	2.35e-07	0.019908	0.523073	0.503165	P2 - B-cell	ENSG00000105889	STEAP1B	2316	-9.1321	-1.31662	-12.9071	6.47e-10	3.25e-05	12.7149	256227	STEAP family member 1B	Penetrating at least one phospholipid bilayer of a membrane. May also refer to the state of being buried in the bilayer with no exposure outside the bilayer. When used to describe a protein, indicates that all or part of the peptide sequence is embedded in the membrane. [GOC:go_curators]
DYSF	chr2	71680852	71913898	233047	6	4	9	8	118	142	113	3.08966	1.17e-22	Neg.Binomial.W	2.44e-21	0.0289641	0.533512	0.504548	P3 - B-cell	ENSG00000135636	DYSF	8386	4.39906	0.53967	9.00995	1.08e-07	0.00539094	8.07747	8291	dysferlin	The resealing of a cell plasma membrane after cellular wounding due to, for instance, mechanical stress. [GOC:add, PMID:12925704]
GINS3	chr16	58328984	58440048	111065	6	2	5	4	60	65	56	2.59027	1.09e-12	Neg.Binomial.W	5.96e-12	0.0382659	0.543225	0.50496	P1 - B-cell	ENSG00000181938	GINS3	5105	3.31474	2.7158	15.606	3.76e-11	1.89e-06	15.9279	64785	GINS complex subunit 3 (Psf3 homolog)	The cellular metabolic process in which a cell duplicates one or more molecules of DNA. DNA replication begins when specific sequences, known as origins of replication, are recognized and bound by initiation proteins, and ends when the original DNA molecule has been completely duplicated and the copies topologically separated. The unit of replication usually corresponds to the genome of the cell,…
FSTL4	chr5	132532147	132948255	416109	14	3	9	2	200	274	178	3.32471	0.0113666	Neg.Binomial.W	0.0127292	0.0168225	0.522299	0.505477	P2 - B-cell	ENSG00000053108	FSTL4	6733	5.74165	-1.49791	14.0371	1.86e-10	9.36e-06	14.1509	23105	follistatin-like 4	Interacting selectively and non-covalently with calcium ions (Ca2+). [GOC:ai]
ITSN1	chr21	35014706	35272165	257460	10	3	4	5	120	141	147	3.46826	1.83e-27	Neg.Binomial.W	5.79e-26	0.0213625	0.528237	0.506875	P1 - B-cell	ENSG00000205726	ITSN1	21702	2.40375	3.12104	12.4192	1.14e-09	5.71e-05	12.5458	6453	intersectin 1 (SH3 domain protein)	A series of molecular signals initiated by the binding of a neurotrophin to a receptor on the surface of the target cell where the receptor possesses tyrosine kinase activity, and ending with regulation of a downstream cellular process, e.g. transcription. [GOC:bf, GOC:ceb, GOC:jc, GOC:signaling, PMID:12065629, Wikipedia:Trk_receptor]
GNG2	chr14	52292913	52446060	153148	15	13	5	3	88	77	95	2.13508	0.0216404	Neg.Binomial.W	0.0230148	0.0587667	0.565901	0.507135	P2 - B-cell	ENSG00000186469	GNG2	6374	-2.20773	7.08911	-9.46348	5.51e-08	0.00273241	8.47467	54331	guanine nucleotide binding protein (G protein), gamma 2	Any process that results in a change in state or activity of a cell (in terms of movement, secretion, enzyme production, gene expression, etc.) as a result of a catecholamine stimulus. A catecholamine is any of a group of biogenic amines that includes 4-(2-aminoethyl)pyrocatechol [4-(2-aminoethyl)benzene-1,2-diol] and derivatives formed by substitution. [CHEBI:33567, GOC:BHF, GOC:mah]
UGT8	chr4	115519611	115599380	79770	2	11	0	1	52	39	41	2.34534	8.72e-05	Neg.Binomial	0.000133247	0.0438761	0.551586	0.50771	P1 - B-cell	ENSG00000174607	UGT8	4699	-3.96556	2.42471	-11.933	2.05e-09	0.000102122	11.9739	7368	UDP glycosyltransferase 8	Catalysis of the reaction: UDP-galactose + 2-(2-hydroxyacyl)sphingosine = UDP + 1-(beta-D-galactosyl)-2-(2-hydroxyacyl)sphingosine. [EC:2.4.1.45]
FCRL5	chr1	157483167	157522310	39144	3	4	0	0	19	21	25	2.57476	0.00107459	Neg.Binomial.W	0.00140457	0.0447067	0.553512	0.508805	P1 - B-cell	ENSG00000143297	FCRL5	12440	-6.50564	2.82773	-9.21053	8e-08	0.00393337	8.36158	83416	Fc receptor-like 5	Interacting selectively and non-covalently with any protein or protein complex (a complex of two or more proteins that may include other nonprotein molecules). [GOC:go_curators]
MARK4	chr19	45754550	45808541	53992	5	3	3	7	20	32	44	1.91629	5.08e-05	Neg.Binomial.W	8.03e-05	0.0833457	0.59268	0.509335	P1 - B-cell	ENSG00000007047	MARK4	5299	1.74882	3.23233	8.9917	1.11e-07	0.00544989	7.89699	57787	MAP/microtubule affinity-regulating kinase 4	Catalysis of the transfer of a phosphorus-containing group from one compound (donor) to another (acceptor). [GOC:jl, ISBN:0198506732]
IGFBP7	chr4	57896939	57976551	79613	7	4	4	0	39	41	53	2.2698	0.00788136	Neg.Binomial.W	0.00910176	0.0471029	0.55686	0.509758	P2 - B-cell	ENSG00000163453	IGFBP7	1815	6.78082	-3.01604	17.4858	6.62e-12	3.35e-07	17.229	3490	insulin-like growth factor binding protein 7	The process whose specific outcome is the progression of the inner ear over time, from its formation to the mature structure. [GOC:sr]
MAPK4	chr18	48086484	48258196	171713	6	2	2	1	101	100	70	3.47266	0.000294076	Neg.Binomial.W	0.000415594	0.0160151	0.526072	0.510057	P2 - B-cell	ENSG00000141639	MAPK4	4736	4.06634	-4.81275	11.9123	2.1e-09	0.000105284	11.6821	5596	mitogen-activated protein kinase 4	An intracellular protein kinase cascade containing at least a MAPK, a MAPKK and a MAP3K. The cascade can also contain two additional tiers: the upstream MAP4K and the downstream MAP Kinase-activated kinase (MAPKAPK). The kinases in each tier phosphorylate and activate the kinases in the downstream tier to transmit a signal within a cell. [GOC:bf, GOC:mtg_signaling_feb11, PMID:20811974, PMID:95612…
PLEKHA5	chr12	19282648	19529334	246687	18	14	7	7	133	115	164	2.41419	2.7e-07	Neg.Binomial.W	6.33e-07	0.0466178	0.556711	0.510093	P1 - B-cell	ENSG00000052126	PLEKHA5	12641	3.5881	4.39913	18.5706	2.62e-12	1.32e-07	18.5595	54477	pleckstrin homology domain containing, family A member 5	Interacting selectively and non-covalently with phosphatidylinositol, any glycophospholipid with its sn-glycerol 3-phosphate residue is esterified to the 1-hydroxyl group of 1D-myo-inositol. [ISBN:0198506732]
ACSL1	chr4	185676749	185747972	71224	1	1	1	1	40	36	36	4.25797	4.81e-20	Neg.Binomial.W	6.38e-19	0.0140402	0.524168	0.510128	P2 - B-cell	ENSG00000151726	ACSL1	6136	3.34012	4.58369	9.06811	9.89e-08	0.00489062	7.75285	2180	acyl-CoA synthetase long-chain family member 1	Any process that increases the rate, frequency, or extent of protein serine/threonine kinase activity. [GOC:mah]
CNN3	chr1	95362507	95392834	30328	2	0	3	1	14	15	22	2.48491	3.93e-09	Neg.Binomial.W	1.25e-08	0.0494592	0.560538	0.511079	P1 - B-cell	ENSG00000117519	CNN3	2829	2.75519	4.02009	14.1577	1.63e-10	8.2e-06	14.4432	1266	calponin 3, acidic	Interacting selectively and non-covalently with troponin C, the calcium-binding subunit of the troponin complex. [GOC:mah, ISBN:0815316194]
PKD2	chr4	88928820	88998929	70110	0	5	0	1	33	33	46	2.99096	0.0260344	Neg.Binomial.W	0.0272793	0.021395	0.532497	0.511102	P1 - B-cell	ENSG00000118762	PKD2	5498	3.49409	4.3667	14.7365	8.94e-11	4.5e-06	15.0585	5311	polycystic kidney disease 2 (autosomal dominant)	The process whose specific outcome is the progression of the metanephric distal tubule over time, from its formation to the mature structure. The metanephric distal tubule is a metanephric nephron tubule that begins at the metanephric macula densa and extends to the metanephric connecting tubule. [GOC:mtg_kidney_jan10]
KLRF2	chr12	10034088	10048432	14345	1	1	1	1	7	9	9	2.70805	7.53e-06	Neg.Binomial.W	1.38e-05	0.0697107	0.580923	0.511212	P1 - B-cell	ENSG00000256797	KLRF2	731	4.32146	-3.98732	9.09827	9.45e-08	0.00464674	8.15902	100431172	killer cell lectin-like receptor subfamily F, member 2	The regulated release of cytokines from a cell. Cytokines are any of a group of proteins that function to control the survival, growth and differentiation of tissues and cells, and which have autocrine and paracrine activity. [GOC:ai, GOC:bf, ISBN:0198599471]
PSKH2	chr8	87060602	87100850	40249	1	1	0	1	30	18	16	3.06027	3.25e-10	Neg.Binomial.W	1.25e-09	0.018634	0.530034	0.5114	P1 - B-cell	ENSG00000147613	PSKH2	1662	4.66535	-5.07753	9.1943	8.19e-08	0.00402923	8.32436	85481	protein serine kinase H2	Catalysis of the transfer of a phosphorus-containing group from one compound (donor) to another (acceptor). [GOC:jl, ISBN:0198506732]
FAM19A1	chr3	68053359	68594776	541418	18	20	28	5	493	191	201	2.75249	0.0357835	Neg.Binomial.W	0.0367355	0.0327843	0.544866	0.512081	P1 - B-cell	ENSG00000183662	FAM19A1	2915	8.80376	-0.655228	20.1231	7.55e-13	3.82e-08	18.8251	407738	family with sequence similarity 19 (chemokine (C-C motif)-like), member A1	The irregular network of unit membranes, visible only by electron microscopy, that occurs in the cytoplasm of many eukaryotic cells. The membranes form a complex meshwork of tubular channels, which are often expanded into slitlike cavities called cisternae. The ER takes two forms, rough (or granular), with ribosomes adhering to the outer surface, and smooth (with no ribosomes attached). [ISBN:019…
LILRA2	chr19	55084387	55099027	14641	0	2	0	0	10	11	3	2.14843	0.00149655	Neg.Binomial.W	0.0019152	0.0341507	0.546411	0.51226	P1 - B-cell	ENSG00000239998	LILRA2	2622	8.3801	0.302176	17.7645	5.19e-12	2.62e-07	17.3751	11027	leukocyte immunoglobulin-like receptor, subfamily A (with TM domain), member 2	Interacting selectively and non-covalently with any protein or protein complex (a complex of two or more proteins that may include other nonprotein molecules). [GOC:go_curators]
AKR1C3	chr10	5077549	5149878	72330	6	3	1	0	43	37	39	2.51102	0.015966	Neg.Binomial.W	0.0174184	0.0345638	0.548412	0.513849	P1 - B-cell	ENSG00000196139	AKR1C3	3024	6.90028	0.409981	9.28823	7.13e-08	0.00350777	8.47919	8644	aldo-keto reductase family 1, member C3	Catalysis of an oxidation-reduction (redox) reaction, a reversible chemical reaction in which the oxidation state of an atom or atoms within a molecule is altered. One substrate acts as a hydrogen or electron donor and becomes oxidized, while the other acts as hydrogen or electron acceptor and becomes reduced. [GOC:go_curators]
PXT1	chr6	36358328	36410666	52339	1	0	1	1	30	25	28	3.3852	1.89e-22	Neg.Binomial.W	3.81e-21	0.0143297	0.528605	0.514276	P2 - B-cell	ENSG00000179165	PXT1	2108	4.75329	-2.33563	9.1302	9.01e-08	0.00445801	8.23508	222659	peroxisomal, testis specific 1	A small organelle enclosed by a single membrane, and found in most eukaryotic cells. Contains peroxidases and other enzymes involved in a variety of metabolic processes including free radical detoxification, lipid catabolism and biosynthesis, and hydrogen peroxide metabolism. [GOC:pm, PMID:9302272, UniProtKB-KW:KW-0576]
CYTIP	chr2	158271131	158345473	74343	1	24	2	0	40	42	53	1.97936	0.00835288	Neg.Binomial	0.00958395	0.0907954	0.605302	0.514507	P1 - B-cell	ENSG00000115165	CYTIP	3428	-2.97722	8.40925	-8.66488	1.83e-07	0.00896215	7.0738	9595	cytohesin 1 interacting protein	Any process that modulates the frequency, rate or extent of attachment of a cell to another cell or to the extracellular matrix. [GOC:mah]
MPP3	chr17	41878167	41910538	32372	1	0	1	2	17	21	15	2.80336	1.16e-12	Neg.Binomial.W	6.34e-12	0.0308909	0.545739	0.514848	P2 - B-cell	ENSG00000161647	MPP3	4652	4.9247	-3.90576	9.33144	6.69e-08	0.00331247	8.52791	4356	membrane protein, palmitoylated 3 (MAGUK p55 subfamily member 3)	Interacting selectively and non-covalently with a PDZ domain of a protein, a domain found in diverse signaling proteins. [GOC:go_curators, Pfam:PF00595]
UNC79	chr14	93799565	94174222	374658	37	27	19	6	239	240	167	2.2564	0.0332804	Neg.Binomial.W	0.0343846	0.0593875	0.574746	0.515359	P1 - B-cell	ENSG00000133958	UNC79	12535	6.76384	0.278109	30.9048	8.87e-16	4.5e-11	25.1364	57578	unc-79 homolog (C. elegans)	The selective, non-covalent, often stoichiometric, interaction of a molecule with one or more specific sites on another molecule. [GOC:ceb, GOC:mah, ISBN:0198506732]
CSF1R	chr5	149432854	149492935	60082	4	2	2	0	20	31	48	2.77259	0.000130366	Neg.Binomial.W	0.000193802	0.0332878	0.549249	0.515962	P2 - B-cell	ENSG00000182578	CSF1R	5172	5.14969	1.08593	13.8422	2.29e-10	1.15e-05	14.1081	1436	colony stimulating factor 1 receptor	Combining with macrophage colony-stimulating factor (M-CSF) and transmitting the signal from one side of the membrane to the other to initiate a change in cell activity by catalysis of the reaction: ATP + a protein-L-tyrosine = ADP + a protein-L-tyrosine phosphate. [GOC:mah, GOC:signaling]
TANK	chr2	161993419	162092732	99314	6	12	6	3	62	58	54	2.13351	0.00080833	Neg.Binomial.W	0.00107234	0.0679662	0.584006	0.51604	P1 - B-cell	ENSG00000136560	TANK	5579	-3.0955	6.38407	-16.4023	1.76e-11	8.88e-07	16.6805	10010	TRAF family member-associated NFKB activator	The process in which a signal is passed on to downstream components within the cell through the I-kappaB-kinase (IKK)-dependent activation of NF-kappaB. The cascade begins with activation of a trimeric IKK complex (consisting of catalytic kinase subunits IKKalpha and/or IKKbeta, and the regulatory scaffold protein NEMO) and ends with the regulation of transcription of target genes by NF-kappaB. I…
DOCK10	chr2	225629807	225907162	277356	18	24	6	2	137	174	156	2.72174	3.95e-10	Neg.Binomial	1.48e-09	0.0450684	0.561252	0.516184	P2 - B-cell	ENSG00000135905	DOCK10	11147	-2.52745	7.67505	-14.7178	9.11e-11	4.6e-06	14.9539	55619	dedicator of cytokinesis 10	The selective, non-covalent, often stoichiometric, interaction of a molecule with one or more specific sites on another molecule. [GOC:ceb, GOC:mah, ISBN:0198506732]
FLNB	chr3	57994127	58157982	163856	7	2	6	0	69	96	100	2.95177	0.0114676	Neg.Binomial.W	0.0128261	0.0228859	0.539091	0.516205	P2 - B-cell	ENSG00000136068	FLNB	13956	1.38101	6.78426	8.62409	1.95e-07	0.00959976	6.91856	2317	filamin B, beta	A contractile actin filament bundle that consists of short actin filaments with alternating polarity, cross-linked by alpha-actinin and possibly other actin bundling proteins, and with myosin present in a periodic distribution along the fiber. [PMID:16651381]
ZNF462	chr9	109625378	109775915	150538	4	7	3	3	78	101	67	2.88045	1.86e-09	Neg.Binomial.W	6.27e-09	0.0282321	0.544713	0.516481	P1 - B-cell	ENSG00000148143	ZNF462	12259	7.02453	0.577852	12.6261	8.95e-10	4.48e-05	12.6347	58499	zinc finger protein 462	Any process that results in the specification, formation or maintenance of the physical structure of eukaryotic chromatin. [GOC:mah]
NEGR1	chr1	71868625	72748417	879793	34	54	54	19	578	456	452	2.45243	0.00147891	Neg.Binomial.W	0.00189536	0.0457494	0.563011	0.517262	P1 - B-cell	ENSG00000172260	NEGR1	6404	9.61381	0.635425	15.2825	5.16e-11	2.6e-06	15.4932	257194	neuronal growth regulator 1	Tethered to a membrane by a covalently attached anchor, such as a lipid group, that is embedded in the membrane. When used to describe a protein, indicates that none of the peptide sequence is embedded in the membrane. [GOC:mah]
PTPRG	chr3	61547243	62283288	736046	35	25	25	16	532	446	240	2.7681	0.000104087	Neg.Binomial.W	0.000157238	0.0343049	0.551596	0.517291	P1 - B-cell	ENSG00000144724	PTPRG	14629	3.11955	1.41999	16.7953	1.23e-11	6.19e-07	17.0401	5793	protein tyrosine phosphatase, receptor type, G	Combining with a signal and transmitting the signal from one side of the membrane to the other to initiate a change in cell activity by catalysis of the reaction: protein tyrosine phosphate + H2O = protein tyrosine + phosphate. [EC:3.1.3.48]
SART3	chr12	108916357	108955176	38820	2	2	0	1	19	20	25	2.68558	1.83e-12	Neg.Binomial.W	9.79e-12	0.0321999	0.549545	0.517345	P2 - B-cell	ENSG00000075856	SART3	7270	-1.7295	6.89068	-13.4085	3.68e-10	1.85e-05	13.5675	9733	squamous cell carcinoma antigen recognized by T cells 3	A discrete extra-nucleolar subnuclear domain, 20-50 in number, in which splicing factors are seen to be localized by immunofluorescence microscopy. [http://www.cellnucleus.com/]
BEND7	chr10	13480484	13570974	90491	2	1	2	1	48	47	50	3.95854	2.27e-21	Neg.Binomial.W	3.68e-20	0.0165762	0.534123	0.517547	P2 - B-cell	ENSG00000165626	BEND7	9815	3.95337	-0.630143	12.2142	1.46e-09	7.31e-05	12.2444	222389	BEN domain containing 7	Interacting selectively and non-covalently with any protein or protein complex (a complex of two or more proteins that may include other nonprotein molecules). [GOC:go_curators]
STK4	chr20	43595115	43708600	113486	2	5	8	0	66	44	78	2.71163	0.0292872	Neg.Binomial.W	0.0304718	0.0330437	0.552197	0.519154	P1 - B-cell	ENSG00000101109	STK4	9079	-1.39896	8.86358	-11.961	1.98e-09	9.87e-05	11.6307	6789	serine/threonine kinase 4	Increases the activity of a protein serine/threonine kinase. [GOC:go_curators]
PCED1B	chr12	47473386	47630443	157058	8	18	7	7	80	92	103	2.36712	7.28e-05	Neg.Binomial.W	0.000112651	0.0636707	0.583649	0.519978	P2 - B-cell	ENSG00000179715	FAM113B	2616	-4.00242	2.64055	-8.85287	1.37e-07	0.00676161	7.84229	91523	PC-esterase domain containing 1B	Catalysis of the hydrolysis of various bonds, e.g. C-O, C-N, C-C, phosphoric anhydride bonds, etc. Hydrolase is the systematic name for any enzyme of EC class 3. [ISBN:0198506732]
ME3	chr11	86152150	86383678	231529	7	10	2	3	128	132	118	3.02205	0.000733049	Neg.Binomial.W	0.000979054	0.0237551	0.544208	0.520453	P2 - B-cell	ENSG00000151376	ME3	4489	5.79983	0.431795	11.309	4.45e-09	0.000223159	11.1171	10873	malic enzyme 3, NADP(+)-dependent, mitochondrial	The chemical reactions and pathways involving diatomic oxygen (O2). [CHEBI:33263, GOC:mah]
AK3	chr9	4711155	4742043	30889	0	0	0	1	31	11	7	3.22154	4.74e-08	Neg.Binomial	1.26e-07	0.0080935	0.528775	0.520682	P1 - B-cell	ENSG00000147853	AK3	3721	1.6773	5.65919	9.26644	7.36e-08	0.00362187	8.10898	50808	adenylate kinase 3	Catalysis of the transfer of a phosphorus-containing group from one compound (donor) to a phosphate group (acceptor). [GOC:jl]
RCN1	chr11	31833939	32127301	293363	11	9	15	2	168	177	141	2.84928	0.0133862	Neg.Binomial.W	0.0147764	0.0315309	0.552217	0.520686	P1 - B-cell	ENSG00000049449	RCN1	7225	2.41017	4.05744	8.69836	1.74e-07	0.00851167	7.38528	5954	uncharacterized LOC440034	The process whose specific outcome is the progression of the embryo in the uterus over time, from formation of the zygote in the oviduct, to birth. An example of this process is found in Mus musculus. [GOC:go_curators, GOC:mtg_sensu]
FBXO32	chr8	124510129	124553446	43318	1	4	2	0	10	37	26	2.51411	0.00775476	Neg.Binomial.W	0.00897893	0.0403989	0.561737	0.521338	P1 - B-cell	ENSG00000156804	FBXO32	7395	-2.90404	4.46885	-10.8244	8.35e-09	0.000414873	10.5898	114907	F-box protein 32	Any process that results in a change in state or activity of a cell or an organism (in terms of movement, secretion, enzyme production, gene expression, etc.) as a result of a denervation stimulus. This process occurs as part of the regulation of muscle adaptation. [GOC:mtg_muscle]
DSC2	chr18	28645940	28682378	36439	0	0	0	0	36	6	15	3.57422	6.88e-10	Neg.Binomial.W	2.47e-09	0	0.521419	0.521419	P1 - B-cell	ENSG00000134755	DSC2	5524	9.52947	-0.072393	19.8903	9.05e-13	4.58e-08	19.0581	1824	desmocollin 2	The process that mediates interactions between a bundle of His cell and its surroundings that contributes to the process of the bundle of His cell communicating with a Purkinje myocyte in cardiac conduction. Encompasses interactions such as signaling or attachment between one cell and another cell, between a cell and an extracellular matrix, or between a cell and any other aspect of its environme…
USP18	chr22	18632666	18672923	40258	2	1	1	0	23	24	19	2.86114	3.59e-11	Neg.Binomial.W	1.55e-10	0.0248398	0.546475	0.521635	P2 - B-cell	ENSG00000184979	USP18	2636	5.00062	2.82762	13.242	4.43e-10	2.23e-05	13.488	11274	ubiquitin specific peptidase 18	Any process that modulates the rate, frequency or extent of a type I interferon-mediated signaling pathway. A type I interferon-mediated signaling pathway is the series of molecular events generated as a consequence of a type I interferon binding to a cell surface receptor. [GOC:dph]
IL1RL2	chr2	102803433	102856462	53030	5	5	1	1	22	27	43	2.33537	1.53e-06	Neg.Binomial	3.13e-06	0.0565718	0.578289	0.521717	P2 - B-cell	ENSG00000115598	IL1RL2	2644	4.84008	-4.5334	11.4708	3.63e-09	0.000181908	11.2853	8808	interleukin 1 receptor-like 2	A defense response that is mediated by cells. [GOC:ebc]
NA	chr6	105585562	105617820	32259	0	0	1	1	14	20	18	2.95027	2.04e-15	Neg.Binomial.W	1.59e-14	0.0154996	0.537318	0.521818	P1 - B-cell	ENSG00000203808	C6orf112	1815	4.99662	-3.88791	10.2538	1.8e-08	0.000891821	9.78217	154442	NA	NA
PKIG	chr20	43160426	43252888	92463	1	15	2	1	60	55	44	2.4603	0.0006671	Neg.Binomial	0.000897727	0.0513719	0.573202	0.52183	P1 - B-cell	ENSG00000168734	PKIG	2496	-5.57551	3.39932	-14.5818	1.05e-10	5.27e-06	14.7917	11142	protein kinase (cAMP-dependent, catalytic) inhibitor gamma	Stops, prevents or reduces the activity of a cAMP-dependent protein kinase. [GOC:mah]
KAT6B	chr10	76585340	76792380	207041	1	9	3	2	158	84	94	3.56797	0.0230146	Neg.Binomial.W	0.024316	0.0181124	0.540956	0.522843	P1 - B-cell	ENSG00000156650	KAT6B	13266	1.73132	6.55879	10.2414	1.83e-08	0.000907079	9.43041	23522	K(lysine) acetyltransferase 6B	A histone acetyltransferase complex that has histone H3 acetyltransferase and coactivator activities. Subunits of the human complex include MYST3/MOZ, MYST4/MORF, ING5, EAF6 and one of BRPF1, BRD1/BRPF2 and BRPF3. [PMID:18794358]
MAML3	chr4	140640419	141075338	434920	16	24	18	5	209	259	262	2.72708	0.0089006	Neg.Binomial.W	0.0101664	0.0362136	0.55949	0.523276	P1 - B-cell	ENSG00000196782	MAML3	4518	2.87885	2.92369	14.0902	1.75e-10	8.81e-06	14.4008	55534	mastermind-like 3 (Drosophila)	A discrete extra-nucleolar subnuclear domain, 20-50 in number, in which splicing factors are seen to be localized by immunofluorescence microscopy. [http://www.cellnucleus.com/]
JPH1	chr8	75146935	75233563	86629	0	2	1	1	59	22	58	3.64342	6.88e-11	Neg.Binomial.W	2.9e-10	0.0115435	0.534848	0.523304	P1 - B-cell	ENSG00000104369	JPH1	4378	7.25264	-3.17986	17.7439	5.28e-12	2.67e-07	17.4868	56704	junctophilin 1	Complex formed in muscle cells between the membrane of the sarcoplasmic reticulum and invaginations of the plasma membrane (T-tubules). [PMID:11535622]
ARHGEF18	chr19	7459999	7537370	77372	5	3	2	4	37	50	45	2.48027	9.92e-31	Neg.Binomial	5.34e-29	0.045236	0.568681	0.523445	P2 - B-cell	ENSG00000104880	ARHGEF18	5875	-2.20256	7.45867	-9.39195	6.12e-08	0.0030319	8.24601	23370	Rho/Rac guanine nucleotide exchange factor (GEF) 18	A series of molecular signals initiated by the binding of a neurotrophin to a receptor on the surface of the target cell where the receptor possesses tyrosine kinase activity, and ending with regulation of a downstream cellular process, e.g. transcription. [GOC:bf, GOC:ceb, GOC:jc, GOC:signaling, PMID:12065629, Wikipedia:Trk_receptor]
ZDHHC23	chr3	113666748	113684248	17501	0	2	0	0	11	7	11	2.23359	2.24e-06	Neg.Binomial.W	4.51e-06	0.0285698	0.552349	0.52378	P1 - B-cell	ENSG00000184307	ZDHHC23	7138	-2.36198	3.58908	-9.28169	7.2e-08	0.00354162	8.3619	254887	zinc finger, DHHC-type containing 23	Catalysis of the transfer of a palmitoyl group to a sulfur atom on the cysteine of a protein molecule. [EC:2.3.1.225, GOC:ai, GOC:pr]
ANGPT1	chr8	108261721	108510283	248563	9	21	7	6	121	159	143	2.44431	0.00293483	Neg.Binomial.W	0.00360507	0.0432486	0.567261	0.524012	P2 - B-cell	ENSG00000154188	ANGPT1	7128	6.33442	-0.334605	20.1891	7.18e-13	3.64e-08	18.9338	284	angiopoietin 1	Any process that initiates the activity of the inactive transmembrane receptor protein tyrosine kinase activity. [GOC:dph, GOC:tb]
RYBP	chr3	72423744	72496069	72326	2	4	1	0	44	28	47	2.97779	2.36e-05	Neg.Binomial.W	3.99e-05	0.024196	0.548443	0.524247	P2 - B-cell	ENSG00000163602	RYBP	4744	-2.23898	5.19373	-10.5068	1.28e-08	0.000636752	10.0842	23429	RING1 and YY1 binding protein	The modification of histone H2A by addition of a single ubiquitin group. [PMID:18206970]
GNPTAB	chr12	102139275	102224716	85442	5	6	2	1	53	34	58	2.93386	0.000261941	Neg.Binomial.W	0.00037315	0.0409635	0.565686	0.524722	P1 - B-cell	ENSG00000111670	GNPTAB	9620	1.83161	7.1627	9.00594	1.09e-07	0.00533485	7.49956	79158	N-acetylglucosamine-1-phosphate transferase, alpha and beta subunits	Catalysis of the reaction: UDP-N-acetyl-D-glucosamine + lysosomal-enzyme D-mannose = UMP + lysosomal-enzyme N-acetyl-D-glucosaminyl-phospho-D-mannose. [EC:2.7.8.17]
RAB31	chr18	9708228	9862553	154326	5	5	7	7	75	101	85	2.77675	1.52e-16	Neg.Binomial.W	1.37e-15	0.0388787	0.563742	0.524863	P1 - B-cell	ENSG00000168461	RAB31	4006	-6.1505	3.68125	-8.69531	1.75e-07	0.00855154	7.59922	11031	RAB31, member RAS oncogene family	A process of exocytosis in which soluble proteins and other substances are initially stored in secretory vesicles for later release. It is found mainly in cells that are specialized for secreting products such as hormones, neurotransmitters, or digestive enzymes rapidly on demand. [GOC:mah, ISBN:0716731363]
FBXO10	chr9	37510889	37588871	77983	5	4	1	4	37	48	49	2.50326	1.5e-11	Neg.Binomial.W	6.88e-11	0.0448816	0.572774	0.527893	P2 - B-cell	ENSG00000147912	FBXO10	6059	-2.63102	1.02763	-9.80011	3.39e-08	0.00168686	9.21172	26267	F-box protein 10	A protein complex that includes a ubiquitin-protein ligase and other proteins that may confer substrate specificity on the complex. [GOC:jh2, PMID:9529603]
SATB1	chr3	18386864	18487080	100217	3	40	5	3	50	91	56	1.64154	0.0197719	Neg.Binomial	0.0212311	0.127224	0.655245	0.528021	P2 - B-cell	ENSG00000182568	SATB1	11350	2.30815	7.57711	13.8242	2.33e-10	1.18e-05	13.8932	6304	SATB homeobox 1	The breakdown of structures such as organelles, proteins, or other macromolecular structures during apoptosis. [GOC:dph, GOC:mah, GOC:mtg_apoptosis, GOC:tb]
SORBS2	chr4	186506598	186877806	371209	34	14	25	5	308	192	147	2.31565	3.06e-08	Neg.Binomial	8.35e-08	0.0525311	0.580984	0.528453	P3 - B-cell	ENSG00000154556	SORBS2	16730	-5.86481	-0.426119	-10.1428	2.1e-08	0.0010529	9.48405	8470	sorbin and SH3 domain containing 2	The action of a molecule that contributes to the structural integrity of a muscle fiber. [GOC:mah]
RHBDD1	chr2	227700297	227863931	163635	2	21	2	4	88	104	90	2.45943	2.73e-05	Neg.Binomial	4.56e-05	0.0443059	0.574449	0.530143	P1 - B-cell	ENSG00000144468	RHBDD1	6926	-1.78352	5.5701	-9.49944	5.23e-08	0.0025783	8.56408	84236	rhomboid domain containing 1	The process whose specific outcome is the progression of a spermatid over time, from initial commitment of the cell to a specific fate, to the fully functional differentiated cell. [GOC:dph, GOC:jid]
PRKD3	chr2	37477645	37551951	74307	0	8	2	3	36	48	44	2.54108	0.0433241	Neg.Binomial.W	0.0437679	0.0437375	0.574194	0.530457	P1 - B-cell	ENSG00000115825	PRKD3	10244	-1.66817	7.04273	-13.3747	3.82e-10	1.91e-05	13.4684	23683	protein kinase D3	The chemical reactions and pathways resulting in the formation of lipopolysaccharides, any of a group of related, structurally complex components of the outer membrane of Gram-negative bacteria. [GOC:ai]
MMP17	chr12	132312938	132336328	23391	0	0	0	1	13	13	12	3.00898	4.74e-16	Neg.Binomial.W	3.91e-15	0.0106879	0.541519	0.530831	P3 - B-cell	ENSG00000198598	MMP17	4003	-7.86631	-0.25373	-12.2222	1.44e-09	7.27e-05	11.9392	4326	matrix metallopeptidase 17 (membrane-inserted)	Any process that activates or increases the activity of an enzyme. [GOC:jl, GOC:tb]
TMTC1	chr12	29653757	29937692	283936	13	5	20	3	157	187	139	2.61464	0.0337317	Neg.Binomial.W	0.0347901	0.0360997	0.567029	0.53093	P2 - B-cell	ENSG00000133687	TMTC1	14693	3.25875	-0.00785819	9.83957	3.21e-08	0.00159529	9.26278	83857	transmembrane and tetratricopeptide repeat containing 1	Any process involved in the conversion of one or more primary RNA transcripts into one or more mature RNA molecules. [GOC:mah]
RCAN1	chr21	35885440	35987441	102002	1	2	6	1	66	53	51	3.58043	1.76e-20	Neg.Binomial.W	2.51e-19	0.0245093	0.555545	0.531035	P1 - B-cell	ENSG00000159200	RCAN1	5381	4.12524	4.32154	11.1837	5.23e-09	0.000260331	10.874	1827	regulator of calcineurin 1	Any process that stops, prevents, or reduces the frequency, rate or extent of smooth muscle cell differentiation. [CL:0000192, GOC:ai]
ADRBK2	chr22	25960816	26118985	158170	6	28	2	6	83	101	100	2.23359	8.25e-05	Neg.Binomial	0.00012666	0.0663843	0.598512	0.532128	P2 - B-cell	ENSG00000100077	ADRBK2	3027	-1.71507	5.52263	-10.2164	1.9e-08	0.000944236	9.50913	157	adrenergic, beta, receptor kinase 2	Catalysis of the reaction: ATP + beta-adrenergic receptor = ADP + phospho-beta-adrenergic receptor. [EC:2.7.11.15, MetaCyc:BETA-ADRENERGIC-RECEPTOR-KINASE-RXN]
XPO7	chr8	21777180	21864096	86917	10	8	0	2	44	56	54	2.26784	1.02e-06	Neg.Binomial	2.15e-06	0.0575261	0.590602	0.533076	P3 - B-cell	ENSG00000130227	XPO7	6911	2.50737	5.89187	15.5254	4.06e-11	2.06e-06	15.835	23039	exportin 7	The selective, non-covalent, often stoichiometric, interaction of a molecule with one or more specific sites on another molecule. [GOC:ceb, GOC:mah, ISBN:0198506732]
SLC43A3	chr11	57174427	57195053	20627	0	0	0	0	9	17	7	3.02852	1.65e-06	Neg.Binomial.W	3.36e-06	0	0.533282	0.533282	P1 - B-cell	ENSG00000134802	SLC43A3	4517	2.69483	2.44203	10.5798	1.16e-08	0.000573761	10.2266	29015	solute carrier family 43, member 3	The process in which a solute is transported from one side of a membrane to the other. [GOC:dph, GOC:jid]
NA	chr20	58630980	58648008	17029	0	0	1	0	8	6	14	2.7036	7.18e-08	Neg.Binomial	1.84e-07	0.0146808	0.548085	0.533404	P3 - B-cell	ENSG00000176659	C20orf197	2732	6.45061	-1.3352	9.90659	2.92e-08	0.00146325	9.25052	284756	NA	NA
HAS2	chr8	122624356	122653680	29325	1	2	0	1	21	19	10	2.79321	2.98e-10	Neg.Binomial.W	1.15e-09	0.0341006	0.568343	0.534243	P2 - B-cell	ENSG00000170961	HAS2	4240	11.379	-3.92005	37.975	3.34e-17	1.7e-12	27.7928	3037	hyaluronan synthase 2	A transition where an endocardial cushion cell loses apical/basolateral polarity, severs intercellular adhesive junctions, degrades basement membrane components and becomes a migratory mesenchymal cell. [GOC:dph, GOC:tb]
SERPING1	chr11	57364860	57382326	17467	4	1	3	0	13	9	12	1.53201	1.14e-05	Neg.Binomial	2.03e-05	0.114502	0.648843	0.534341	P1 - B-cell	ENSG00000149131	SERPING1	3603	9.15326	-2.63756	21.3315	3.05e-13	1.54e-08	20.2768	710	serpin peptidase inhibitor, clade G (C1 inhibitor), member 1	Any process that stops, prevents, or reduces the frequency, rate or extent of complement activation. [GOC:go_curators]
DNMT1	chr19	10244023	10305755	61733	3	0	2	3	43	15	47	2.91235	2.69e-05	Neg.Binomial.W	4.5e-05	0.0323976	0.566958	0.53456	P1 - B-cell	ENSG00000130816	DNMT1	5457	2.31388	7.06723	9.04653	1.02e-07	0.00502025	7.61622	1786	DNA (cytosine-5-)-methyltransferase 1	Interacting selectively and non-covalently with a transcription factor, any protein required to initiate or regulate transcription. [ISBN:0198506732]
COL22A1	chr8	139600478	139926249	325772	22	7	1	4	250	144	154	2.9038	5.46e-07	Neg.Binomial	1.21e-06	0.0260919	0.560719	0.534627	P1 - B-cell	ENSG00000169436	COL22A1	7830	6.52771	-4.29345	13.7825	2.44e-10	1.22e-05	13.9194	169044	collagen, type XXII, alpha 1	The volume enclosed by the membranes of the endoplasmic reticulum. [ISBN:0198547684]
IGF2	chr11	2150342	2182439	32098	0	0	0	2	12	12	29	3.00521	9.04e-07	Neg.Binomial.W	1.91e-06	0.0155773	0.550398	0.53482	P2 - B-cell	ENSG00000167244	IGF2	7335	10.0085	-3.61328	28.6716	2.91e-15	1.48e-10	24.2363	3481	insulin-like growth factor 2 (somatomedin A)	Any process that activates or increases the frequency, rate or extent of receptor activity. [GOC:obol]
NT5M	chr17	17206649	17250977	44329	1	0	0	4	33	16	26	2.79321	0.0201851	Neg.Binomial.W	0.0216487	0.0281982	0.563965	0.535767	P2 - B-cell	ENSG00000205309	NT5M	1883	3.68973	-1.19303	10.0477	2.4e-08	0.00119199	9.43532	56953	5',3'-nucleotidase, mitochondrial	The chemical reactions and pathways resulting in the breakdown of dUMP, deoxyuridine (5'-)monophosphate. [GOC:go_curators]
RCC2	chr1	17733256	17766220	32965	3	0	1	0	19	17	20	2.67644	2.76e-05	Neg.Binomial.W	4.61e-05	0.0303352	0.566257	0.535922	P1 - B-cell	ENSG00000179051	RCC2	4126	1.76177	6.4465	9.12955	9.02e-08	0.00443549	7.78196	55920	regulator of chromosome condensation 2	The array of microtubules and associated molecules that forms between opposite poles of a eukaryotic cell during mitosis or meiosis and serves to move the duplicated chromosomes apart. [ISBN:0198547684]
RNF217	chr6	125283691	125413779	130089	2	5	9	1	92	91	39	2.8879	0.0402357	Neg.Binomial.W	0.040904	0.0326699	0.568841	0.536171	P1 - B-cell	ENSG00000146373	RNF217	12404	6.18035	1.44136	20.8585	4.32e-13	2.19e-08	19.9094	154214	ring finger protein 217	Interacting selectively and non-covalently with zinc (Zn) ions. [GOC:ai]
ITGAX	chr16	31366455	31394318	27864	0	0	0	0	17	11	17	3.37872	7.64e-09	Neg.Binomial.W	2.32e-08	0	0.538329	0.538329	P1 - B-cell	ENSG00000140678	ITGAX	6535	-4.37903	1.97495	-9.60455	4.49e-08	0.00221583	8.90726	3687	integrin, alpha X (complement component 3 receptor 4 subunit)	Reactions triggered in response to the presence of a virus that act to protect the cell or organism. [GOC:ai]
ABLIM1	chr10	116190872	116444414	253543	18	12	9	3	177	111	153	2.88457	4.56e-05	Neg.Binomial.W	7.26e-05	0.0414131	0.579783	0.53837	P1 - B-cell	ENSG00000099204	ABLIM1	10175	-2.28755	6.92554	-9.01377	1.07e-07	0.00527296	7.73053	3983	actin binding LIM protein 1	Morphogenesis of an organ. An organ is defined as a tissue or set of tissues that work together to perform a specific function or functions. Morphogenesis is the process in which anatomical structures are generated and organized. Organs are commonly observed as visibly distinct structures, but may also exist as loosely associated clusters of cells that work together to perform a specific function…
RORA	chr15	60780483	61521518	741036	42	63	33	15	409	471	433	2.27903	0.0107213	Neg.Binomial.W	0.0120597	0.0516169	0.590615	0.538998	P1 - B-cell	ENSG00000069667	RORA	17033	-2.82734	5.96861	-9.0833	9.67e-08	0.00475205	8.04721	6095	RAR-related orphan receptor A	Any series of molecular signals initiated by a ligand binding to an receptor located within a cell. [GOC:bf, GOC:mah]
WEE1	chr11	9595228	9615004	19777	0	0	0	0	10	9	13	3.04452	1.27e-06	Neg.Binomial.W	2.64e-06	0	0.539347	0.539347	P2 - B-cell	ENSG00000166483	WEE1	9006	-1.61675	5.45745	-9.86162	3.11e-08	0.00154655	9.09793	7465	WEE1 G2 checkpoint kinase	The mitotic cell cycle transition by which a cell in G1 commits to S phase. The process begins with the build up of G1 cyclin-dependent kinase (G1 CDK), resulting in the activation of transcription of G1 cyclins. The process ends with the positive feedback of the G1 cyclins on the G1 CDK which commits the cell to S phase, in which DNA replication is initiated. [GOC:mtg_cell_cycle]
MLLT4	chr6	168227602	168372703	145102	5	10	2	3	99	91	60	2.73964	0.00278075	Neg.Binomial.W	0.00342054	0.0344585	0.574309	0.53985	P3 - B-cell	ENSG00000130396	MLLT4	13424	-3.4273	5.44249	-9.32901	6.71e-08	0.00335541	8.53654	4301	myeloid/lymphoid or mixed-lineage leukemia (trithorax homolog, Drosophila); translocated to, 4	The cellular process in which a signal is conveyed to trigger a change in the activity or state of a cell. Signal transduction begins with reception of a signal (e.g. a ligand binding to a receptor or receptor activation by a stimulus such as light), or for signal transduction in the absence of ligand, signal-withdrawal or the activity of a constitutively active receptor. Signal transduction ends…
AUTS2	chr7	69063905	70258054	1194150	42	80	44	12	705	674	690	2.67809	0.035404	Neg.Binomial.W	0.0364091	0.037265	0.577538	0.540273	P1 - B-cell	ENSG00000158321	AUTS2	10418	2.16932	4.05621	8.64425	1.89e-07	0.00924992	7.2035	26053	autism susceptibility candidate 2	Any process specifically pertinent to the functioning of integrated living units: cells, tissues, organs, and organisms. A process is a collection of molecular events with a defined beginning and end. [GOC:go_curators, GOC:isa_complete]
HIP1R	chr12	123319000	123347507	28508	0	1	0	0	15	12	20	3.20003	1.72e-20	Neg.Binomial.W	2.49e-19	0.00876947	0.549553	0.540784	P1 - B-cell	ENSG00000130787	HIP1R	7795	-2.43403	5.90931	-10.1811	1.99e-08	0.000985276	9.48646	9026	huntingtin interacting protein 1 related	A vesicle with a coat formed of clathrin connected to the membrane via one of the clathrin adaptor complexes. [GOC:mah, PMID:11252894]
DAPP1	chr4	100737990	100791311	53322	1	2	1	0	29	28	33	3.21442	3.25e-20	Neg.Binomial.W	4.51e-19	0.018754	0.56262	0.543866	P1 - B-cell	ENSG00000070190	DAPP1	4548	-2.38347	5.81987	-9.79291	3.43e-08	0.00169398	8.91389	27071	dual adaptor of phosphotyrosine and 3-phosphoinositides	Interacting selectively and non-covalently with any protein or protein complex (a complex of two or more proteins that may include other nonprotein molecules). [GOC:go_curators]
FKBP1A	chr20	1349622	1373806	24185	0	2	0	0	18	16	7	2.71122	7.5e-07	Neg.Binomial.W	1.62e-06	0.020674	0.565089	0.544415	P1 - B-cell	ENSG00000088832	FKBP1A	2369	2.17976	4.91432	9.66573	4.11e-08	0.00202983	8.75004	2280	uncharacterized LOC101929368	Any process that stops or reduces the activity of the enzyme protein phosphatase type 2B. [GOC:mah]
PPFIBP1	chr12	27676364	27848497	172134	4	14	4	4	106	95	100	2.83191	0.00634409	Neg.Binomial.W	0.00742305	0.0377613	0.582879	0.545118	P1 - B-cell	ENSG00000110841	PPFIBP1	10366	2.28679	4.14312	9.31439	6.86e-08	0.00337607	8.25234	8496	PTPRF interacting protein, binding protein 1 (liprin beta 1)	Catalysis of the integration of one segment of DNA into another. [GOC:mah]
GABRA4	chr4	46920917	46996424	75508	2	2	3	0	52	52	25	3.0519	1.23e-09	Neg.Binomial.W	4.25e-09	0.0231764	0.569476	0.5463	P1 - B-cell	ENSG00000109158	GABRA4	12131	5.17268	-3.2536	8.90683	1.26e-07	0.00619382	7.9122	2557	gamma-aminobutyric acid (GABA) A receptor, alpha 4	Any process that modulates the frequency, rate or extent of response to drug. [GOC:obol]
ST3GAL6	chr3	98451080	98540045	88966	2	9	4	1	57	54	47	2.49281	0.0375175	Neg.Binomial.W	0.0383383	0.044961	0.591986	0.547025	P1 - B-cell	ENSG00000064225	ST3GAL6	6288	6.40241	1.10745	18.6041	2.55e-12	1.29e-07	18.2115	10402	ST3 beta-galactoside alpha-2,3-sialyltransferase 6	Catalysis of the transfer of sialyl residues alpha-2,3-linked to a beta galactosyl residue on the donor to form an alpha-2,3 linkage to a terminal beta galactosyl residue on the acceptor. [GOC:mengo_curators, PMID:7826016, PMID:8405811]
SHROOM3	chr4	77356253	77704406	348154	10	8	5	3	226	235	130	3.26872	2.18e-07	Neg.Binomial.W	5.15e-07	0.0186699	0.565842	0.547172	P1 - B-cell	ENSG00000138771	SHROOM3	14706	8.56048	0.239919	20.6725	4.97e-13	2.51e-08	19.6111	57619	uncharacterized LOC100996628	The aggregation of coloring matter in a particular location in a cell, occurring in response to some external stimulus. [GOC:jl]
OSBPL10	chr3	31699382	32119072	419691	31	26	12	3	230	267	246	2.60051	1.27e-07	Neg.Binomial	3.15e-07	0.0428887	0.590117	0.547228	P1 - B-cell	ENSG00000144645	OSBPL10	11976	-5.25074	4.2774	-14.8944	7.61e-11	3.83e-06	15.2228	114884	oxysterol binding protein-like 10	Interacting selectively and non-covalently with cholesterol (cholest-5-en-3-beta-ol); the principal sterol of vertebrates and the precursor of many steroids, including bile acids and steroid hormones. [GOC:jl, ISBN:0198506732]
EPCAM	chr2	47572297	47614740	42444	2	1	0	0	25	22	25	2.98736	1.59e-17	Neg.Binomial	1.63e-16	0.0176703	0.565451	0.547781	P1 - B-cell	ENSG00000119888	EPCAM	2519	4.77076	-2.60077	11.451	3.72e-09	0.00018541	11.2263	4072	epithelial cell adhesion molecule	The process whose specific outcome is the progression of the ureteric bud over time, from its formation to the mature structure. [GOC:go_curators]
SP100	chr2	231280657	231408805	128149	3	8	4	2	68	76	80	2.94383	0.000129923	Neg.Binomial.W	0.000193306	0.0331645	0.582655	0.549491	P1 - B-cell	ENSG00000067066	SP100	12691	-2.46535	8.02901	-13.1004	5.19e-10	2.6e-05	13.1243	6672	SP100 nuclear antigen	Any process that modulates the frequency, rate or extent of Fas signaling pathway. [GOC:TermGenie, PMID:17245429]
MYH10	chr17	8377523	8534079	156557	14	16	6	5	88	91	110	2.13903	0.00231963	Neg.Binomial.W	0.0028833	0.0654714	0.615324	0.549853	P1 - B-cell	ENSG00000133026	MYH10	8972	4.17864	4.86086	18.5139	2.75e-12	1.39e-07	18.5324	4628	myosin, heavy chain 10, non-muscle	Catalysis of the reaction: ATP + H2O = ADP + phosphate. This reaction requires the presence of an actin filament to accelerate release of ADP and phosphate. [GOC:mah]
P4HA2	chr5	131527531	131631008	103478	4	5	1	5	72	60	50	2.91235	1.22e-13	Neg.Binomial.W	7.77e-13	0.0362396	0.586276	0.550036	P1 - B-cell	ENSG00000072682	P4HA2	8134	6.75046	-0.506571	20.6021	5.24e-13	2.65e-08	19.4406	8974	uncharacterized LOC101927705	The volume enclosed by the membranes of the endoplasmic reticulum. [ISBN:0198547684]
DUSP27	chr1	167063282	167098402	35121	3	3	1	1	24	19	21	2.55637	1.19e-09	Neg.Binomial.W	4.13e-09	0.056946	0.607424	0.550478	P1 - B-cell	ENSG00000198842	DUSP27	4304	7.63398	-3.9286	24.2117	4.19e-14	2.12e-09	21.6615	92235	dual specificity phosphatase 27 (putative)	The process of removing one or more phosphoric (ester or anhydride) residues from a molecule. [ISBN:0198506732]
CD48	chr1	160648536	160681641	33106	1	2	0	0	23	24	10	2.92674	1.12e-08	Neg.Binomial.W	3.31e-08	0.0226545	0.573914	0.55126	P1 - B-cell	ENSG00000117091	CD48	2494	-4.48326	8.21093	-14.4333	1.22e-10	6.14e-06	14.7	962	CD48 molecule	Tethered to the plasma membrane by a covalently attached anchor, such as a lipid group, that is embedded in the membrane. When used to describe a protein, indicates that the peptide sequence does not span the membrane. [GOC:mah]
HIST1H2AC	chr6	26124373	26139336	14964	2	0	0	1	14	7	6	1.99243	8.06e-05	Neg.Binomial.W	0.000123905	0.0501203	0.601443	0.551323	P2 - B-cell	ENSG00000180573	HIST1H2AC	1660	1.91075	7.33846	10.4847	1.31e-08	0.000655949	9.71253	8334	histone cluster 1, H2ac	The aggregation, arrangement and bonding together of a nucleosome, the beadlike structural units of eukaryotic chromatin composed of histones and DNA. [GOC:mah]
PLCB1	chr20	8112824	8949003	836180	47	44	46	19	412	530	565	2.47988	1.34e-05	Neg.Binomial.W	2.36e-05	0.0466407	0.600748	0.554107	P2 - B-cell	ENSG00000182621	PLCB1	10948	4.63593	2.82819	10.0414	2.42e-08	0.00120239	9.4616	23236	phospholipase C, beta 1 (phosphoinositide-specific)	Any process that activates or increases the frequency, rate or extent of CD24 biosynthetic process. [GOC:obol]
FMNL2	chr2	153191751	153506348	314598	10	15	6	5	180	194	176	2.91695	3.73e-07	Neg.Binomial.W	8.49e-07	0.0286079	0.582754	0.554146	P1 - B-cell	ENSG00000157827	FMNL2	6613	1.92416	3.41942	10.5322	1.23e-08	0.000611429	10.0907	114793	formin-like 2	A process that results in the assembly, arrangement of constituent parts, or disassembly of a cellular component. [GOC:ai, GOC:jl, GOC:mah]
NCOA3	chr20	46130601	46285621	155021	7	7	1	1	92	70	108	3.0867	9.64e-09	Neg.Binomial	2.87e-08	0.025803	0.580567	0.554764	P1 - B-cell	ENSG00000124151	NCOA3	8449	-2.06012	8.01986	-15.0462	6.53e-11	3.29e-06	15.201	8202	nuclear receptor coactivator 3	The process in which a receptor is activated by another receptor. Receptor transactivation can occur through different mechanisms and includes cross-talk between signaling pathways where one receptor activates a receptor for a different ligand, and also activation of subunits within a receptor oligomer. [GOC:al, GOC:bf, GOC:BHF, PMID:16870826, PMID:21063387]
TIAM2	chr6	155153831	155578857	425027	29	17	12	9	300	204	254	2.54846	0.000225245	Neg.Binomial.W	0.000325049	0.0394093	0.594472	0.555063	P1 - B-cell	ENSG00000146426	TIAM2	11532	1.90559	3.29566	10.1592	2.05e-08	0.00101537	9.52688	26230	T-cell lymphoma invasion and metastasis 2	A series of molecular signals initiated by the binding of a neurotrophin to a receptor on the surface of the target cell where the receptor possesses tyrosine kinase activity, and ending with regulation of a downstream cellular process, e.g. transcription. [GOC:bf, GOC:ceb, GOC:jc, GOC:signaling, PMID:12065629, Wikipedia:Trk_receptor]
NEDD9	chr6	11183531	11382581	199051	2	9	5	3	120	127	99	3.27557	0.000478763	Neg.Binomial.W	0.000652691	0.0238632	0.579416	0.555553	P2 - B-cell	ENSG00000111859	NEDD9	10359	-2.16177	5.62614	-9.55942	4.79e-08	0.00237829	8.64552	4739	neural precursor cell expressed, developmentally down-regulated 9	The assembly of actin filament bundles; actin filaments are on the same axis but may be oriented with the same or opposite polarities and may be packed with different levels of tightness. [GOC:ai]
F13A1	chr6	6144318	6321246	176929	5	5	4	0	121	97	88	3.25367	1.36e-08	Neg.Binomial.W	3.97e-08	0.0197819	0.576502	0.55672	P1 - B-cell	ENSG00000124491	F13A1	4690	6.28421	3.32185	14.6708	9.56e-11	4.81e-06	15.0034	2162	coagulation factor XIII, A1 polypeptide	The volume enclosed by the membrane of the platelet alpha granule. [GOC:mah, PMID:8467233]
MGAT5	chr2	134877554	135212192	334639	7	20	7	2	181	206	199	3.08552	0.0414212	Neg.Binomial.W	0.0418932	0.0268947	0.583714	0.556819	P2 - B-cell	ENSG00000152127	MGAT5	8578	-2.42442	6.67299	-13.6914	2.69e-10	1.36e-05	13.8734	4249	mannosyl (alpha-1,6-)-glycoprotein beta-1,6-N-acetyl-glucosaminyltransferase	The glycosylation of protein via the N4 atom of peptidyl-asparagine forming N4-glycosyl-L-asparagine; the most common form is N-acetylglucosaminyl asparagine; N-acetylgalactosaminyl asparagine and N4 glucosyl asparagine also occur. This modification typically occurs in extracellular peptides with an N-X-(ST) motif. Partial modification has been observed to occur with cysteine, rather than serine …
[truncated: 894 more rows]

## Sheet: B
	category	FDR.p.value	description	num.enriched.genes	"-log10(FDR.p.value)"	enriched.genes
[truncated: 811 more rows]

## Sheet: C
symbol	entrezgeneid	AverageShortestPathLength	BetweennessCentrality	ClosenessCentrality	ClusteringCoefficient	Degree	description	display name	Eccentricity	Ensembl	kmeans Cluster	kmedoid Cluster	log2FC	log2FCs	name	namespace	NeighborhoodConnectivity	NumberOfDirectedEdges	NumberOfUndirectedEdges	Radiality	Stress	TopologicalCoefficient
[truncated: 191 more rows]

[truncated: 6 more sheets: D, E, F, G, H, I]
