# Supplementary material for: Integrative Network Analysis of Differentially Methylated and Expressed Genes for Biomarker Identification in Leukemia
Source: Sci Rep. 2020 Feb 7;10:2123. doi: 10.1038/s41598-020-58123-2 (PMC7005804; doi:10.1038/s41598-020-58123-2)
Supplement: Supplementary file 4 — Supplementary File S1 [file 41598_2020_58123_MOESM4_ESM.zip]

Archive with 6 entries (5 files):
- tv_tracks/
- tv_tracks/pall_tv_ctr_chr1-11.wig
- tv_tracks/pall_tv_ctr_chr12-22.wig
- tv_tracks/pall_tv_pall_chr1-11.wig
- tv_tracks/pall_tv_pall_chr12-22.wig
- README.txt
