# Supplementary material for: Integrative Network Analysis of Differentially Methylated and Expressed Genes for Biomarker Identification in Leukemia
Source: Sci Rep. 2020 Feb 7;10:2123. doi: 10.1038/s41598-020-58123-2 (PMC7005804; doi:10.1038/s41598-020-58123-2)
Supplement: Supplementary file 4 — Supplementary File S1 [file 41598_2020_58123_MOESM4_ESM.zip › tv_tracks/pall_tv_ctr_chr1-11.wig]

variableStep chrom=chr1 span=1
567881	-0.261538461538461
567886	-0.24
567891	-0.25
568306	0.0625
724304	-0.166666666666667
724309	-0.166666666666667
725375	-0.138888888888889
825195	-0.131944444444444
922007	-0.15625
927694	0.142857142857143
927838	0.151785714285714
1034646	-0.158730158730159
1034798	-0.214285714285714
1034812	-0.25
1034835	-0.183035714285714
1034875	-0.21875
1054435	0.125
1122869	0.0833333333333333
1128051	-0.25
1223539	-0.1875
1265353	0.1
1312810	-0.125
1333435	0.166666666666667
1336718	-0.25
1355438	-0.25
1392450	0.125
1438137	-0.15625
1469032	0.125
1483008	0.132142857142857
1498431	-0.15625
1505966	0.166666666666667
1508971	0.0833333333333333
1517129	-0.25
1522926	0.125
1529122	-0.25
1549352	-0.107142857142857
1566690	-0.208333333333333
1582715	-0.15
1603234	-0.15
1606305	-0.166666666666667
1658632	0.125
1672714	0.142857142857143
1720640	0.125
1732654	0.208333333333333
1760947	0.1875
1763695	-0.125
1765067	0.208333333333333
1765759	0.25
1771762	-0.15
1771897	-0.125
1777353	0.166666666666667
1786682	-0.166666666666667
1793880	-0.109375
1795836	0.1875
1796167	0.25
1801080	0.15625
1872529	-0.159090909090909
1880138	-0.152777777777778
1882936	-0.16875
1883080	-0.11875
1894179	0.107142857142857
1902658	0.125
1909268	-0.151785714285714
1925023	-0.133333333333333
1925719	-0.170995670995671
1928586	-0.166666666666667
1928598	-0.166666666666667
1930803	-0.125
1930942	-0.166666666666667
1940851	-0.194444444444444
1942622	-0.142857142857143
1968957	-0.166666666666667
2035683	0.25
2038731	-0.25
2038822	-0.166666666666667
2050355	0.1875
2063148	-0.175
2070519	-0.21875
2083926	-0.138888888888889
2099080	-0.1875
2104434	-0.192307692307692
2128803	-0.145833333333333
2133745	0.125
2141865	-0.21875
2149291	-0.160714285714286
2178998	-0.25
2187761	-0.166666666666667
2190849	-0.138888888888889
2192699	-0.144736842105263
2193115	0.15625
2223865	-0.166666666666667
2227421	0.133333333333333
2227891	-0.1875
2229155	0.333333333333333
2242296	-0.222222222222222
2260312	-0.166666666666667
2272888	-0.138888888888889
2273036	-0.125
2293164	0.21875
2300648	0.15
2306127	0.21875
2306224	0.158333333333333
2332159	0.125
2353867	-0.25
2354884	-0.25
2369284	-0.175
2372320	0.21875
2397135	0.16875
2397172	0.2
2415724	-0.145833333333333
2442372	-0.25
2505163	-0.166666666666667
2505712	0.705882352941176
2520498	-0.166666666666667
2529436	0.25
2530428	0.0555555555555556
2532525	-0.1875
2533704	0.15
2540362	-0.1875
2544638	-0.166666666666667
2545525	-0.2
2546227	-0.142857142857143
2551898	-0.2
2552448	-0.1875
2553757	-0.2
2556547	-0.1875
2558208	-0.210294117647059
2558739	0.319444444444444
2562076	-0.175
2562168	0.166666666666667
2584508	0.25
2585908	0.1625
2706276	-0.25
2710000	-0.104761904761905
2710375	-0.158730158730159
2743248	0.166666666666667
2756287	0.131696428571429
2757730	0.128205128205128
2844725	-0.138888888888889
2849487	0.125
2867147	0.143939393939394
2881480	-0.125
2886589	-0.166666666666667
2886617	-0.1
2906073	0.0932539682539683
2909369	-0.1875
2912199	-0.128676470588235
2931326	-0.113636363636364
2934394	-0.134615384615385
2962848	-0.227272727272727
2965832	0.125
2983444	0.125
2996948	-0.15
3003314	-0.25
3005748	-0.194444444444444
3008579	0.125
3031062	-0.25
3049598	-0.166666666666667
3056770	-0.125
3058135	-0.125
3085185	0.178571428571429
3089286	0.125
3096565	-0.115384615384615
3125185	-0.134615384615385
3128069	-0.1875
3131030	0.125
3149306	-0.175
3155058	-0.125
3167333	-0.25
3203765	-0.194444444444444
3217150	0.178571428571429
3220022	-0.181818181818182
3221369	-0.2
3235688	-0.2
3238472	-0.168831168831169
3242060	-0.175
3244016	0.166666666666667
3252006	0.166666666666667
3252780	0.3
3269153	0.125
3272753	-0.1875
3315358	-0.4375
3316754	-0.175
3351914	-0.166666666666667
3365513	-0.16875
3443335	-0.1875
3510660	-0.166666666666667
3546472	-0.1875
3550820	-0.25
3552460	-0.21875
3576313	0.125
3581971	0.15
3582078	0.164772727272727
3582090	0.108333333333333
3584227	0.125
3584453	0.194444444444444
3587299	-0.150793650793651
3594768	0.1875
3613065	0.25
3615426	0.125
3616411	0.125
3627664	-0.2
3649742	-0.166666666666667
3657469	-0.177272727272727
3664417	-0.159090909090909
3674151	-0.166666666666667
3675000	-0.2
3682069	-0.358333333333333
3704571	0.1
3719889	-0.166666666666667
3720064	-0.1875
3729498	0.125
3736339	-0.125
3743390	-0.178571428571429
3745720	-0.166666666666667
3746709	-0.106209150326797
3748603	-0.166666666666667
3749608	-0.25
3756550	0.125
3757923	0.125
3760017	0.0833333333333333
3760059	0.136842105263158
3760983	0.0714285714285714
3765677	0.208333333333333
3768563	0.125
3770640	-0.208333333333333
3776612	-0.375
3780983	-0.403508771929825
3791309	-0.1875
3799124	0.333333333333333
3809912	0.125
3819497	-0.125
3825710	-0.204545454545455
3837415	-0.138888888888889
4009792	-0.344444444444444
4038358	-0.25
4054243	0.141666666666667
4072470	-0.138888888888889
4074984	-0.141666666666667
4126621	0.25
4128694	-0.125
4129772	0.107142857142857
4152927	0.123626373626374
4183787	-0.128205128205128
4203735	-0.15
4204463	-0.166666666666667
4210305	0.107142857142857
4210573	0.125
4231449	0.184375
4253297	-0.3125
4260416	0.145833333333333
4269636	-0.12202380952381
4270594	-0.34375
4275289	-0.2
4275714	-0.166666666666667
4279164	-0.15
4279847	-0.15
4282785	0.208333333333333
4284172	0.125
4286034	-0.115384615384615
4299723	0.194444444444444
4365724	-0.181818181818182
4371948	-0.131818181818182
4407993	-0.163194444444444
4408319	-0.147321428571429
4408372	-0.166666666666667
4439693	-0.152777777777778
4467219	0.15
4467298	0.15
4471020	-0.23125
4477395	0.09375
4478798	-0.138888888888889
4487938	-0.214285714285714
4503239	-0.196428571428571
4510505	-0.102272727272727
4515732	0.110294117647059
4529946	0.125
4530534	-0.125
4532923	0.00694444444444445
4533258	-0.178571428571429
4533270	-0.142857142857143
4533630	0.166666666666667
4533828	0.125
4534645	-0.125
4534968	-0.136160714285714
4535982	-0.15625
4548628	0.2
4551333	-0.16875
4552800	0.166666666666667
4558790	-0.125
4572021	0.166666666666667
4578544	-0.1
4581058	-0.125
4582095	-0.175
4596286	-0.0714285714285714
4598738	-0.132142857142857
4602984	0.107142857142857
4605111	0.0833333333333333
4606685	-0.2
4613320	-0.125
4617500	-0.145833333333333
4633237	0.0681818181818182
4635742	-0.133333333333333
4642124	0.108333333333333
4647025	-0.125
4648580	-0.166666666666667
4660268	0.166666666666667
4660298	0.166666666666667
4667208	0.166666666666667
4693694	0.25
4693745	-0.175
4724631	-0.15
4733077	-0.154545454545455
4741102	-0.120915032679739
4766738	-0.166666666666667
4770689	-0.15
4778090	-0.125
4783840	-0.164285714285714
4802074	-0.158730158730159
4824181	-0.15
4827459	-0.138888888888889
4828382	0.125
4828714	-0.194444444444444
4829943	0.15
4839037	-0.204545454545455
4843917	-0.125
4846539	-0.1875
4866676	-0.166666666666667
4870693	-0.194444444444444
4897642	0.125
4941952	0.166666666666667
4946267	-0.388888888888889
4966909	-0.166666666666667
4976733	-0.138888888888889
4977818	0.107142857142857
4987520	0.125
4990601	-0.186507936507937
4996002	0.107142857142857
4998305	0.1
5012099	-0.153846153846154
5015112	-0.128472222222222
5021111	0.169642857142857
5026239	-0.121875
5029552	-0.166666666666667
5035612	0.1875
5048217	-0.109375
5057223	-0.258012820512821
5065190	-0.214285714285714
5065848	-0.166666666666667
5072574	-0.102272727272727
5080877	0.125
5081736	-0.0714285714285714
5082220	-0.184210526315789
5088992	-0.135416666666667
5095769	-0.15
5113864	-0.0833333333333333
5122317	-0.133116883116883
5129940	0.1
5133292	0.09375
5140290	0.175
5167889	-0.170833333333333
5183675	-0.145833333333333
5193672	0.166666666666667
5203460	0.107142857142857
5238587	0.125
5249438	-0.0729166666666667
5255535	-0.15
5265133	-0.128205128205128
5266517	0.150641025641026
5268922	0.214460784313725
5269168	-0.135167464114833
5281131	0.125
5284842	0.233547008547009
5287795	-0.16875
5295232	-0.125
5298067	-0.107638888888889
5307680	0.141666666666667
5309253	0.125
5310579	0.125
5324738	0.166666666666667
5325922	0.166666666666667
5330661	0.147321428571429
5330865	0.158088235294118
5332430	-0.125
5338471	-0.166666666666667
5340383	-0.15
5348788	0.25
5366065	-0.10625
5368363	-0.104166666666667
5369175	-0.208333333333333
5369713	-0.178571428571429
5375229	-0.118055555555556
5380628	-0.222222222222222
5416328	0.333333333333333
5444644	0.111111111111111
5493259	-0.181818181818182
5528927	-0.21875
5544469	0.125
5549444	-0.140151515151515
5552393	0.15
5552532	-0.328571428571429
5558344	-0.166666666666667
5574237	-0.194444444444444
5575156	-0.1
5582840	-0.15
5607799	0.1625
5620186	-0.107142857142857
5623908	-0.1875
5624758	-0.1875
5625698	-0.15
5625970	-0.2
5626093	-0.125
5627911	-0.214285714285714
5636730	0.15
5647809	0.15625
5665552	0.09375
5668832	-0.216720779220779
5687942	-0.222222222222222
5693142	-0.145833333333333
5713916	0.107142857142857
5715078	0.145833333333333
5730589	-0.116666666666667
5732637	-0.107142857142857
5755427	0.303571428571429
5764077	-0.15
5765289	-0.166666666666667
5778192	0.125
5779057	0.125
5784365	-0.143939393939394
5785134	0.158333333333333
5786649	0.166666666666667
5803050	-0.166666666666667
5826854	0.125
5832564	-0.322916666666667
5832799	-0.131410256410256
5881751	0.1875
5884015	0.15
5887139	0.147435897435897
5889477	-0.136363636363636
5902759	0.158333333333333
5908732	0.183333333333333
5920794	-0.136363636363636
5930975	0.125
5931115	0.1
5945988	-0.166666666666667
5957904	0.0535714285714286
5963030	-0.166666666666667
5978508	-0.416666666666667
5980938	-0.125
5983112	0.111111111111111
5986178	0.107142857142857
5991200	-0.3
5994592	0.125
6003977	-0.125
6007472	0.175
6010976	0.125
6011035	0.0833333333333333
6011087	0.109375
6011151	0.125
6011240	0.1
6030926	0.0625
6042055	0.118055555555556
6042566	0.172222222222222
6042700	0.227272727272727
6042932	-0.39520202020202
6043807	0.241319444444444
6043970	0.286842105263158
6044620	0.122222222222222
6049968	0.166666666666667
6072888	0.125
6082757	0.1875
6083558	0.214285714285714
6128115	-0.125
6132529	0.125
6147865	0.125
6150891	0.194444444444444
6174074	-0.15
6175487	-0.25
6193083	0.107142857142857
6208643	0.166666666666667
6210538	-0.166666666666667
6223711	0.125
6234432	-0.2
6236087	-0.16875
6244999	-0.1875
6261768	0.1
6262878	-0.153846153846154
6268067	0.125
6272547	-0.21875
6293103	0.125
6338294	-0.25
6401175	-0.125
6425396	-0.1875
6427212	-0.125
6458091	-0.1875
6458104	-0.159090909090909
6523911	-0.222222222222222
6523913	-0.166666666666667
6538765	-0.194444444444444
6617242	-0.166666666666667
6623498	0.136904761904762
6635694	-0.138888888888889
6669841	-0.145833333333333
6671057	-0.125
6680905	-0.2
6708457	-0.142857142857143
6718825	0.166666666666667
6719677	0.166666666666667
6729747	-0.134615384615385
6735701	-0.125
6744122	-0.159090909090909
6746033	0.0833333333333333
6750709	-0.21875
6753478	-0.107142857142857
6763807	-0.2
6764642	-0.2
6778889	0.09375
6779644	-0.142857142857143
6782812	-0.113636363636364
6786851	-0.1875
6810564	-0.111111111111111
6819939	0.125
6824915	0.107142857142857
6839785	0.166666666666667
6843826	0.141666666666667
6852980	-0.151785714285714
6860881	0.142857142857143
6862069	0.125
6883364	0.16875
6921544	0.166666666666667
6921600	0.107142857142857
6921888	0.125
6924585	-0.1375
6929514	-0.273504273504274
6937632	-0.130952380952381
6943048	-0.166666666666667
6948988	0.154761904761905
6950255	0.133116883116883
6954157	0.125
6955912	-0.162878787878788
6962611	-0.225
6962790	-0.133116883116883
6986900	-0.133522727272727
6995416	0.1875
7005880	-0.122222222222222
7020339	0.0833333333333333
7038214	-0.125
7047961	-0.15625
7052288	-0.125
7055023	-0.25
7057226	-0.166666666666667
7059148	-0.480208333333333
7071551	-0.134615384615385
7074754	-0.175
7076618	0.125
7096105	-0.1
7096271	-0.153743315508021
7139264	-0.121710526315789
7141351	0.12012987012987
7150576	-0.166666666666667
7153186	0.1
7171048	-0.166666666666667
7171498	-0.166666666666667
7172187	-0.2
7179478	-0.15
7183108	-0.166666666666667
7186323	-0.15
7192766	-0.285714285714286
7218716	0.15
7221400	0.0833333333333333
7244881	0.0795454545454546
7245988	-0.15
7249449	-0.125
7269282	0.230769230769231
7271470	0.369047619047619
7284520	0.1875
7299616	0.333333333333333
7303212	0.134453781512605
7312171	0.404040404040404
7314157	-0.125
7317407	-0.138888888888889
7320186	-0.150793650793651
7331987	-0.0882352941176471
7336102	0.116666666666667
7345844	-0.222222222222222
7351433	0.184375
7356863	0.107142857142857
7373527	-0.151785714285714
7381140	-0.171875
7389723	-0.144736842105263
7392593	0.145238095238095
7403678	-0.166666666666667
7404837	0.25
7406804	0.1875
7409155	0.125
7412087	-0.2
7452367	0.107142857142857
7471156	-0.25
7483350	0.35
7483829	-0.15625
7500180	0.166666666666667
7515093	-0.1875
7515395	-0.1875
7523463	0.0588235294117647
7523778	-0.2
7524340	-0.125
7550617	-0.15625
7567321	-0.166666666666667
7653689	0.15
7679960	0.0833333333333333
7682599	-0.166666666666667
7709709	-0.1
7749552	-0.15
7761033	-0.138888888888889
7770380	-0.142857142857143
7773771	-0.239583333333333
7776705	0.0833333333333333
7791414	-0.125
7802128	-0.204545454545455
7814761	0.111111111111111
7816065	-0.15
7829295	-0.107142857142857
7834208	-0.25
7834222	-0.25
7847844	0.09375
7850061	0.0833333333333333
7850080	0.15
7850217	-0.194444444444444
7869000	-0.0933441558441558
7870916	-0.122222222222222
7874041	0.1
7874974	-0.218357487922705
7879626	-0.136363636363636
7886082	-0.2
7886422	-0.230769230769231
7890954	-0.15
7891480	0.136363636363636
7891709	0.157738095238095
7892557	0.166666666666667
7908865	-0.25
7908886	-0.125
7910564	-0.2
7911157	-0.138888888888889
7923584	-0.142857142857143
7927849	0.125
7928179	0.214285714285714
7949739	-0.25
7950050	-0.145833333333333
7952425	-0.2
7952797	-0.2
7952927	0.125
7953452	-0.166666666666667
7954646	-0.15
7961205	-0.475
7963697	-0.15625
7964015	-0.21875
7967185	-0.25
7969012	-0.178571428571429
7971076	0.15
7975829	-0.0909090909090909
7980198	-0.130952380952381
7989021	-0.158333333333333
7998247	-0.183035714285714
8009451	-0.313636363636364
8017264	-0.113636363636364
8022504	-0.0833333333333333
8022900	-0.139285714285714
8042699	0.177083333333333
8054552	0.125
8091734	-0.128676470588235
8104542	-0.25
8112436	0.148809523809524
8120308	0.13125
8133774	0.0833333333333333
8134378	0.15625
8144773	-0.101190476190476
8154287	0.166666666666667
8157004	-0.114285714285714
8157463	-0.105769230769231
8164401	0.1875
8165744	-0.166666666666667
8167165	0.125
8167576	-0.166666666666667
8168763	-0.135416666666667
8177167	-0.1875
8178623	-0.2
8198497	-0.15
8215451	0.114285714285714
8235631	-0.138888888888889
8242678	-0.146103896103896
8242716	-0.175
8242977	-0.194444444444444
8246591	0.0892857142857143
8251356	-0.166666666666667
8257398	-0.151785714285714
8271754	-0.142857142857143
8273390	-0.15625
8274574	-0.1875
8276598	-0.15
8292251	-0.125
8304605	0.142857142857143
8310444	0.12012987012987
8311671	0.075
8320756	0.125
8322761	-0.125
8358678	0.178571428571429
8358766	0.125
8362089	-0.125
8362458	0.142857142857143
8364379	-0.111111111111111
8367245	0.107142857142857
8373560	-0.15625
8387960	-0.125
8402833	-0.15
8429664	-0.0954861111111111
8456662	0.15625
8456699	0.159722222222222
8477129	0.125
8477866	-0.125
8487493	0.180555555555556
8488104	0.227272727272727
8489934	0.166666666666667
8490003	0.166666666666667
8518750	0.166666666666667
8519131	-0.138888888888889
8520820	-0.166666666666667
8529221	-0.125
8532504	-0.1875
8557321	0.25
8559047	0.142857142857143
8595146	-0.183035714285714
8606896	-0.166666666666667
8612398	0.111111111111111
8612416	-0.159722222222222
8640758	-0.125
8645814	-0.107142857142857
8703677	0.15
8703815	0.214285714285714
8705035	-0.0833333333333333
8705868	0.148809523809524
8707888	0.15625
8739415	-0.136363636363636
8739422	-0.142045454545455
8740475	-0.125
8741211	-0.128571428571429
8741507	-0.148989898989899
8762747	0.138888888888889
8772007	0.229166666666667
8786281	0.1
8812301	-0.104166666666667
8812464	-0.134615384615385
8825112	0.21875
8862397	-0.0833333333333333
8881453	0.125
8890404	-0.104166666666667
8908056	-0.125
8917924	-0.142045454545455
8932412	0.110294117647059
8935738	0.21875
8936693	-0.15
8940674	0.138888888888889
8950719	0.125
8960850	0.25
8964720	-0.125
8964932	-0.166666666666667
8965503	-0.2
8975973	0.107142857142857
8976031	-0.166666666666667
8976565	0.09375
8991781	-0.107142857142857
8997060	0.125
8998309	0.16875
9000626	-0.166666666666667
9001974	-0.106837606837607
9003177	-0.21875
9003595	0.416666666666667
9005309	-0.16875
9006716	0.147058823529412
9008369	0.125
9011228	-0.145833333333333
9011720	0.166666666666667
9012775	0.302083333333333
9016137	-0.15625
9018032	-0.276785714285714
9021300	-0.137878787878788
9029136	-0.289583333333333
9030188	-0.180555555555556
9030212	-0.166666666666667
9030438	-0.15625
9037272	0.15
9054582	-0.375
9063105	-0.15
9063870	-0.178571428571429
9066694	-0.125
9076896	0.135338345864662
9082171	0.25
9082358	0.25
9083387	0.225
9083735	0.3
9092741	-0.1875
9092919	0.142857142857143
9096997	0.154545454545455
9108621	-0.166666666666667
9109614	-0.159090909090909
9115760	0.459935897435897
9122506	-0.166666666666667
9126864	-0.166666666666667
9127962	0.142857142857143
9130428	-0.175
9140326	0.171875
9153850	0.194444444444444
9162828	-0.116071428571429
9163307	0.25
9165683	0.166666666666667
9182913	0.208333333333333
9200347	0.133333333333333
9201099	-0.25
9203174	0.0961538461538461
9209956	-0.2
9216614	0.125
9249462	-0.175
9250619	-0.0952380952380952
9263042	0.107142857142857
9266828	-0.166666666666667
9279167	0.075
9286767	-0.09375
9287436	-0.166666666666667
9290057	0.107142857142857
9291382	-0.111111111111111
9321239	0.208333333333333
9334712	0.125
9335499	-0.166666666666667
9341140	-0.175
9343620	-0.225
9363410	0.15
9368135	0.15
9382467	-0.1875
9392086	-0.2
9394198	0.214285714285714
9403691	-0.142857142857143
9451251	0.125
9457217	0.0833333333333333
9457645	-0.227272727272727
9476608	0.1875
9502484	-0.138888888888889
9505940	-0.147321428571429
9513164	-0.178571428571429
9521893	-0.14375
9542610	-0.166666666666667
9544857	0.372222222222222
9552574	-0.333333333333333
9556060	-0.2
9581229	-0.166666666666667
9586391	0.2
9592557	-0.164285714285714
9597634	-0.25
9598084	-0.145833333333333
9618815	-0.194444444444444
9619659	-0.166666666666667
9621735	-0.166666666666667
9677001	0.142857142857143
9681507	-0.25
9696851	-0.25
9710820	-0.253846153846154
9719348	-0.1875
9720732	-0.25
9744319	-0.15625
9752647	0.2
9753161	-0.1875
9773392	-0.125
9789110	-0.142857142857143
9858700	-0.15
9859952	-0.25
9860039	-0.166666666666667
9860060	-0.25
9860457	-0.25
9860741	-0.21875
9869697	0.15
9869755	0.125
9879470	0.15
9880770	0.12202380952381
9908303	-0.143939393939394
9908481	-0.1875
9912507	-0.175
9915464	0.1875
9937160	-0.138888888888889
10002253	0.142857142857143
10027538	0.31140350877193
10041975	0.159090909090909
10117741	0.1875
10127277	-0.107142857142857
10141344	-0.175
10149528	-0.19047619047619
10154635	-0.15625
10160890	-0.125
10195258	-0.125
10195265	-0.125
10204850	-0.125
10204893	-0.107142857142857
10216025	0.125
10230480	-0.125
10235479	-0.166666666666667
10258454	-0.138888888888889
10263822	-0.152777777777778
10268389	-0.138888888888889
10273915	-0.173076923076923
10319278	-0.125
10331196	-0.189285714285714
10331377	-0.1875
10331628	-0.119444444444444
10342917	0.0714285714285714
10350177	-0.1875
10394763	-0.299107142857143
10413121	0.121031746031746
10420046	-0.134615384615385
10420084	-0.2
10426156	-0.138888888888889
10484975	-0.214285714285714
10485176	-0.177083333333333
10485233	-0.175
10492165	-0.136363636363636
10495109	-0.138888888888889
10495507	-0.25
10495679	-0.175
10496622	-0.583333333333333
10498452	-0.156593406593407
10539542	0.25
10542918	0.375
10543112	-0.138888888888889
10547482	-0.173076923076923
10547685	0.189102564102564
10549846	0.227272727272727
10550351	0.2
10559597	0.333333333333333
10561603	0.25
10562767	-0.111111111111111
10563680	-0.109375
10563934	0.4375
10564673	0.705882352941176
10565487	0.229166666666667
10567057	0.178571428571429
10567120	0.357142857142857
10570798	0.140151515151515
10576180	-0.166666666666667
10578604	0.5875
10581656	-0.428571428571429
10596021	-0.25
10606785	0.5
10609503	0.675
10611415	0.2
10632645	-0.125
10633243	0.25
10635327	0.696428571428571
10640437	0.154545454545455
10644349	-0.324404761904762
10645733	-0.157894736842105
10647923	-0.1875
10650067	-0.15
10651459	0.15625
10652603	0.284615384615385
10673093	-0.1875
10704687	0.125
10705858	0.15
10712197	0.222222222222222
10722126	0.714285714285714
10724234	0.25
10731041	0.16875
10731421	0.194444444444444
10738249	0.166666666666667
10763240	0.25
10767377	-0.15
10767901	0.204545454545455
10802848	-0.2
10829969	-0.138888888888889
10869155	-0.151785714285714
10904793	-0.15625
10904925	0.166666666666667
10909020	-0.141666666666667
10910767	-0.166666666666667
10912761	-0.16875
10917438	0.381944444444444
10925200	0.1875
10939187	0.15
10944157	-0.225
10959584	-0.166666666666667
10972183	0.142857142857143
10980742	-0.12012987012987
10982644	0.142857142857143
10996380	-0.15
11005283	-0.125
11005290	-0.166666666666667
11007072	-0.15625
11028286	0.125
11036933	-0.15
11047146	-0.1875
11056116	0.125
11063970	-0.1875
11087355	-0.111111111111111
11087774	-0.136363636363636
11109040	-0.164285714285714
11121429	-0.25
11121439	-0.25
11121590	-0.166666666666667
11153658	0.0625
11155887	-0.107142857142857
11158915	0.145833333333333
11233558	0.214285714285714
11267282	0.21875
11270170	0.394444444444444
11280977	0.135416666666667
11284089	0.357142857142857
11288433	0.125
11304304	0.25
11311794	-0.175
11312164	0.104166666666667
11323900	0.166666666666667
11348991	0.133116883116883
11351767	-0.2
11396833	-0.375
11396930	-0.194444444444444
11409467	0.125
11430536	-0.125
11431556	-0.138888888888889
11451590	0.125
11464048	0.128472222222222
11467080	0.15
11477344	0.0833333333333333
11493812	-0.15
11519284	-0.166666666666667
11525915	-0.180288461538462
11525962	0.269047619047619
11573530	0.136904761904762
11607223	-0.1875
11617467	0.166666666666667
11628978	-0.125
11642542	-0.166666666666667
11642747	-0.131944444444444
11643918	-0.125
11648198	-0.166666666666667
11655184	-0.25
11656562	0.177272727272727
11690829	0.166666666666667
11723392	0.09375
11743751	-0.222222222222222
11778591	0.125
11802865	0.1875
11812034	-0.166666666666667
11814214	-0.125
11815813	0.125
11816658	-0.15
11833718	-0.142857142857143
11869805	-0.175
11870859	-0.158730158730159
11873867	0.0833333333333333
11904988	-0.166666666666667
11941935	-0.208333333333333
11955842	-0.15625
11957207	0.0107142857142857
11957404	-0.1875
11960827	0.15
11965098	-0.222222222222222
11971747	-0.122549019607843
12032236	-0.166666666666667
12032393	-0.1875
12059411	0.178571428571429
12065240	0.15
12065257	0.15
12065272	0.125
12087747	0.21875
12093371	0.15
12110644	-0.140625
12111196	0.166666666666667
12129902	-0.15
12133774	-0.0909090909090909
12145362	0.125
12145945	0.1875
12167429	-0.125
12173709	-0.125
12187800	-0.1625
12187803	-0.1875
12187998	0.125
12204417	0.15
12217433	0.166666666666667
12233303	-0.166666666666667
12244071	0.131944444444444
12270378	0.159722222222222
12273815	-0.15
12286128	-0.15
12288934	-0.15
12300116	-0.125
12305284	-0.5
12306896	-0.21875
12310621	-0.119565217391304
12313335	-0.183035714285714
12319244	-0.166666666666667
12342713	-0.166666666666667
12359871	-0.115384615384615
12366506	-0.125
12367837	-0.1875
12371805	-0.125
12376170	-0.15625
12380885	0.0714285714285714
12403974	-0.108333333333333
12423868	-0.166666666666667
12423931	-0.15
12445199	-0.159722222222222
12445348	-0.152777777777778
12464235	-0.145833333333333
12468118	-0.166666666666667
12468932	-0.0681818181818182
12477478	-0.142857142857143
12477730	-0.25
12484320	-0.138888888888889
12486790	0.125
12504003	-0.1875
12516803	-0.107142857142857
12528651	-0.15
12530534	0.15
12566377	-0.160714285714286
12566465	-0.229166666666667
12566491	-0.178571428571429
12566512	-0.2
12574534	-0.15625
12574994	-0.125
12604156	-0.125
12605455	-0.15
12610025	-0.125
12614179	-0.222222222222222
12621415	-0.16875
12664520	-0.15625
12723182	-0.152777777777778
12736004	-0.145833333333333
12746247	0.15
12752067	0.111111111111111
12755216	-0.242647058823529
12774311	-0.15
12775703	-0.166666666666667
12777359	-0.1875
12798152	-0.145833333333333
12806212	0.154545454545455
12817220	-0.15
12862933	0.347222222222222
12896898	-0.1875
13176461	-0.138888888888889
13184953	0.125
13189215	-0.334558823529412
13788215	-0.136363636363636
13790162	0.125
13795571	-0.125
13795819	0.0833333333333333
13805705	0.09375
13811892	-0.145833333333333
13816504	-0.166666666666667
13824603	-0.152777777777778
13825038	0.1875
13825616	-0.125
13827347	0.111111111111111
13831388	0.178571428571429
13842133	-0.25
13870628	-0.166666666666667
13879887	-0.229665071770335
13880694	-0.125
13885202	-0.375
13900394	-0.166666666666667
13924578	-0.166666666666667
13927472	-0.125
13931180	0.131944444444444
13936356	-0.25
13937201	-0.121710526315789
13943543	-0.0961538461538461
13946584	-0.208333333333333
13954226	0.1
13965134	-0.204545454545455
13971251	-0.15625
13972612	0.0833333333333333
13982715	-0.125
13986986	-0.194444444444444
13992540	0.125
13993305	-0.159090909090909
14002007	-0.123376623376623
14002411	-0.125
14009081	0.214285714285714
14009210	0.1875
14009857	-0.15
14020269	-0.131944444444444
14020410	-0.0875
14028182	0.2
14042307	-0.115384615384615
14056637	0.25
14060857	0.125
14062384	-0.125
14073639	-0.125
14081962	0.113636363636364
14089659	0.1875
14102708	-0.147321428571429
14105807	-0.166666666666667
14119839	-0.261363636363636
14123020	-0.139285714285714
14124108	-0.178571428571429
14177678	0.09375
14184100	-0.125
14185196	0.105769230769231
14189922	0.138888888888889
14192169	-0.152777777777778
14199748	0.1
14205251	0.178571428571429
14205273	0.166666666666667
14207207	-0.166666666666667
14209334	-0.477272727272727
14211199	0.111111111111111
14215021	0.15
14215633	-0.166666666666667
14222122	-0.149038461538462
14241004	-0.125
14255792	0.0833333333333333
14256184	-0.0944444444444444
14258354	-0.130952380952381
14270726	-0.25
14274768	-0.130769230769231
14275182	0.123626373626374
14280654	0.1
14281368	-0.109375
14283252	-0.131944444444444
14286462	-0.125
14290953	0.3
14292282	0.125
14299672	0.0535714285714286
14310847	0.138888888888889
14328698	-0.1875
14330621	0.111111111111111
14330642	-0.211309523809524
14331773	-0.136160714285714
14335772	-0.140625
14337924	-0.1875
14341650	-0.106837606837607
14342345	-0.125
14361044	-0.113970588235294
14369727	-0.166666666666667
14370244	-0.125
14375925	-0.1375
14383117	-0.166666666666667
14390449	-0.1875
14391937	0.125
14393685	-0.145833333333333
14405459	-0.229166666666667
14406227	-0.166666666666667
14420726	0.128205128205128
14429682	-0.132352941176471
14435365	-0.2
14436307	-0.151785714285714
14439940	-0.138888888888889
14450861	0.214285714285714
14455400	0.0833333333333333
14460126	0.166666666666667
14460909	-0.14375
14463065	0.178571428571429
14496785	0.125
14508627	-0.107142857142857
14508833	-0.164285714285714
14509554	-0.117063492063492
14522308	0.166666666666667
14522408	-0.15
14530202	-0.208333333333333
14533604	-0.2
14535640	-0.15
14539719	-0.1
14539790	0.15
14551259	0.1
14563916	-0.131944444444444
14568748	-0.113888888888889
14568762	-0.111111111111111
14579741	-0.125
14580813	0.186507936507937
14586953	0.15
14603793	0.075
14622966	-0.136363636363636
14627336	0.107142857142857
14635257	-0.166666666666667
14641844	0.09375
14646510	-0.160714285714286
14647568	-0.128571428571429
14647665	-0.130769230769231
14647799	-0.177083333333333
14651552	-0.125
14678542	0.0961538461538461
14688171	-0.134615384615385
14693595	0.125
14700063	-0.180952380952381
14702516	0.0833333333333333
14716543	-0.241666666666667
14718956	-0.138888888888889
14728108	-0.128472222222222
14746365	-0.1875
14766990	-0.183035714285714
14773129	-0.147321428571429
14776622	0.125
14784897	-0.102941176470588
14792387	-0.117521367521368
14794352	-0.125
14795966	0.280769230769231
14805970	-0.125
14816780	-0.125
14821618	-0.101449275362319
14822691	0.125
14825777	0.125
14826771	0.128205128205128
14826856	0.111111111111111
14833539	0.194444444444444
14841769	0.0625
14845457	0.283730158730159
14848168	-0.16875
14849087	-0.166666666666667
14866024	-0.172222222222222
14871028	0.15625
14874330	0.222222222222222
14874998	0.21875
14875339	0.214285714285714
14875474	0.199519230769231
14875594	0.208333333333333
14899743	-0.159090909090909
14908071	-0.25
14910842	-0.21875
14922059	-0.125
14934619	-0.379227053140097
14953263	0.138888888888889
14998643	0.25
14998917	0.183333333333333
15002168	-0.166666666666667
15005637	-0.175
15007048	-0.15
15027867	0.0833333333333333
15047169	0.1875
15050506	0.103260869565217
15056095	-0.159090909090909
15056490	-0.1875
15057760	-0.0981481481481482
15060891	0.142857142857143
15062275	-0.0833333333333333
15070102	-0.222222222222222
15081000	-0.125
15101471	0.148809523809524
15113798	-0.166666666666667
15117332	-0.125
15126212	-0.1875
15138059	0.105882352941176
15140846	-0.175
15145596	-0.0978260869565217
15154629	-0.113636363636364
15161147	-0.194444444444444
15163430	-0.125
15163442	-0.194444444444444
15163456	-0.122222222222222
15192738	-0.15
15193337	-0.178571428571429
15228541	-0.134615384615385
15270483	0.125
15275579	0.15
15305732	-0.125
15306452	0.107142857142857
15310981	0.0833333333333333
15353379	0.0714285714285714
15359708	-0.128472222222222
15362564	-0.15
15367590	-0.133333333333333
15374481	0.132142857142857
15380436	0.125
15410035	-0.108333333333333
15416347	0.1875
15416484	0.15
15421301	-0.1875
15427980	-0.15
15430893	-0.214285714285714
15434438	-0.25
15439237	-0.166666666666667
15441274	-0.166666666666667
15444485	-0.166666666666667
15454303	0.166666666666667
15456262	-0.25
15467262	-0.3
15471633	-0.25
15476409	-0.375
15476442	-0.125
15476585	-0.5
15476603	-0.21875
15487048	-0.125
15490117	-0.151785714285714
15491444	-0.25
15493908	0.466880341880342
15495099	0.138888888888889
15496329	-0.25
15499232	-0.625
15500331	-0.2
15501763	0.138888888888889
15509909	-0.333333333333333
15512129	0.375
15512966	0.175
15518172	-0.194444444444444
15532552	-0.138888888888889
15539088	-0.15625
15539897	-0.214285714285714
15542071	-0.158730158730159
15559481	0.1
15561253	-0.125
15564120	-0.15
15565847	0.233333333333333
15567219	0.225
15567798	0.21875
15579434	-0.127777777777778
15583642	0.12202380952381
15586611	0.125
15586877	-0.147435897435897
15596179	0.147321428571429
15597789	0.1
15608994	-0.113636363636364
15645789	-0.109375
15647827	0.166666666666667
15658823	-0.138392857142857
15660249	-0.138888888888889
15685360	0.142857142857143
15692417	0.125
15695218	0.142857142857143
15704564	-0.153846153846154
15734652	-0.111111111111111
15764148	-0.0131578947368421
15767535	0.143939393939394
15767631	0.0833333333333333
15770100	-0.15
15774526	-0.107142857142857
15786484	0.125
15810171	-0.16875
15814185	-0.142857142857143
15818031	-0.125
15823060	0.125
15825562	-0.151785714285714
15834945	-0.15625
15836272	-0.166666666666667
15836643	0.105769230769231
15858294	0.204545454545455
15860184	-0.101785714285714
15890975	0.15625
15912673	-0.136363636363636
15922136	-0.138888888888889
15923480	-0.1875
15927696	-0.308333333333333
15963529	-0.132352941176471
15977123	0.1875
16000496	-0.125
16001587	-0.1875
16009496	0.0833333333333333
16012268	0.138888888888889
16014091	0.125
16016700	-0.15625
16020781	-0.1875
16038097	-0.358585858585859
16039741	-0.15625
16049338	-0.166666666666667
16072216	-0.158333333333333
16084057	-0.175
16099095	0.125
16125141	-0.21875
16138948	-0.222222222222222
16142585	0.125
16146245	0.125
16153598	0.125
16156734	0.1875
16156737	0.166666666666667
16157354	0.21875
16170450	0.139285714285714
16172037	0.107142857142857
16172442	0.107142857142857
16173297	-0.145833333333333
16178713	0.208333333333333
16179023	0.125
16184130	0.125
16188679	0.159090909090909
16199802	-0.166666666666667
16205634	-0.142857142857143
16208685	0.0714285714285714
16211754	0.25
16214561	-0.166666666666667
16229083	0.1
16243711	0.135416666666667
16267146	-0.214285714285714
16273867	-0.138888888888889
16275261	0.15
16278890	-0.178571428571429
16292319	0.1875
16299311	-0.172222222222222
16301477	0.141666666666667
16308376	0.0833333333333333
16314370	-0.125
16326020	0.222222222222222
16330138	-0.25
16331319	0.147321428571429
16344857	0.225
16367003	0.0833333333333333
16428096	-0.107142857142857
16449769	-0.166666666666667
16471296	0.16875
16481117	-0.166666666666667
16487180	-0.15625
16502892	0.2
16512390	-0.166666666666667
16517139	0.125
16522379	-0.140625
16523247	0.125
16553355	-0.21875
16567006	-0.125
16579069	-0.53125
16582684	-0.3
16600475	-0.375
16617910	-0.178571428571429
16628378	0.277272727272727
16629164	-0.25
16641898	0.166666666666667
16642848	-0.15
16652218	-0.333333333333333
16663714	-0.3125
16664944	-0.122222222222222
16672557	0.276785714285714
16672839	-0.4
16674375	0.166666666666667
16676477	-0.117521367521368
16684087	-0.1875
16684876	-0.15625
16689557	0.125
16699965	0.15
16728517	0.2
16752523	0.123626373626374
16753760	-0.166666666666667
16759081	0.142857142857143
16759615	0.148809523809524
16776964	0.15
16826493	0.125
16886335	0.111111111111111
16940672	0.155844155844156
16947554	0.083710407239819
16947614	0.150568181818182
16947709	0.125
16967244	-0.078125
16967433	-0.078125
17013748	-0.0725108225108225
17032435	-0.107142857142857
17047524	0.0944055944055944
17047643	-0.0652173913043478
17048074	-0.0650921658986175
17050316	0.125
17053973	0.104166666666667
17053982	0.1
17054977	0.15
17054984	0.166666666666667
17054987	0.166666666666667
17234534	-0.166666666666667
17268328	-0.15
17308962	-0.111111111111111
17314940	-0.125
17372449	0.15
17372566	0.166666666666667
17386989	0.1875
17388183	-0.13125
17402078	-0.125
17423555	0.125
17451776	0.136904761904762
17455317	0.158333333333333
17464474	0.15625
17467564	0.125
17468570	0.143939393939394
17468595	0.146103896103896
17468863	0.1
17477085	0.21875
17483476	0.125
17501448	-0.175
17518618	0.125
17543355	0.25
17557332	0.16875
17559674	-0.152777777777778
17568818	-0.166666666666667
17611868	0.150793650793651
17613353	-0.166666666666667
17615358	-0.159090909090909
17621519	-0.166666666666667
17632855	-0.125
17637416	-0.125
17638751	-0.131944444444444
17639074	-0.125
17666746	-0.125
17687846	-0.15
17694778	-0.149038461538462
17706892	-0.136363636363636
17708094	-0.2
17719138	0.192307692307692
17720057	0.25
17721092	0.404545454545455
17721387	0.25
17722737	0.25
17743668	0.25
17744850	0.222222222222222
17748426	0.166666666666667
17762240	-0.15625
17779857	-0.136363636363636
17780528	-0.15
17781380	0.15
17785845	-0.166666666666667
17789420	0.125
17789513	-0.333333333333333
17790457	-0.166666666666667
17794204	-0.15
17801848	-0.285714285714286
17807174	0.172222222222222
17807852	0.1
17815431	0.1875
17817411	0.138888888888889
17826833	0.1
17830671	0.166666666666667
17841677	0.125
17857454	-0.1
17946569	-0.107142857142857
17977377	-0.291666666666667
17984010	-0.166666666666667
17994232	-0.15
18000813	-0.175
18010534	-0.15625
18013600	0.0434027777777778
18018783	0.125
18027873	-0.15625
18042065	0.125
18056461	0.166666666666667
18110953	0.1875
18125984	-0.0952380952380952
18126788	-0.15625
18137723	-0.1
18175351	-0.15625
18176226	-0.128472222222222
18181850	-0.208333333333333
18188706	0.128472222222222
18196960	0.107142857142857
18197919	-0.125
18206110	-0.161538461538462
18209256	0.125
18210506	-0.142857142857143
18226139	0.108333333333333
18235871	-0.125
18245539	0.105769230769231
18247602	-0.130952380952381
18259076	-0.25
18264416	0.15
18265673	-0.299107142857143
18266541	0.125
18280723	-0.115384615384615
18281391	-0.1
18295202	-0.21875
18298573	-0.125
18308937	-0.1875
18321966	0.107142857142857
18338422	-0.166666666666667
18343023	-0.15
18348084	0.125
18352386	-0.125
18426860	-0.153846153846154
18466470	-0.145833333333333
18471612	0.125
18471648	-0.142857142857143
18479046	-0.111111111111111
18492992	-0.1875
18493074	0.15
18513141	0.166666666666667
18516924	-0.2
18519368	0.0833333333333333
18555658	-0.0833333333333333
18560971	0.1875
18564058	-0.125
18576711	0.181818181818182
18610437	-0.111607142857143
18618091	-0.25
18627687	0.125
18631557	-0.208333333333333
18643334	-0.3
18649519	-0.142857142857143
18654480	0.15
18654768	-0.142857142857143
18663479	-0.125
18693937	-0.138888888888889
18697678	-0.112847222222222
18739668	-0.152777777777778
18745353	-0.183333333333333
18751681	0.0625
18757534	0.1875
18784277	-0.1875
18795280	0.0714285714285714
18802385	0.172222222222222
18804142	0.125
18812315	0.150793650793651
18814878	0.142857142857143
18828045	-0.214285714285714
18829740	-0.791666666666667
18829865	-0.333333333333333
18830908	-0.5625
18835436	-0.122058823529412
18847891	-0.1125
18870580	0.142857142857143
18873835	-0.208333333333333
18877027	0.125
18878677	-0.15
18879367	-0.1875
18882487	0.125
18885497	0.105555555555556
18885812	-0.0961538461538461
18903900	-0.25
18914677	-0.177083333333333
18927171	-0.353174603174603
18940379	-0.125
18947814	-0.145833333333333
18952892	-0.131944444444444
18983433	0.0833333333333333
18996374	-0.1875
18999184	-0.1875
19004702	0.128472222222222
19080178	-0.166666666666667
19087617	-0.444444444444444
19088712	-0.25
19094480	-0.208333333333333
19110629	-0.25
19110642	-0.227272727272727
19110668	-0.166666666666667
19110720	-0.147435897435897
19110909	-0.166666666666667
19110923	-0.166666666666667
19110927	-0.25
19113522	0.166666666666667
19139703	-0.138888888888889
19147680	0.1875
19150417	-0.1875
19153968	0.222222222222222
19154227	0.175
19154524	-0.1
19156933	0.175
19157252	-0.166666666666667
19161433	-0.120833333333333
19163056	0.107142857142857
19166292	0.2
19170389	-0.152777777777778
19172484	-0.166666666666667
19175446	0.45
19194085	0.166666666666667
19196640	-0.166666666666667
19199220	0.166666666666667
19211130	-0.138888888888889
19246537	0.0714285714285714
19299598	0.15625
19299877	-0.178571428571429
19300343	0.16875
19301184	0.09375
19304374	0.2
19320914	-0.138888888888889
19321107	0.158333333333333
19337765	0.1875
19346686	0.0681818181818182
19349696	-0.1875
19388928	0.125
19388930	0.125
19391106	0.125
19391175	0.125
19399889	0.15
19411443	0.214285714285714
19417885	-0.166666666666667
19418064	0.0861111111111111
19420390	0.483333333333333
19437859	0.1
19437921	0.166666666666667
19452875	-0.1875
19452907	-0.166666666666667
19469587	-0.142857142857143
19472649	-0.09375
19489273	0.227272727272727
19494895	0.113636363636364
19499118	0.504464285714286
19502347	0.1
19509522	0.494778613199666
19569557	-0.125
19581541	-0.2
19583886	-0.222222222222222
19585543	-0.3
19599480	-0.25
19604099	-0.25
19604926	-0.142857142857143
19604985	-0.107142857142857
19606372	-0.5
19607691	-0.229166666666667
19618600	0.332386363636364
19623952	0.127232142857143
19626392	-0.25
19627930	-0.152777777777778
19631402	-0.117647058823529
19631454	-0.183333333333333
19632255	-0.386363636363636
19639750	0.191558441558442
19649127	-0.175
19659164	-0.285714285714286
19729059	-0.196022727272727
19736407	-0.125
19749550	-0.25
19762701	-0.145833333333333
19771675	-0.125
19798060	-0.15
19822386	-0.166666666666667
19822812	0.41289592760181
19823574	0.16875
19824123	0.229166666666667
19830554	-0.125
19832173	0.153846153846154
19832564	0.166666666666667
19832567	0.208333333333333
19832642	0.172619047619048
19850302	-0.159090909090909
19855503	-0.0833333333333333
19864062	0.375
19891283	0.107142857142857
19904443	-0.138888888888889
19916627	-0.1875
19922958	0.159722222222222
19933635	-0.158333333333333
19933790	-0.111111111111111
19934898	0.25
19941756	0.125
19946786	-0.25
19956244	-0.154040404040404
19961069	-0.25
19968536	-0.104166666666667
19986675	-0.125
19987712	-0.15
19997454	-0.151785714285714
20004511	-0.15
20015180	-0.25
20015188	-0.1875
20016847	-0.166666666666667
20020993	-0.166666666666667
20037639	-0.127840909090909
20040617	-0.2
20054030	-0.136904761904762
20056359	-0.151785714285714
20076154	-0.159090909090909
20082518	-0.1875
20092175	-0.15625
20095794	-0.25
20105052	-0.166666666666667
20112509	0.25
20114286	-0.138888888888889
20134102	-0.15
20140034	-0.408333333333333
20145608	-0.15
20147247	-0.144736842105263
20153870	0.125
20160916	0.107142857142857
20161287	-0.194444444444444
20161526	-0.143939393939394
20162939	-0.151785714285714
20165409	0.0833333333333333
20177666	0.107142857142857
20178028	-0.1875
20180677	0.125
20197694	0.2875
20201777	0.3
20207317	0.15
20219509	0.127840909090909
20226186	-0.125
20253338	0.107142857142857
20253965	0.125
20259491	-0.107142857142857
20269022	-0.145833333333333
20272854	-0.15
20275485	-0.125
20281504	-0.285714285714286
20288723	-0.5
20291747	-0.138888888888889
20297564	-0.5
20297722	-0.25
20309296	-0.25
20311855	0.15
20315598	0.30448717948718
20322453	-0.25
20330630	-0.2
20334628	-0.21875
20338100	-0.125
20340154	0.25
20355942	-0.25
20367677	0.15
20369477	0.25
20371246	-0.15
20390981	-0.107142857142857
20392424	-0.208333333333333
20394297	-0.178571428571429
20399513	-0.166666666666667
20402603	0.125
20414575	-0.25
20421127	-0.166666666666667
20440907	0.1
20443151	-0.166666666666667
20491232	-0.153846153846154
20501361	0.1
20518224	-0.173076923076923
20527839	0.1875
20560053	0.1875
20588771	0.513235294117647
20590362	0.125
20590691	0.166666666666667
20593849	0.352941176470588
20593923	0.125
20594290	0.371394230769231
20594787	0.134615384615385
20596024	0.138888888888889
20608037	0.0833333333333333
20629473	0.15
20633278	0.138888888888889
20648170	0.108333333333333
20648538	-0.1875
20648601	-0.166666666666667
20649093	-0.136363636363636
20651919	-0.136363636363636
20654817	-0.142307692307692
20667003	0.1875
20678010	-0.166666666666667
20682179	0.166666666666667
20697722	-0.1875
20699368	-0.352941176470588
20699722	-0.166666666666667
20702419	0.117521367521368
20705193	-0.1
20705335	-0.133928571428571
20711341	-0.125
20711520	-0.128205128205128
20735266	-0.1625
20739721	-0.125
20773530	-0.15625
20784078	-0.166666666666667
20800497	-0.15
20800504	-0.15
20804439	-0.138888888888889
20809792	-0.227272727272727
20829558	0.15625
20833752	0.166666666666667
20843565	0.172222222222222
20845350	0.142857142857143
20854398	0.166666666666667
20855981	-0.166666666666667
20856244	0.125
20860624	0.25
20872833	-0.15
20877414	0.1875
20877844	-0.141666666666667
20880532	-0.25
20881668	0.125
20888206	-0.131944444444444
20888346	-0.15
20897622	0.125
20906760	-0.115384615384615
20935103	-0.158333333333333
20939211	-0.1875
20948456	-0.125
20964064	-0.125
20970158	-0.0357142857142857
20971873	-0.15
20972338	-0.166666666666667
20981437	-0.125
20985300	-0.107142857142857
20986076	-0.1
20999907	0.111111111111111
21025699	0.25
21034083	0.175
21035147	0.21875
21035200	-0.145833333333333
21067094	0.214285714285714
21079675	0.16875
21084365	0.208333333333333
21084569	0.159340659340659
21104102	0.2
21108141	-0.25
21114391	0.1875
21114399	0.1875
21121677	0.177083333333333
21127716	-0.138888888888889
21135389	-0.142857142857143
21147946	-0.166666666666667
21155194	-0.416666666666667
21161931	-0.2
21166143	-0.357142857142857
21175487	-0.180555555555556
21178378	-0.1875
21182189	-0.15
21183165	-0.0833333333333333
21186273	-0.125
21186376	-0.166666666666667
21188870	0.166666666666667
21196215	0.166666666666667
21198263	-0.4375
21214734	-0.348901098901099
21219049	0.2
21227081	0.166666666666667
21248278	0.145833333333333
21254788	0.138888888888889
[truncated: 194,810 more rows]
