# Supplementary material for: Integrative Network Analysis of Differentially Methylated and Expressed Genes for Biomarker Identification in Leukemia
Source: Sci Rep. 2020 Feb 7;10:2123. doi: 10.1038/s41598-020-58123-2 (PMC7005804; doi:10.1038/s41598-020-58123-2)
Supplement: Supplementary file 4 — Supplementary File S1 [file 41598_2020_58123_MOESM4_ESM.zip › tv_tracks/pall_tv_ctr_chr12-22.wig]

variableStep chrom=chr12 span=1
155870	-0.132775119617225
156139	0.134615384615385
162828	-0.116666666666667
165043	-0.109375
166780	-0.107142857142857
169053	-0.115384615384615
189018	-0.135416666666667
202222	-0.1875
202949	0.1875
207885	0.153846153846154
218718	-0.15
223314	-0.125
228747	0.185606060606061
229628	0.125
230050	-0.130769230769231
230402	0.166666666666667
230959	0.208333333333333
237909	0.125
255703	0.166666666666667
267275	-0.1
298233	-0.147435897435897
312670	-0.166666666666667
321713	0.1875
328258	-0.1875
340534	0.1875
351195	0.166666666666667
351447	-0.125
351465	-0.166666666666667
354111	-0.178571428571429
354407	-0.15
374035	-0.142857142857143
374300	-0.277777777777778
375785	-0.107142857142857
387131	0.357142857142857
395740	-0.166666666666667
406290	0.46875
421232	0.125
424675	-0.125
425472	0.333333333333333
425742	-0.166666666666667
428002	0.317708333333333
434576	0.305555555555556
435214	-0.113888888888889
445824	0.15625
476970	-0.5
492472	-0.125
496693	-0.416666666666667
496992	-0.15
496997	-0.136363636363636
499171	0.166666666666667
499450	-0.0961538461538461
504796	-0.285714285714286
505919	-0.0833333333333333
507787	-0.375
522699	-0.178571428571429
523349	0.178571428571429
523359	-0.142857142857143
525194	-0.1875
548455	-0.25
549964	-0.1875
549979	-0.166666666666667
551646	0.181818181818182
552192	-0.166666666666667
556295	-0.204545454545455
557950	-0.075
558422	0.36965811965812
558651	-0.125
562030	-0.136363636363636
565426	-0.130952380952381
571632	0.139583333333333
573592	-0.166666666666667
578829	0.1875
578882	0.208333333333333
598135	-0.219919786096257
605888	-0.166666666666667
607478	-0.166666666666667
617307	-0.15
631723	0.125
635293	-0.194444444444444
647672	0.194444444444444
657976	-0.125
673280	-0.166666666666667
690472	-0.166666666666667
704342	0.277777777777778
704774	-0.208333333333333
714909	-0.204545454545455
718200	-0.2
720188	0.15546218487395
720287	0.209935897435897
745695	0.15625
745960	0.227272727272727
766082	-0.107142857142857
768965	0.111842105263158
775994	-0.138888888888889
779357	-0.166666666666667
792121	0.208333333333333
792171	0.222222222222222
792276	0.15
796130	-0.112433862433862
802103	0.125
804486	-0.113636363636364
810673	-0.145833333333333
815014	0.125
830988	0.208333333333333
833929	0.15
834207	-0.303571428571429
849848	-0.125
851170	0.15
853862	-0.158333333333333
854610	-0.125
854755	-0.141666666666667
864807	-0.125
865331	-0.1375
881693	-0.125
901277	0.0833333333333333
909128	-0.15
914364	0.142857142857143
920502	0.181818181818182
921791	-0.131944444444444
922710	0.125
933480	-0.107142857142857
957871	0.129166666666667
964532	-0.15
992228	-0.110714285714286
996356	-0.292857142857143
996542	-0.15625
1001805	0.107142857142857
1009370	0.166666666666667
1010533	-0.125
1019200	0.1
1020752	0.125
1023525	0.141666666666667
1027448	-0.292424242424242
1028525	0.166666666666667
1034942	-0.181818181818182
1040217	0.107142857142857
1050252	0.3
1057737	0.0714285714285714
1059668	-0.21875
1067027	-0.125
1068191	0.1875
1068291	0.1875
1068350	0.125
1072964	0.432142857142857
1076854	0.2
1085903	-0.107142857142857
1087322	0.0886363636363637
1099335	0.1875
1105103	0.125
1117997	0.1875
1134262	0.1
1148731	-0.107142857142857
1149766	0.09375
1167259	-0.1875
1185706	-0.183035714285714
1200333	-0.146103896103896
1206391	-0.5
1210016	0.141666666666667
1211981	-0.208333333333333
1212035	-0.0833333333333333
1213403	-0.177083333333333
1213413	-0.166666666666667
1222257	-0.125
1222939	0.1
1226846	0.148989898989899
1230733	-0.1875
1235431	-0.2
1235461	-0.21875
1245217	-0.111363636363636
1248760	-0.15
1270587	0.147321428571429
1311097	-0.125
1312502	-0.151785714285714
1315049	-0.125
1316579	0.138888888888889
1321320	0.0769230769230769
1322306	0.138888888888889
1326823	0.15
1326901	0.121212121212121
1326929	0.125
1349001	-0.2
1349181	0.0833333333333333
1349589	0.1
1354343	0.0714285714285714
1359355	-0.25
1362275	0.0714285714285714
1371470	-0.166666666666667
1371520	0.0833333333333333
1371719	-0.142857142857143
1372833	0.23546918767507
1386797	-0.145833333333333
1386866	-0.133116883116883
1387715	-0.116071428571429
1403336	0.142857142857143
1411696	0.0555555555555556
1428352	0.3
1434254	0.1875
1434401	0.141666666666667
1436976	0.108766233766234
1450481	0.25
1451080	-0.225
1455105	0.296875
1456355	0.125
1456913	-0.232142857142857
1459431	-0.166666666666667
1459743	0.142857142857143
1463302	-0.107142857142857
1468123	0.0833333333333333
1472393	0.0555555555555556
1473735	-0.16875
1483892	0.0833333333333333
1486147	-0.138888888888889
1486752	-0.0512820512820513
1487931	0.107142857142857
1498431	-0.144444444444444
1505656	-0.178571428571429
1507160	-0.125
1509619	0.256944444444444
1532549	-0.107352941176471
1534742	0.0833333333333333
1543588	-0.125
1571984	-0.125
1586746	0.125
1590607	0.1875
1590691	-0.21875
1590897	0.0795454545454546
1594037	-0.2
1596297	0.15
1597031	0.158730158730159
1597628	0.21875
1601559	-0.125
1607332	0.214285714285714
1607388	0.166666666666667
1607493	0.2
1607510	0.15
1610259	0.15
1610963	-0.25
1616362	-0.25
1622632	0.125
1635521	-0.0961538461538461
1641043	-0.1625
1651786	-0.125
1663112	0.2
1664930	-0.166666666666667
1672491	-0.208333333333333
1676402	-0.25
1689645	-0.153846153846154
1693991	-0.15
1707916	-0.125
1708831	0.0625
1711416	-0.194444444444444
1711816	0.15
1718519	-0.1875
1721803	0.00238095238095237
1722697	0.166666666666667
1729147	0.125
1735679	0.125
1755958	-0.1875
1763118	0.142857142857143
1785442	-0.0921052631578947
1797055	0.1
1798717	-0.25
1802234	0.1375
1802244	0.16875
1802307	0.21875
1802315	0.177083333333333
1805090	-0.292857142857143
1812967	-0.2
1817141	-0.125
1825876	0.233333333333333
1836019	0.113636363636364
1836109	0.166666666666667
1842446	-0.208333333333333
1855584	0.142857142857143
1855601	0.125
1857452	-0.175
1878534	0.125
1912960	0.125
1959638	-0.130769230769231
2001208	-0.125
2006841	-0.136363636363636
2017199	-0.1625
2051925	-0.25
2061401	-0.15
2075650	-0.135338345864662
2105353	-0.0976702508960574
2105854	-0.166666666666667
2115760	-0.135416666666667
2121440	-0.125
2123376	-0.122596153846154
2125837	-0.130952380952381
2130529	-0.277777777777778
2133965	-0.143939393939394
2142980	-0.166666666666667
2152157	-0.109477124183007
2172929	0.236842105263158
2182191	-0.142857142857143
2183628	0.2
2191440	-0.1875
2196145	0.1
2237422	-0.1875
2255522	0.125
2265580	0.15
2265637	-0.2
2265707	-0.25
2269587	-0.125
2271548	-0.1875
2279371	-0.125
2293744	-0.138888888888889
2299047	-0.107142857142857
2299381	-0.15
2299822	-0.125
2310528	0.178571428571429
2335967	-0.145833333333333
2340519	-0.125
2345096	-0.125
2362853	-0.166666666666667
2368771	0.25
2368971	0.15
2390402	-0.0892857142857143
2415905	0.1875
2434757	-0.131944444444444
2452908	0.4
2477426	-0.109375
2502884	0.125
2512536	0.15
2512557	0.15
2513308	0.125
2537168	-0.128472222222222
2544147	-0.125
2545577	-0.15625
2558184	0.166666666666667
2563656	0.139097744360902
2565918	0.15
2578508	-0.15625
2580970	0.1875
2585425	0.125
2610639	0.154545454545455
2611495	0.109375
2650112	-0.15
2681355	-0.125
2702083	-0.15
2743003	-0.164772727272727
2743037	-0.225
2754301	0.204545454545455
2754969	0.194444444444444
2768593	0.125
2768722	-0.111111111111111
2769664	-0.15
2772170	0.05
2787475	-0.166666666666667
2828332	0.15
2831149	0.107142857142857
2855142	-0.151785714285714
2868303	-0.130952380952381
2881761	-0.15
2928322	-0.375
2929113	-0.166666666666667
2945969	-0.125
2952130	-0.1875
2981692	-0.111111111111111
2985010	-0.1875
2997395	0.1
3004167	-0.15
3004524	0.125
3014806	0.359375
3038858	0.125
3067078	0.15
3067580	0.147321428571429
3076383	-0.1
3076400	-0.15
3100931	-0.107142857142857
3111039	-0.104166666666667
3114463	0.25
3164435	-0.160714285714286
3178211	0.166666666666667
3187660	0.25
3191633	-0.166666666666667
3192099	-0.166666666666667
3193026	-0.125
3218835	0.15
3221630	-0.15625
3222964	-0.181818181818182
3223805	-0.125
3224994	-0.131944444444444
3225241	-0.283333333333333
3227400	-0.21875
3231834	-0.1875
3232032	0.152777777777778
3233732	-0.166666666666667
3235838	0.182142857142857
3236446	-0.166666666666667
3260478	0.166666666666667
3261113	0.168269230769231
3269490	-0.128472222222222
3287558	0.125
3318599	0.15625
3319670	-0.222816399286988
3343232	-0.136363636363636
3349270	-0.21875
3349342	-0.142857142857143
3369730	-0.166666666666667
3370278	-0.3
3374233	-0.125
3380529	0.138888888888889
3380966	0.1
3392051	-0.138888888888889
3421421	0.166666666666667
3436699	-0.1
3469341	-0.204545454545455
3479627	-0.425
3482088	0.194444444444444
3489974	-0.151785714285714
3494427	0.138888888888889
3494839	-0.1875
3510077	0.21875
3551362	0.113636363636364
3563044	0.125
3567209	0.1
3573265	-0.138392857142857
3578165	-0.222222222222222
3593472	0.0833333333333333
3604096	0.107142857142857
3614554	0.183333333333333
3620608	0.125
3637448	-0.128205128205128
3644645	-0.166666666666667
3650947	-0.305555555555556
3652683	0.125
3669622	-0.15
3672717	-0.1875
3673840	0.130769230769231
3683900	-0.139285714285714
3687362	-0.152777777777778
3703434	-0.1875
3704704	-0.1875
3720752	-0.15625
3746350	-0.25
3749310	0.222222222222222
3752598	-0.166666666666667
3759212	-0.25
3759241	-0.142857142857143
3759283	-0.0357142857142857
3759725	0.166666666666667
3760254	-0.166666666666667
3760591	-0.15
3784911	0.147321428571429
3790145	-0.3
3809793	-0.25
3829730	-0.230769230769231
3840043	-0.125
3840046	-0.125
3840419	-0.25
3841651	-0.25
3844927	-0.15
3848866	-0.15
3850472	-0.25
3872358	0.2
3872772	-0.178571428571429
3884468	-0.1875
3893824	-0.123913043478261
3894599	0.107142857142857
3903529	-0.145833333333333
3903629	-0.308035714285714
3912971	0.214285714285714
3923059	0.0681818181818182
3925112	0.175
3925118	0.2
3925225	0.178571428571429
3925323	0.111111111111111
3926799	0.0833333333333333
3927939	-0.214285714285714
3930271	-0.30625
3943699	-0.189285714285714
3946753	0.125
3946790	0.09375
3946933	0.125
3958689	-0.125
3980161	0.100649350649351
3989462	0.1
3992806	-0.0833333333333333
3997998	0.25
3998056	0.25
3998062	0.25
3999364	-0.166666666666667
4002945	0.134375
4002991	-0.145833333333333
4003132	-0.146103896103896
4005022	-0.142857142857143
4006818	-0.159722222222222
4009118	0.2375
4014594	-0.15
4014816	-0.1875
4019112	-0.15
4028823	-0.125
4035519	-0.0833333333333333
4043451	-0.134615384615385
4043714	-0.166666666666667
4043734	-0.135416666666667
4043747	-0.136363636363636
4043758	-0.145833333333333
4043766	-0.125
4043796	-0.145833333333333
4043798	-0.115384615384615
4043828	-0.142857142857143
4043836	-0.142857142857143
4044039	-0.172222222222222
4047489	-0.166666666666667
4048403	-0.178571428571429
4048760	-0.25
4056888	-0.159090909090909
4056922	-0.126068376068376
4056961	-0.214285714285714
4060284	-0.21875
4060321	-0.194444444444444
4060331	-0.194444444444444
4060718	-0.1875
4067063	-0.0972222222222222
4067676	0.154166666666667
4076264	0.2
4076825	0.125
4079176	-0.1875
4088079	-0.125
4092107	0.166666666666667
4092363	0.295833333333333
4097326	0.111111111111111
4100660	-0.107142857142857
4103849	0.208333333333333
4119571	-0.191666666666667
4126870	-0.138888888888889
4138692	0.175
4147064	0.227272727272727
4147068	0.123076923076923
4151756	-0.113636363636364
4153222	-0.144736842105263
4153620	-0.159090909090909
4155832	0.21875
4156118	0.145833333333333
4167021	-0.09375
4167026	-0.111111111111111
4167046	-0.138888888888889
4171956	0.0625
4196392	0.142857142857143
4203895	0.15625
4213486	-0.15625
4246643	-0.158730158730159
4256274	0.1875
4257038	0.146103896103896
4261273	0.208333333333333
4267815	-0.126068376068376
4273626	0.15625
4279299	0.132142857142857
4286275	0.125
4292388	-0.130769230769231
4311739	0.15625
4311749	0.166666666666667
4311808	0.15
4311896	0.227272727272727
4312151	-0.388888888888889
4315650	0.166666666666667
4318722	0.140740740740741
4326240	-0.1375
4330253	-0.166666666666667
4332477	-0.181818181818182
4343885	-0.130952380952381
4347823	0.147435897435897
4357647	-0.125
4360669	-0.158730158730159
4361134	0.0625
4366535	-0.4
4370255	0.0961538461538461
4371329	0.111111111111111
4373319	-0.138888888888889
4377392	-0.09375
4388270	0.133333333333333
4404156	0.125
4422763	-0.222222222222222
4441103	0.310606060606061
4441476	0.138888888888889
4444435	-0.157738095238095
4447254	0.357142857142857
4448490	0.156818181818182
4461483	0.125
4468196	-0.100446428571429
4477122	0.1875
4496958	-0.138888888888889
4505587	0.113636363636364
4520167	-0.115384615384615
4523241	0.125
4545037	0.15
4548166	0.15625
4548752	0.1875
4549253	0.161538461538462
4552113	-0.15625
4560513	0.075
4561481	-0.15625
4562879	-0.11
4563321	-0.273989898989899
4564357	0.125
4575267	-0.15625
4575338	0.1
4582393	-0.168831168831169
4590947	-0.367647058823529
4615659	-0.25
4615711	-0.166666666666667
4615797	-0.117307692307692
4616054	-0.134615384615385
4640424	-0.190972222222222
4640428	-0.25
4644251	0.142857142857143
4644878	-0.1
4645223	0.122222222222222
4646712	0.0909090909090909
4654537	0.135416666666667
4676481	0.25
4676513	0.151785714285714
4709449	-0.333333333333333
4713549	-0.138888888888889
4722534	-0.277777777777778
4740787	-0.181818181818182
4745025	0.15
4745312	-0.125
4750798	0.0944444444444444
4756016	-0.142857142857143
4760976	0.357142857142857
4763168	0.150793650793651
4768503	-0.145833333333333
4777348	0.0714285714285714
4780473	-0.111111111111111
4790912	-0.125
4795290	-0.360576923076923
4795669	-0.142857142857143
4824283	-0.25
4832228	-0.137362637362637
4836858	-0.25
4893309	-0.166666666666667
4899605	-0.236988304093567
4928330	-0.125
4931289	-0.125
4944752	-0.1875
4950718	0.0555555555555556
4980155	0.1875
4999364	-0.117647058823529
5006378	0.12012987012987
5008143	0.1
5014368	0.1875
5021998	-0.125
5025772	-0.152777777777778
5039593	0.125
5044872	-0.141666666666667
5049949	-0.154545454545455
5060368	0.0714285714285714
5064169	0.222222222222222
5068601	-0.15
5085415	0.177083333333333
5088553	-0.125
5102663	0.133333333333333
5110944	0.125
5114296	-0.153846153846154
5122632	0.166666666666667
5137322	-0.1
5144153	-0.1875
5144166	-0.16875
5160566	0.183035714285714
5162810	-0.166666666666667
5162899	-0.15
5163009	0.137362637362637
5165753	-0.2
5167915	-0.166666666666667
5195336	-0.12012987012987
5202835	-0.164285714285714
5210721	0.214285714285714
5211860	-0.136363636363636
5215488	0.2
5218091	0.421717171717172
5221715	-0.125
5236218	-0.145833333333333
5237455	-0.1
5264297	-0.172222222222222
5274769	0.172222222222222
5276719	0.155882352941176
5282486	0.16875
5286318	0.525
5286446	0.125
5291540	0.166666666666667
5293894	0.183574879227053
5298516	0.131944444444444
5300239	0.0805288461538461
5300617	0.166666666666667
5302089	0.0833333333333333
5302900	0.125
5306113	0.125
5307980	0.163865546218487
5315979	-0.15
5316819	-0.222222222222222
5316822	-0.222222222222222
5321471	0.111111111111111
5336996	-0.138888888888889
5355582	0.0986842105263158
5368436	-0.1875
5368958	-0.125
5370333	-0.103030303030303
5370581	0.214285714285714
5388650	-0.25
5393261	-0.116319444444444
5415849	0.125
5428575	0.107142857142857
5444139	-0.158333333333333
5462121	-0.4312435500516
5466965	-0.107142857142857
5481679	-0.117647058823529
5497192	0.159722222222222
5506330	-0.145833333333333
5507547	-0.178571428571429
5519901	0.159090909090909
5530798	0.0833333333333333
5552278	-0.1875
5578653	0.125
5586848	0.138888888888889
5589290	0.166666666666667
5594720	0.1
5600710	-0.131944444444444
5604110	-0.125
5609612	0.1
5635777	-0.138888888888889
5637507	-0.125
5638187	-0.592261904761905
5665030	-0.2
5678734	-0.15
5680475	0.125
5680908	0.0714285714285714
5698058	0.166666666666667
5709953	0.1875
5726764	0.153571428571429
5727860	0.302083333333333
5728433	0.25
5728459	0.340909090909091
5730304	0.125
5737484	0.125
5738317	0.15
5747486	0.125
5750744	-0.138888888888889
5760846	0.15625
5787423	-0.125
5789217	-0.166666666666667
5791042	-0.107142857142857
5811243	-0.125
5811788	-0.117424242424242
5820052	-0.194444444444444
5826974	-0.109375
5827302	-0.1875
5846871	0.1875
5848467	0.147321428571429
5853951	0.108333333333333
5854016	-0.125
5854956	0.1875
5862741	-0.104761904761905
5866988	-0.15
5868196	-0.16699604743083
5878929	-0.15
5884184	-0.09375
5899737	-0.125
5901718	-0.151785714285714
5906137	0.125
5912427	-0.173076923076923
5916074	-0.131944444444444
5916104	-0.147321428571429
5924147	-0.0833333333333333
5949185	-0.136363636363636
5965327	-0.158730158730159
5977302	-0.122222222222222
5984994	-0.375
5995396	0.0625
6010023	-0.15
6010242	0.125
6028325	-0.151785714285714
6028342	-0.151785714285714
6057294	-0.1875
6067151	-0.196428571428571
6075455	-0.161538461538462
6089078	-0.138888888888889
6152725	0.166666666666667
6157120	-0.125
6160220	0.122549019607843
6193095	0.166666666666667
6198246	0.138888888888889
6207233	0.15
6227847	-0.125
6246840	-0.166666666666667
6273590	-0.125
6278152	-0.125
6278231	-0.150793650793651
6278390	-0.1875
6279187	-0.125
6294340	-0.222222222222222
6306449	-0.152777777777778
6313527	0.125
6332280	0.1
6335713	0.21875
6338636	0.15
6343578	0.13125
6370015	-0.194444444444444
6370045	0.125
6387221	0.172222222222222
6408370	-0.152777777777778
6410849	-0.181818181818182
6436433	-0.151785714285714
6475896	-0.194444444444444
6477243	0.151960784313726
6491115	0.15
6504294	-0.0875
6510091	-0.125
6517438	-0.147321428571429
6525119	0.277272727272727
6537702	0.333333333333333
6537722	0.125
6540083	0.1
6540088	0.122222222222222
6542626	0.163095238095238
6542752	0.143939393939394
6543442	-0.154545454545455
6580940	0.125
6582329	0.277777777777778
6583522	0.125
6585503	0.096969696969697
6589170	0.25
6592573	0.189102564102564
6595133	-0.481646825396825
6601706	-0.358730158730159
6606010	-0.25
6613282	-0.25
6614520	0.25
6614821	0.375
6615611	0.2
6616085	-0.15
6617558	-0.166666666666667
6624434	-0.5
6625309	-0.25
6631723	-0.25
6637940	0.25
6673883	0.234375
6674724	0.107142857142857
6686103	-0.125
6701871	-0.166666666666667
6706587	-0.25
6709943	-0.134615384615385
6724947	-0.125
6728163	0.375
6731639	-0.0909090909090909
6771670	0.142045454545455
6830720	-0.125
6842461	0.125
6865698	-0.125
6865878	-0.125
6885015	-0.166666666666667
6893873	0.125
6899153	-0.178571428571429
6899170	-0.185606060606061
6899382	-0.148809523809524
6899437	-0.191666666666667
6899630	-0.194444444444444
6900211	-0.2
6900224	-0.1875
6903629	0.2
6922666	0.25
6922698	0.15
6922742	0.151785714285714
6923016	0.166666666666667
6927156	0.16875
6999262	-0.133116883116883
7008889	0.125
7021465	-0.138888888888889
7030183	0.09375
7032284	0.1875
7073736	-0.166666666666667
7100539	-0.15
7112118	-0.125
7113010	0.125
7114408	-0.175
7141465	-0.2
7150074	-0.25
7182541	0.111111111111111
7272327	-0.25
7275977	-0.117647058823529
7276039	-0.153846153846154
7291158	-0.104166666666667
7312388	-0.107142857142857
7348004	-0.257142857142857
7348454	-0.0833333333333333
7354384	0.1
7358683	-0.05
7359011	0.125
7359073	0.208333333333333
7360142	-0.1875
7368181	-0.166666666666667
7394078	0.125
7411841	-0.161764705882353
7422582	0.125
7470341	0.333333333333333
7482537	0.125
7516313	-0.125
7529314	-0.1
7530506	0.240740740740741
7532957	-0.166666666666667
7538785	-0.125
7551259	-0.116071428571429
7585402	0.0833333333333333
7597625	-0.132936507936508
7603567	-0.102941176470588
7606163	0.127232142857143
7653581	-0.09375
7657425	0.159340659340659
7665826	0.125
7666372	-0.1
7666780	-0.15
7667646	-0.0833333333333333
7669518	0.100649350649351
7694517	-0.142857142857143
7724874	-0.194444444444444
7748337	-0.125
7758252	-0.166666666666667
7764042	-0.138888888888889
7770447	-0.1875
7779946	-0.116666666666667
7800279	0.107142857142857
7802385	0.107142857142857
7814358	-0.122222222222222
7818910	-0.125
7823748	-0.1125
7824005	-0.138888888888889
7825726	-0.125
7836058	0.125
7838395	0.125
7850213	-0.120535714285714
7853265	0.166666666666667
7854838	0.142857142857143
7868554	-0.151785714285714
7874681	-0.25
7879622	0.166666666666667
7881134	0.166666666666667
7886449	-0.25
7886730	-0.177083333333333
7893244	0.25
7894378	0.3125
7899952	0.1875
7900026	0.166666666666667
7900183	-0.107142857142857
7902098	0.1875
7904209	0.184375
7933634	-0.125
7933843	-0.159090909090909
7936787	0.125
7946857	-0.129166666666667
7957446	-0.125
7964758	-0.21875
7968005	0.107142857142857
7986645	-0.125
7996468	-0.116541353383459
7996889	-0.178571428571429
8002277	0.0833333333333333
8002654	-0.1875
8003756	0.25
8013678	0.15
8016923	0.166666666666667
8017494	-0.25
8019909	-0.159090909090909
8020070	-0.112847222222222
8020494	0.14010989010989
8021074	-0.115384615384615
8035322	-0.15
8056572	-0.375
8074190	-0.15
8095663	-0.125
8100937	-0.166666666666667
8102055	-0.171875
8114476	0.151785714285714
8141434	-0.15
8142029	0.15
8149099	0.2
8149389	-0.166666666666667
8152163	0.15
8157450	-0.142857142857143
8173044	-0.166666666666667
8174126	-0.15625
8190216	0.15
8195576	0.166666666666667
8196951	0.166666666666667
8211946	-0.147321428571429
8213514	0.166666666666667
8230548	-0.15625
8237902	-0.178571428571429
8256085	0.139583333333333
8263083	-0.333333333333333
8266290	0.166666666666667
8268808	0.214285714285714
8268996	0.208333333333333
8273763	0.128968253968254
8277959	0.336309523809524
8300588	0.166666666666667
8309614	0.138888888888889
8615808	0.116666666666667
8618561	0.241666666666667
8654711	0.272727272727273
8671302	-0.125
8684147	0.15
8688852	0.0833333333333333
8691240	-0.125
8698089	-0.65625
8700249	-0.166666666666667
8702496	-0.2
8706372	-0.375
8711018	-0.2
8729266	-0.107142857142857
8730429	0.138888888888889
8730491	0.139285714285714
8730514	0.166666666666667
8730695	0.134615384615385
8736887	0.177083333333333
8736899	0.21875
8736932	0.180555555555556
8740551	0.0833333333333333
8750561	0.0833333333333333
8757479	0.374342105263158
8759444	-0.107142857142857
8762303	0.125
8782730	0.1
8838519	0.166666666666667
8892913	0.166666666666667
8924277	0.111111111111111
8938224	-0.125
9008316	-0.125
9029576	-0.125
9033786	-0.1875
9055638	0.1875
9061969	0.166666666666667
9066603	0.309941520467836
9066770	0.15625
9079497	-0.120833333333333
9079688	-0.1875
9106274	-0.21875
9106321	-0.204545454545455
9106412	-0.214285714285714
9106803	-0.16875
9106868	-0.21875
9106906	-0.208333333333333
9106914	-0.227272727272727
9107242	-0.166666666666667
9108070	-0.125
9110788	0.152777777777778
9122951	-0.15625
9140501	-0.166666666666667
9140680	-0.125
9143965	-0.0833333333333333
9163014	-0.178571428571429
9163302	-0.28125
9168860	-0.15
9168880	-0.158333333333333
9173235	-0.242647058823529
9177031	-0.161057692307692
9178060	-0.1875
9178094	-0.142857142857143
9178623	-0.25
9179798	-0.125
9189164	-0.175
9207143	-0.125
9243446	-0.125
9248857	-0.134615384615385
9268984	0.25
9269741	-0.127777777777778
9316906	-0.2
9317883	-0.166666666666667
9321266	-0.45
9331741	0.125
9332818	0.416666666666667
9340708	0.136904761904762
9341712	0.375
9349150	-0.122549019607843
9349403	-0.138888888888889
9352457	-0.15
9368057	-0.083041958041958
9372726	-0.1
9375517	-0.16875
9376413	0.15
9377436	-0.107142857142857
9379489	0.25
9380857	-0.113636363636364
9383536	-0.15625
9385534	-0.113636363636364
9390784	-0.166666666666667
9393274	-0.152777777777778
9401392	0.157142857142857
9408618	-0.166666666666667
9420978	0.125
9422007	0.15
9423239	-0.131313131313131
9433586	-0.166666666666667
9434197	-0.166666666666667
9480530	-0.375
9482041	-0.333333333333333
9482613	-0.75
9482769	-0.2
9483062	-0.25
9483293	-0.31547619047619
9483430	-0.1875
9483613	-0.107142857142857
9484401	-0.1875
9493281	0.15
9493448	-0.15
9493783	-0.125
9493970	-0.125
9523011	-0.0961538461538461
9525301	-0.107142857142857
9525352	-0.175
9528837	-0.166666666666667
9545809	0.153846153846154
9736897	-0.1
9738990	0.194444444444444
9740252	0.258241758241758
9755576	-0.125
9755903	0.15625
9756402	-0.25
9759063	-0.25
9759652	-0.142857142857143
9760325	-0.25
9760352	-0.25
9768832	0.141666666666667
9769710	0.15
9769995	0.25
9770024	0.25
9770103	0.163194444444444
9771959	-0.1875
9772805	0.125
9784652	0.125
9787581	0.158730158730159
9788417	0.15
9804958	-0.123626373626374
9804986	-0.15625
9805088	-0.136752136752137
9816427	0.125
9817060	-0.15
9817163	-0.25
9817192	-0.115384615384615
9819118	0.159090909090909
9819121	0.164285714285714
9821521	-0.125
9827199	-0.166666666666667
9828990	-0.125
9829979	-0.159722222222222
9830080	-0.138888888888889
9830412	-0.178571428571429
9830461	-0.25
9830763	-0.190972222222222
9844554	-0.204545454545455
9865120	0.134615384615385
9870622	0.209935897435897
9871074	0.222222222222222
9873527	0.125
9874099	0.214285714285714
9874125	0.15625
9874416	0.25
9878007	-0.261965811965812
9879742	0.132142857142857
9879800	0.25
9880750	0.15625
9881649	0.125
9883265	0.171717171717172
9883845	0.125
9883933	0.143939393939394
9884194	0.125
9884212	0.125
9884295	0.1875
9884436	0.141666666666667
9885013	0.15625
9885403	0.138888888888889
9887817	0.166666666666667
9888388	0.25
9889450	0.147222222222222
9889561	0.392857142857143
9901841	-0.1875
9903164	0.15
9904409	-0.160714285714286
9906177	-0.117788461538462
9906621	-0.109375
9907590	-0.138888888888889
9909134	-0.164285714285714
9909344	-0.190972222222222
9909622	-0.25
9909847	-0.194444444444444
9910162	-0.177083333333333
9914964	0.107142857142857
9915754	0.127272727272727
9918118	-0.125
9918551	-0.12012987012987
9918635	0.219551282051282
9922303	0.125
9925377	-0.1
9927653	-0.194444444444444
9931916	0.138888888888889
9932068	0.25
9934978	-0.2
9937646	-0.2
9940469	-0.126420454545455
9943909	0.284290271132376
9947919	-0.25
9948990	-0.1875
9949140	-0.166666666666667
9949582	-0.125
9949721	-0.134615384615385
9949724	-0.125
9949944	-0.2
9983604	-0.125
9993450	-0.166666666666667
10000984	0.142857142857143
10003840	-0.136363636363636
10005778	-0.480769230769231
10005811	-0.136363636363636
10006418	-0.214285714285714
10009200	-0.107142857142857
10024758	0.142857142857143
10025005	0.25
10025451	0.21875
10026943	0.25
10027689	0.25
10027870	0.25
10027965	0.25
10032929	-0.48984593837535
10033893	0.1
10041362	0.367647058823529
10043810	0.142857142857143
10048033	0.1
10061110	-0.384090909090909
10061136	-0.175
10063662	-0.181818181818182
10066259	-0.138888888888889
10089591	0.178571428571429
10091507	0.107142857142857
10096288	-0.140625
10100565	0.204545454545455
10108419	-0.625
10111910	-0.166666666666667
10113263	0.155844155844156
10113661	-0.166666666666667
10120554	-0.15
10124083	0.1875
10131033	-0.0833333333333333
10132282	-0.3125
10135267	-0.125
10136027	-0.135416666666667
10145340	-0.46875
10150067	-0.5625
10155411	-0.388888888888889
10156230	0.128205128205128
10158922	0.208333333333333
10163378	0.09375
10171247	0.2
10193294	-0.225
10201186	0.363988095238095
10205538	0.15625
10205564	0.152777777777778
10206813	0.125
10207376	0.113636363636364
10207765	0.113636363636364
10210764	0.105769230769231
10221866	0.147321428571429
10221880	0.178571428571429
10222060	0.15
10223229	0.125
10223235	0.142857142857143
10223254	0.142857142857143
10231840	0.168831168831169
10232644	-0.120535714285714
10237202	-0.145833333333333
10238787	-0.110714285714286
10242812	-0.09375
10246495	0.142857142857143
10248288	0.25
10252118	0.125
10266452	0.145238095238095
10268382	0.125
10272703	-0.422619047619048
10273164	0.1125
10273975	0.186688311688312
10273989	0.16958041958042
10275768	-0.327380952380952
10315901	0.166666666666667
10315913	0.214285714285714
10320211	-0.316666666666667
10320442	0.204545454545455
10325127	-0.125
10339490	0.0833333333333333
10345830	0.166666666666667
10347861	0.482142857142857
10352561	0.1
10354266	0.10171568627451
10356167	-0.125
10362009	0.2
10370156	-0.1875
10372170	0.503472222222222
10391882	-0.104166666666667
10393770	-0.131818181818182
10394085	-0.25
10402636	-0.151785714285714
10403412	0.3125
10403548	0.403846153846154
10416582	0.113636363636364
10422410	-0.24025974025974
10449561	-0.125
10455526	-0.116666666666667
10456884	-0.1875
10460638	-0.221153846153846
10462515	-0.100649350649351
10467567	0.0909090909090909
10479491	0.169642857142857
10484013	-0.1875
10496160	-0.136363636363636
10496922	-0.0769230769230769
10504000	0.0714285714285714
10506390	-0.09375
10525739	-0.166666666666667
10526536	-0.15
10526813	-0.142857142857143
10529936	-0.107142857142857
10536813	-0.125
10541389	0.125
10541395	0.141666666666667
10541427	0.125
10541517	-0.142857142857143
10545460	0.169444444444444
10545470	0.164285714285714
10547156	-0.181818181818182
10560226	-0.115384615384615
10568078	0.1
10574774	0.166666666666667
10579184	-0.133333333333333
10581522	-0.125
10597206	-0.142857142857143
10598257	-0.0357142857142857
10602076	-0.3
10606187	-0.131944444444444
10620383	-0.120535714285714
10640983	-0.409090909090909
10650753	0.175
10652524	-0.138888888888889
10653001	0.207142857142857
10653294	0.111764705882353
10658941	0.138888888888889
10664837	0.0833333333333333
10667975	0.457222222222222
10680215	-0.372619047619048
10680617	0.479166666666667
10685510	0.0833333333333333
10687516	0.09375
10696901	-0.180555555555556
10699506	0.1
10700496	-0.269852941176471
10701981	-0.208333333333333
10708102	-0.15
10708141	-0.190972222222222
10708998	-0.21474358974359
10711386	0.2
10729953	-0.409090909090909
10731921	-0.0357142857142857
10734949	-0.0357142857142857
10738978	-0.166666666666667
10742356	-0.166666666666667
10745031	0.0833333333333333
10745888	0.0833333333333333
10746082	0.0961538461538461
10746118	-0.227272727272727
10747614	-0.388888888888889
10747697	0.125
10748981	-0.09375
10760032	-0.15
10798613	-0.15
10811230	-0.107142857142857
10815634	-0.09375
10820366	0.1875
10823741	-0.159090909090909
10823813	-0.1
10827488	0.164772727272727
10827732	0.222222222222222
10828748	-0.1875
10829001	0.15
10836326	0.125
10841990	-0.4
10845468	-0.178571428571429
10854536	-0.25
10857305	-0.444444444444444
10861493	0.194444444444444
10861759	0.194444444444444
10861787	0.2
10865138	-0.0882352941176471
10865237	-0.311965811965812
10865503	0.125
10868356	-0.166666666666667
10868408	-0.125
10868484	-0.2
10882858	0.230769230769231
10885454	-0.175
10889181	-0.120833333333333
10893596	-0.125
10898777	0.15
10904677	-0.181818181818182
10909586	-0.159090909090909
10914353	-0.126262626262626
10914364	-0.270855614973262
10920054	-0.138888888888889
10927454	-0.244444444444444
10928177	-0.166666666666667
10928563	-0.158333333333333
10930394	-0.5
10930592	-0.1375
10939930	-0.139285714285714
10942777	-0.142045454545455
10970190	-0.1875
10987235	-0.118421052631579
11015580	-0.380718954248366
11029514	0.148496240601504
11079261	-0.3125
11079740	-0.181818181818182
11087012	-0.25
11122300	-0.388392857142857
11122947	-0.47985347985348
11134905	-0.159722222222222
11134909	-0.141666666666667
11135609	-0.208333333333333
11135620	-0.208333333333333
11149458	-0.175
11191490	-0.0959821428571428
11201408	-0.15625
11214359	0.142857142857143
11216622	-0.159090909090909
11267157	-0.1875
11306758	-0.113636363636364
11333438	-0.166666666666667
11338030	0.107142857142857
11338668	-0.125
11348267	-0.25
11370288	0.204545454545455
11377670	0.159090909090909
11379826	-0.1
11397231	0.125
11398747	0.228540100250627
11427912	0.208333333333333
11497374	-0.125
11499959	-0.11304347826087
11503212	-0.319078947368421
11547332	0.0833333333333333
11549365	0.111111111111111
11556897	-0.138888888888889
11562566	-0.0961538461538461
11575450	-0.166666666666667
11578580	0.115384615384615
11583428	-0.104761904761905
11586895	-0.145833333333333
11591651	0.107142857142857
11593292	0.136363636363636
11596284	-0.116666666666667
11609175	-0.166666666666667
11610346	0.1875
11612598	0.194444444444444
11631477	-0.0905797101449275
11644470	-0.128472222222222
11654236	-0.2
11657834	-0.136363636363636
11667149	-0.201127819548872
11667949	0.177083333333333
11668279	-0.117424242424242
11690842	-0.15
11691265	-0.1875
11708988	-0.151785714285714
11709396	-0.152777777777778
11722201	0.125
11731173	0.15
11732074	0.1875
11732078	0.15625
11746410	-0.135416666666667
11751837	-0.204545454545455
11753186	-0.1875
11770693	-0.143939393939394
11772859	-0.138888888888889
11776372	0.138888888888889
11776644	0.131944444444444
11778699	0.111607142857143
11781409	0.0974025974025974
11781432	-0.12012987012987
11781658	0.125
11783538	-0.125
11789525	-0.166666666666667
11810487	-0.0789473684210526
11821507	-0.158333333333333
11822508	-0.1875
11844689	-0.1875
11853623	-0.292542016806723
11864141	-0.110714285714286
11866458	-0.125
11881806	0.136363636363636
11881830	0.116666666666667
11881924	0.160714285714286
11882893	0.180555555555556
11882941	0.21875
11887851	0.15
11887894	0.2
11893114	0.138888888888889
11899306	0.25
11903092	0.21875
11903547	0.25
11903562	0.208333333333333
11910391	0.166666666666667
11918324	-0.138888888888889
11978330	0.125
11978395	0.222222222222222
11978404	0.25
12013290	-0.1
12022117	-0.178571428571429
12025792	-0.25
12040379	-0.333333333333333
12040404	-0.25
12054316	0.159090909090909
12054931	-0.15
12109847	-0.111111111111111
12110039	-0.0625
12118252	-0.175
12128927	0.0833333333333333
12174651	0.125
12174977	0.15
12174989	0.25
12175716	0.113636363636364
12177047	0.30448717948718
12177121	0.135416666666667
12177856	0.15625
12177907	0.175
12211276	-0.166666666666667
12217074	0.09375
12218619	-0.0892857142857143
12218975	-0.125
12219003	-0.159090909090909
12233279	-0.181818181818182
12246447	0.125
12254848	-0.4375
12256867	0.175
12259964	0.0833333333333334
12293575	-0.1875
12298188	-0.125
12298816	-0.166666666666667
12307724	0.125
12316600	-0.111607142857143
12318020	-0.211538461538462
12319505	-0.0657894736842105
12331326	-0.1875
12332846	-0.116666666666667
12337955	-0.113636363636364
12347334	-0.116666666666667
12350111	-0.125
12352183	-0.158333333333333
12354002	0.0769230769230769
12362439	0.113636363636364
12363825	-0.1875
12367895	0.194444444444444
12372821	-0.138888888888889
12383319	0.0986842105263158
12387592	-0.125
12390656	-0.140873015873016
12404269	0.1
12418004	0.0681818181818182
12424003	-0.166666666666667
12424041	-0.12012987012987
12435783	-0.117307692307692
12444196	-0.166666666666667
12454078	-0.136363636363636
12457724	-0.2
12460285	0.107142857142857
12466118	0.26547619047619
12466126	-0.25
12467953	-0.25
12472196	0.1875
12472561	-0.178571428571429
12475416	0.0625
12479836	-0.2
12480087	-0.25
12484325	-0.138888888888889
12486947	-0.25
12490448	-0.2
12491531	0.1875
12499198	-0.208333333333333
12500013	-0.454545454545455
12511026	-0.107142857142857
12511515	-0.125
12522312	-0.166666666666667
12553943	0.0714285714285714
12556908	-0.155844155844156
12559232	0.34280303030303
12560933	-0.2
12570649	0.214285714285714
12579048	0.25
12580046	0.196428571428571
12588347	-0.314144736842105
12591378	0.375
12592132	0.25
12592437	0.208333333333333
12592789	0.121428571428571
12601951	0.166666666666667
12605635	0.178571428571429
12609691	-0.21875
12609698	-0.111111111111111
12609869	-0.111111111111111
12615236	0.155844155844156
12619046	-0.152777777777778
12624240	0.111842105263158
12624334	-0.333333333333333
12632129	-0.1875
12635262	-0.159090909090909
12635267	-0.204545454545455
12635359	-0.159090909090909
12640321	-0.1
12645810	0.111111111111111
12654141	-0.25
12654565	0.0714285714285714
12665316	-0.158730158730159
12665330	-0.158730158730159
12668409	0.125
12672897	-0.166666666666667
12675364	-0.175
12677775	-0.0833333333333333
12678350	0.166666666666667
12680164	-0.5
12682847	0.0833333333333333
12684813	-0.1875
12687363	-0.15625
12687688	-0.16875
12713238	-0.115384615384615
12713493	-0.208333333333333
12729135	0.143939393939394
12775380	-0.186507936507937
12867915	-0.125
12874814	-0.131944444444444
12879565	0.166666666666667
12885572	-0.125
12886621	0.0833333333333333
12887468	0.153846153846154
12900794	-0.125
12901198	0.166666666666667
12908738	0.125
12924959	-0.229166666666667
12927725	-0.409090909090909
12928074	-0.388888888888889
12930564	0.09375
12933338	-0.375
12934561	-0.25
12935922	-0.214285714285714
12936130	0.388888888888889
12936686	-0.25
12940784	-0.136363636363636
12941011	0.15
12950366	-0.145833333333333
12954174	-0.125
12954435	-0.140151515151515
12992043	-0.1875
12999020	-0.180555555555556
13000102	-0.189102564102564
13007408	-0.130208333333333
13023179	-0.142857142857143
13038304	-0.1875
13049685	-0.125
13059780	0.141666666666667
13076629	-0.125
13076635	-0.09375
13078954	0.1875
13092581	0.141666666666667
13103654	-0.125
13108693	-0.166666666666667
13109956	-0.107142857142857
13113489	0.107142857142857
13114348	-0.0975
13117660	-0.117788461538462
13141451	0.116666666666667
13145714	0.145833333333333
13146208	0.1875
13147939	0.107142857142857
13158150	0.169444444444444
13161700	-0.214285714285714
13170043	-0.1375
13177687	-0.145833333333333
13177943	-0.197222222222222
13178750	-0.0833333333333333
13180948	-0.09375
13182372	-0.15
13182815	-0.0833333333333333
13188366	0.125
13203782	-0.125
13248293	-0.113636363636364
13250421	0.166666666666667
13250590	0.166666666666667
13252944	0.208333333333333
13257812	-0.1875
13261600	-0.166666666666667
13263357	-0.138888888888889
13271884	-0.15625
13296727	-0.211538461538462
13307116	0.1875
13312433	-0.0833333333333333
13316693	0.125
13323836	0.207516339869281
13335117	-0.144444444444444
13355668	-0.194444444444444
13360022	-0.15
13365565	-0.21875
13370861	-0.0833333333333333
13376962	0.363636363636364
13382064	-0.136363636363636
13389566	-0.125
13391289	-0.138888888888889
13392518	-0.131696428571429
13404466	0.0714285714285714
13426745	-0.2
13433669	0.336111111111111
13435017	-0.142857142857143
13441474	-0.388888888888889
13446750	-0.214285714285714
13456561	-0.222222222222222
13460907	0.10479797979798
13482720	0.166666666666667
13485968	0.166666666666667
13486662	-0.277777777777778
13491521	-0.166666666666667
13495642	-0.409090909090909
13503571	-0.444444444444444
13514214	0.723901098901099
13517725	-0.166666666666667
13523935	-0.363636363636364
13532998	-0.147321428571429
13537837	-0.299019607843137
13542166	-0.175
13543435	0.125
13571656	-0.241666666666667
13574976	0.111111111111111
13577738	-0.305555555555556
13579317	0.134375
13579778	-0.15
13587759	-0.0909090909090909
13601869	-0.142857142857143
13604119	-0.175
13629380	-0.1625
13642833	-0.15
13672641	0.125
13690344	0.15625
13694049	-0.160714285714286
13698756	-0.151785714285714
13698908	-0.125
13709912	-0.15625
13727793	-0.1
13739349	0.168831168831169
13741954	-0.125
13743229	-0.227272727272727
13753777	0.152777777777778
13771436	-0.302777777777778
13775956	-0.166666666666667
13778645	-0.25
13788825	-0.194444444444444
13790564	-0.142857142857143
13791327	0.135416666666667
13802489	-0.131818181818182
13803816	-0.166666666666667
13813714	-0.125
13816821	-0.104166666666667
13848793	-0.116161616161616
13858945	-0.125
13859440	0.0714285714285714
13861683	-0.125
13867259	0.1
13874788	-0.25
13892222	-0.175
13892521	-0.136363636363636
13894394	-0.166666666666667
13899261	-0.21875
13909729	0.1875
13913897	0.0833333333333333
13923401	-0.109375
13924681	0.0972222222222222
13929638	0.138888888888889
13937088	0.151960784313726
13937113	0.166666666666667
13966771	0.125
13973961	-0.115808823529412
13975296	0.107142857142857
13980892	-0.25
13999925	-0.166666666666667
14004650	-0.125
14012004	-0.21875
14029141	-0.125
14030928	-0.208333333333333
14034629	-0.09375
14035243	-0.125
14036467	-0.0833333333333333
14042507	-0.131313131313131
14047141	-0.299946581196581
14048559	-0.0961538461538461
14054579	0.1
14058571	-0.3625
14068048	-0.125
14090792	0.4
14094414	0.178571428571429
14103086	-0.107142857142857
14105726	0.128571428571429
14109670	0.273809523809524
14119664	0.0625
14123005	-0.166666666666667
14129284	-0.11875
14136957	0.383333333333333
14142935	-0.2
14162637	-0.15
14171564	-0.0909090909090909
14175740	-0.109375
14180433	-0.0833333333333333
14182626	0.302083333333333
14203696	-0.25
14204241	-0.0892857142857143
14208773	-0.0961538461538461
14216594	-0.151785714285714
14229228	0.180555555555556
14242654	-0.181818181818182
14242991	-0.1875
14260608	-0.1
14264870	-0.130952380952381
14265869	0.09375
14295064	-0.0909090909090909
14296603	0.107142857142857
14298808	0.0833333333333333
14301096	-0.125
14302004	0.1625
14307012	0.166666666666667
14310458	0.25
14311213	-0.125
14332438	-0.0760869565217391
14343564	0.1875
14343572	0.1875
14344798	0.2
14348634	0.125
14386616	0.138888888888889
14408537	0.166666666666667
14408697	-0.178571428571429
14426106	0.111111111111111
14426301	0.178571428571429
14427031	0.15625
14428116	0.138888888888889
14434332	-0.151785714285714
14436767	0.15
14455942	0.1
14461309	-0.2
14464282	-0.416666666666667
14465587	-0.194444444444444
14465667	-0.0714285714285714
14488400	-0.125
14498227	-0.1875
14539184	-0.15
14539264	-0.111111111111111
14539669	-0.13125
14542060	0.107142857142857
14542408	-0.15
14543046	0.2
14543323	-0.166666666666667
14549129	-0.142857142857143
14553071	-0.166666666666667
14553106	-0.246853146853147
14564375	-0.197916666666667
14564383	-0.150568181818182
14571553	-0.151785714285714
14574304	-0.1875
14589548	-0.25
14589549	-0.25
14605464	-0.180769230769231
14605787	-0.15
14606002	-0.138888888888889
14626373	-0.25
14638853	0.125
14653866	0.125
14691189	0.1
14707606	0.143939393939394
14711445	0.1875
14713967	-0.171875
14722065	-0.125
14729737	-0.0989583333333333
14763455	-0.113636363636364
14765993	-0.107638888888889
14767125	0.1875
14768220	0.075
14782865	-0.121212121212121
14786891	-0.107142857142857
14787010	0.1
14824845	0.222222222222222
14844285	-0.178571428571429
14845782	-0.214285714285714
14850780	-0.222222222222222
14855097	-0.140625
14857457	0.0714285714285714
14865726	-0.172222222222222
14873644	-0.113970588235294
14898420	-0.138888888888889
14901122	-0.0945454545454546
14901945	-0.15625
14906167	0.1875
14908587	-0.125
14912964	-0.15
14920233	-0.1875
14945583	-0.2
14963376	-0.0961538461538461
14975720	-0.125
14983874	-0.256349206349206
14985203	0.512108262108262
14988453	0.283910533910534
14994658	0.0986111111111111
14997215	-0.125
15002134	0.285294117647059
15003205	0.461111111111111
15003480	-0.107142857142857
15003985	0.125
15019289	0.166666666666667
15029981	0.138888888888889
15030703	0.234375
15031693	0.107142857142857
15046949	0.25
15050237	0.1
15063936	0.125
15071240	-0.25
15102814	-0.125
15108106	-0.145833333333333
15108145	-0.138888888888889
15108341	-0.122222222222222
15110663	0.164285714285714
15129042	-0.1875
15137668	-0.25
15138340	-0.225
15139801	-0.0833333333333333
15143827	-0.15
15146214	0.125
15147840	-0.1875
15149765	-0.132352941176471
15161009	-0.0909090909090909
15161354	-0.214285714285714
15169262	-0.152272727272727
15173095	-0.125
15176615	0.125
15178504	0.15625
15178770	-0.0789473684210526
15178858	0.113095238095238
15181063	0.136363636363636
15183302	-0.140625
15203458	-0.409090909090909
15204360	-0.2
15208413	0.25
15208500	-0.3
15209246	-0.134615384615385
15210614	-0.444444444444444
15211724	-0.25
15212612	-0.5
15216629	-0.454545454545455
15219757	-0.375
15220893	-0.159722222222222
15221642	-0.2
15226191	-0.21875
15235876	-0.4
15237982	-0.113636363636364
15240815	-0.111111111111111
15247328	-0.15
15251688	-0.155844155844156
15262390	-0.133333333333333
15269121	0.125
15273682	-0.12012987012987
15294460	-0.0882352941176471
15307455	0.159090909090909
15313407	-0.4375
15313896	-0.166666666666667
15316395	-0.166666666666667
15329547	-0.253036437246964
15331727	-0.272619047619048
15336230	-0.115384615384615
15337082	0.116161616161616
15351798	-0.31875
15352819	0.159090909090909
15368642	0.113888888888889
15383036	0.15
15385200	-0.11038961038961
15395792	-0.311764705882353
15395798	0.127840909090909
15412940	0.1
15424475	-0.15625
15429143	0.123626373626374
15437317	-0.138888888888889
15454174	-0.125
15501177	0.15
15516764	-0.105555555555556
15551314	-0.15
15559307	0.130952380952381
15574955	-0.0922619047619048
15577933	-0.46875
15582983	-0.166666666666667
15608736	-0.125
15619763	0.222222222222222
15621028	-0.134615384615385
[truncated: 100,550 more rows]
