# Supplementary material for: Integrative Network Analysis of Differentially Methylated and Expressed Genes for Biomarker Identification in Leukemia
Source: Sci Rep. 2020 Feb 7;10:2123. doi: 10.1038/s41598-020-58123-2 (PMC7005804; doi:10.1038/s41598-020-58123-2)
Supplement: Supplementary file 4 — Supplementary File S1 [file 41598_2020_58123_MOESM4_ESM.zip › tv_tracks/pall_tv_pall_chr1-11.wig]

variableStep chrom=chr1 span=1
540799	-0.166666666666667
540807	-0.313725490196078
565468	0.248148148148148
566008	0.333333333333333
567500	0.211111111111111
567680	0.588235294117647
567695	0.597701149425287
567710	0.575757575757576
567713	0.571428571428572
567746	0.562962962962963
567755	0.22962962962963
568306	0.0833333333333333
568363	0.0833333333333333
570300	0.268641975308642
574219	0.333333333333333
804944	-0.266666666666667
805603	-0.222222222222222
805605	-0.222222222222222
805615	-0.222222222222222
818433	-0.185714285714286
820287	-0.222222222222222
824368	-0.233333333333333
824409	-0.212121212121212
825900	0.116666666666667
825970	0.166666666666667
825986	0.513049450549451
832478	0.373611111111111
833805	0.166666666666667
834186	0.166666666666667
834238	0.318518518518519
834246	0.208333333333333
834337	0.111111111111111
836966	0.0952380952380952
837095	0.111111111111111
837108	0.111111111111111
837301	0.0833333333333333
837602	0.133333333333333
838048	0.133333333333333
841066	-0.320754716981132
841114	-0.150326797385621
841144	0.263157894736842
841403	-0.212962962962963
841652	-0.296296296296296
841762	0.166666666666667
842688	0.266666666666667
845876	-0.272727272727273
845878	-0.222222222222222
846055	-0.259259259259259
846154	-0.25
846491	-0.204166666666667
846549	-0.277777777777778
846555	-0.191919191919192
846579	-0.318840579710145
846623	-0.307692307692308
846636	-0.2
846639	-0.32
846686	-0.120987654320988
846741	-0.208333333333333
846743	-0.238888888888889
846807	-0.213333333333333
846823	-0.177536231884058
846856	-0.291666666666667
846896	-0.195121951219512
847334	-0.509242979242979
847456	-0.142857142857143
847538	-0.498573975044563
847783	-0.505555555555556
848466	-0.213675213675214
848492	-0.258064516129032
848592	-0.188235294117647
848608	-0.19047619047619
848645	-0.2
848661	-0.222222222222222
849153	0.32
849206	-0.149122807017544
849239	-0.146666666666667
849250	-0.225
849252	-0.228205128205128
849283	-0.188505747126437
849475	-0.266666666666667
849567	-0.213333333333333
849906	0.222222222222222
850398	-0.145431145431145
850417	0.222222222222222
850703	-0.202380952380952
850755	-0.304347826086957
850761	0.166666666666667
850779	0.21969696969697
850783	-0.246913580246914
850905	0.207729468599034
852213	0.222222222222222
852293	0.760470085470086
852322	-0.218253968253968
852445	0.166666666666667
852838	-0.212962962962963
852874	0.266666666666667
853189	0.133333333333333
853835	-0.283950617283951
854809	-0.272727272727273
855543	-0.285714285714286
855740	-0.204301075268817
856781	-0.444444444444444
856880	-0.0833333333333333
857993	-0.291666666666667
858546	-0.166666666666667
861536	-0.111111111111111
861628	0.277777777777778
862801	0.333333333333333
862856	0.333333333333333
864685	-0.263157894736842
865217	-0.270833333333333
866639	0.333333333333333
866738	0.423611111111111
867144	-0.166666666666667
867196	-0.622507122507122
867417	-0.166666666666667
867467	-0.130952380952381
867705	-0.303030303030303
868600	0.166666666666667
870373	0.333333333333333
870418	0.333333333333333
870458	0.307692307692308
870642	0.222222222222222
870650	0.224358974358974
870659	0.21969696969697
870801	0.266666666666667
870805	0.172222222222222
870809	0.485714285714286
871107	0.207070707070707
871135	0.316666666666667
871141	0.314814814814815
871157	0.206349206349206
871191	0.203703703703704
871205	0.298245614035088
871227	0.201388888888889
871506	0.333333333333333
873320	-0.214285714285714
874527	0.166666666666667
874669	0.166666666666667
875387	0.222222222222222
878633	0.222222222222222
878635	0.333333333333333
890763	-0.238562091503268
890774	-0.183006535947712
890803	-0.430363543266769
890807	-0.252136752136752
890833	-0.0798611111111111
891050	0.227450980392157
891113	-0.333333333333333
891157	-0.133333333333333
891192	-0.122916666666667
892305	-0.575757575757576
892308	-0.587606837606838
893286	-0.25
893363	0.125
893700	0.0952380952380952
893785	0.0952380952380952
893875	-0.457403651115619
893908	-0.14
896801	0.289855072463768
897243	-0.194444444444444
903260	-0.303030303030303
903937	0.111111111111111
904350	-0.19047619047619
905680	-0.166666666666667
905872	0.222222222222222
907037	0.333333333333333
907088	-0.272727272727273
910781	-0.222222222222222
914525	0.32
916497	-0.215686274509804
916750	0.266666666666667
916880	-0.198412698412698
917547	0.488095238095238
917682	-0.14
917725	0.150793650793651
917740	0.427777777777778
917818	-0.291666666666667
918489	0.111111111111111
918615	0.133333333333333
918632	0.155172413793103
918695	0.266666666666667
918748	0.166666666666667
919261	0.202380952380952
919279	0.150793650793651
919291	0.166666666666667
920178	0.111111111111111
920330	0.315873015873016
920354	0.111111111111111
920505	-0.21
921136	-0.101587301587302
921241	-0.180555555555556
921298	0.111111111111111
921394	0.0760869565217391
921825	0.133333333333333
921988	-0.23882503192848
922009	-0.150537634408602
922103	0.13963963963964
922884	0.111111111111111
922916	0.111111111111111
924716	0.0952380952380952
924774	0.306494900697799
925114	-0.198717948717949
926328	0.111111111111111
926840	0.177777777777778
926967	0.153846153846154
927694	0.533302209772798
927838	0.691102756892231
927840	0.679802955665025
927902	0.702815259037148
928004	0.475792040954313
928042	0.543888888888889
928104	0.615705931495405
928805	0.162962962962963
930297	0.182456140350877
930526	0.444444444444444
930593	0.333333333333333
930623	0.222222222222222
931157	0.222222222222222
931228	0.282051282051282
931231	0.307692307692308
932471	-0.111111111111111
933305	0.305555555555556
933493	-0.3
936317	0.242424242424242
936422	-0.123232323232323
939626	-0.198412698412698
940067	-0.222222222222222
940165	-0.111111111111111
940993	0.222222222222222
941243	0.5
942733	0.133333333333333
943608	-0.260869565217391
944316	-0.222222222222222
944656	0.166666666666667
944749	0.43302822273074
944753	0.360648148148148
944782	0.563768115942029
944786	0.318518518518519
944788	0.594488844488845
944798	0.164835164835165
944887	-0.135416666666667
944952	-0.166666666666667
945038	0.142857142857143
945256	0.266666666666667
946874	0.0952380952380952
947021	0.111111111111111
947152	0.0952380952380952
947734	0.266666666666667
947744	0.266666666666667
947750	0.16969696969697
947863	0.375086266390614
949391	-0.285714285714286
949489	-0.188405797101449
949766	0.111111111111111
949956	-0.4
949984	-0.222222222222222
950219	-0.333333333333333
950236	-0.288888888888889
950524	-0.3125
950927	-0.222222222222222
950970	-0.198412698412698
951003	-0.604166666666667
952014	0.133333333333333
954566	0.203703703703704
956770	-0.222222222222222
956938	0.166666666666667
956997	-0.166666666666667
958207	-0.222222222222222
958228	-0.198412698412698
958239	-0.277777777777778
958251	-0.55050505050505
958255	-0.866666666666667
958263	-0.9
958273	-0.664141414141414
958276	-0.147058823529412
958288	-0.149122807017544
958618	-0.333333333333333
958764	-0.229166666666667
958769	-0.215686274509804
959291	-0.259259259259259
959576	-0.266666666666667
962532	-0.333333333333333
962650	-0.176190476190476
964969	0.333333333333333
965875	0.166666666666667
966681	-0.505555555555556
967560	-0.444444444444444
967966	-0.166666666666667
967968	-0.208888888888889
967987	-0.0833333333333333
969824	0.333333333333333
969827	0.222222222222222
969954	-0.666666666666667
969956	-0.666666666666667
969965	-0.666666666666667
970047	-0.166666666666667
970786	-0.205555555555556
971547	0.111111111111111
971685	-0.226190476190476
972658	-0.153333333333333
972810	-0.277777777777778
972891	-0.1875
972912	-0.494172494172494
972921	-0.176190476190476
972943	-0.198717948717949
972948	-0.25
972953	-0.585185185185185
972974	-0.588888888888889
972982	-0.1875
973020	0.166666666666667
975314	0.254901960784314
976643	0.222222222222222
976706	0.222222222222222
977902	0.4
986086	0.166666666666667
988652	0.133333333333333
988722	0.133333333333333
989476	0.166666666666667
992899	0.111111111111111
993863	0.166666666666667
993871	0.166666666666667
994054	-0.104308390022676
994196	-0.166666666666667
995744	0.333333333333333
995826	-0.277777777777778
995837	-0.196581196581197
995931	0.222222222222222
995951	0.222222222222222
996165	0.133333333333333
996182	-0.183333333333333
996227	0.174358974358974
996317	0.111111111111111
997665	-0.166666666666667
997718	-0.150793650793651
998127	0.222222222222222
998568	-0.222222222222222
998637	-0.627450980392157
998658	-0.609848484848485
998671	-0.62962962962963
998845	-0.196581196581197
998979	-0.46031746031746
1000941	-0.141975308641975
1001245	-0.166666666666667
1001304	0.166666666666667
1001525	-0.333333333333333
1001847	-0.272727272727273
1001972	-0.195555555555556
1002517	0.214285714285714
1003600	-0.206349206349206
1003616	-0.222222222222222
1003663	-0.111111111111111
1005024	0.333333333333333
1005048	0.305555555555556
1005094	0.333333333333333
1005198	-0.15
1005225	-0.194444444444444
1005238	-0.194444444444444
1005390	0.2
1005395	0.372474747474747
1005397	0.133333333333333
1005410	0.174603174603175
1005432	0.174603174603175
1005478	-0.133333333333333
1005742	-0.259259259259259
1005785	-0.166666666666667
1006805	-0.238095238095238
1009502	-0.314814814814815
1009508	-0.314814814814815
1009780	-0.311111111111111
1010254	0.111111111111111
1010590	-0.291666666666667
1010859	-0.277777777777778
1010965	-0.333333333333333
1016432	-0.296296296296296
1016434	-0.283950617283951
1017546	-0.222222222222222
1017580	-0.333333333333333
1017586	-0.25
1017590	-0.266666666666667
1017677	-0.2
1017693	-0.3125
1017708	-0.333333333333333
1017713	-0.3
1017715	-0.333333333333333
1017783	-0.25
1017790	-0.291666666666667
1017799	-0.296296296296296
1017804	-0.296296296296296
1018019	-0.19047619047619
1019649	0.166666666666667
1019745	-0.254901960784314
1019795	-0.260869565217391
1021247	-0.194444444444444
1024105	0.111111111111111
1024123	0.111111111111111
1024922	-0.259259259259259
1028376	0.133333333333333
1028411	0.120987654320988
1028511	0.111111111111111
1028905	0.111111111111111
1029241	0.124324324324324
1029331	0.0952380952380952
1029543	0.266666666666667
1029840	0.0833333333333333
1030379	0.1
1031168	-0.154320987654321
1031407	0.111111111111111
1032773	-0.192982456140351
1033478	-0.141631652661064
1033510	-0.207792207792208
1033569	-0.232183908045977
1033573	-0.242857142857143
1033605	-0.210526315789474
1038794	0.0833333333333333
1039440	-0.215686274509804
1039467	-0.509259259259259
1039469	-0.282051282051282
1039483	-0.663770739064857
1039491	-0.416666666666667
1039556	-0.285714285714286
1039645	-0.649509803921569
1039661	-0.423611111111111
1039925	-0.532456140350877
1046254	-0.216666666666667
1050515	0.22962962962963
1050520	0.0626409017713365
1050550	0.231578947368421
1050562	-0.000877192982456162
1050564	0.181481481481481
1050578	0.19047619047619
1050580	0.0821256038647343
1050634	0.236363636363636
1050639	0.303030303030303
1050648	0.266666666666667
1051874	-0.333333333333333
1052657	-0.3
1052885	0.133333333333333
1052942	-0.136363636363636
1052944	-0.137254901960784
1053068	-0.2
1053145	-0.111111111111111
1053178	-0.318840579710145
1054143	0.153333333333333
1054497	0.255913978494624
1054742	0.478314330427006
1055508	-0.186206896551724
1055551	-0.166666666666667
1055612	-0.277777777777778
1055640	-0.203703703703704
1058195	0.222222222222222
1058488	-0.134920634920635
1058769	0.333333333333333
1058887	0.266666666666667
1062492	0.133333333333333
1062524	0.133333333333333
1064577	-0.212121212121212
1065083	-0.298245614035088
1065095	-0.285714285714286
1065123	-0.218487394957983
1065130	-0.313725490196078
1065228	-0.222222222222222
1066027	0.251515151515152
1066086	-0.166666666666667
1066865	-0.169444444444444
1068393	-0.263157894736842
1068457	-0.291666666666667
1068459	-0.305555555555556
1068466	-0.277777777777778
1068570	-0.155172413793103
1070039	0.166666666666667
1070258	0.266666666666667
1070292	0.166666666666667
1071348	0.333333333333333
1073139	0.333333333333333
1073528	-0.283333333333333
1073631	-0.180555555555556
1077619	0.166666666666667
1077664	0.133333333333333
1077670	0.111111111111111
1077694	0.333333333333333
1077896	0.166666666666667
1077902	0.157894736842105
1077925	0.363298139768728
1077969	0.158730158730159
1077981	0.145390070921986
1078484	0.636363636363636
1078637	0.111111111111111
1080083	-0.666666666666667
1080093	-0.666666666666667
1084151	-0.180952380952381
1084195	0.111111111111111
1084490	0.212418300653595
1084689	0.201388888888889
1085547	-0.222222222222222
1085561	-0.3
1085579	-0.569444444444444
1085762	-0.333333333333333
1085765	-0.333333333333333
1085815	-0.318840579710145
1085860	-0.245614035087719
1087190	-0.218390804597701
1088305	0.222222222222222
1088434	0.111111111111111
1088606	0.133333333333333
1090707	0.276515151515152
1091980	-0.538461538461538
1092059	-0.210526315789474
1093875	-0.166666666666667
1093972	-0.333333333333333
1094093	-0.420634920634921
1094728	-0.244444444444444
1095013	0.319444444444444
1095100	0.207729468599034
1095118	0.900252525252525
1095263	0.295634920634921
1098481	-0.291666666666667
1099408	0.111111111111111
1099562	0.450793650793651
1099582	0.158730158730159
1099588	0.178723404255319
1099605	0.453488372093023
1099611	0.435897435897436
1099623	0.485576923076923
1099629	0.56548463356974
1099650	0.379542606516291
1099753	0.0740740740740741
1099809	0.239247311827957
1099814	0.462990561351217
1099925	-0.161290322580645
1100107	-0.25
1100359	-0.208333333333333
1104187	-0.201388888888889
1104264	-0.166666666666667
1104453	0.111111111111111
1104475	0.55018115942029
1104660	0.318840579710145
1104694	0.236111111111111
1104736	0.222222222222222
1105103	0.222222222222222
1105299	0.615079365079365
1105320	0.222222222222222
1105477	-0.333333333333333
1107438	-0.111111111111111
1107444	-0.111111111111111
1107448	-0.111111111111111
1107601	0.333333333333333
1107958	0.0952380952380952
1108689	0.313725490196078
1108723	0.222222222222222
1108855	0.166666666666667
1109041	0.638888888888889
1109572	0.222222222222222
1109626	0.447089947089947
1109664	0.150793650793651
1109756	0.178494623655914
1109831	0.111111111111111
1109875	0.257241464316529
1109902	0.248809523809524
1109933	0.310344827586207
1109944	0.166666666666667
1109951	0.316666666666667
1110126	0.102777777777778
1110367	-0.128205128205128
1110824	0.166666666666667
1111574	0.222222222222222
1111682	0.227777777777778
1111868	0.222222222222222
1111876	0.333333333333333
1112123	0.177777777777778
1112147	0.369352869352869
1112241	0.355311355311355
1112664	-0.453676470588235
1112721	-0.222222222222222
1112753	-0.166666666666667
1112835	-0.191919191919192
1112969	-0.233333333333333
1114374	-0.282051282051282
1114387	-0.666666666666667
1114414	-0.333333333333333
1114425	-0.305555555555556
1114517	-0.333333333333333
1114526	-0.333333333333333
1114551	-0.606060606060606
1114574	-0.222222222222222
1114578	-0.222222222222222
1114625	-0.261904761904762
1114628	-0.285714285714286
1114643	-0.541666666666667
1114649	-0.222222222222222
1115069	-0.282051282051282
1115128	-0.333333333333333
1115250	-0.3125
1115270	-0.570806100217865
1117614	-0.444444444444444
1117618	-0.333333333333333
1117620	-0.166666666666667
1117624	-0.444444444444444
1117653	-0.222222222222222
1117656	-0.166666666666667
1117680	-0.313725490196078
1117698	-0.259259259259259
1117947	-0.288888888888889
1118128	-0.303030303030303
1118151	-0.111111111111111
1118156	-0.111111111111111
1118205	-0.666666666666667
1118241	-0.111111111111111
1118533	-0.222222222222222
1118849	0.166666666666667
1120394	0.166666666666667
1120436	0.204022988505747
1120450	0.166666666666667
1120529	-0.2
1120581	0.204678362573099
1120585	0.425925925925926
1121747	0.111111111111111
1121944	0.0740740740740741
1122175	0.24296918767507
1124419	-0.211538461538462
1125869	-0.143790849673203
1125899	-0.222222222222222
1129889	0.285714285714286
1129897	0.166666666666667
1130034	-0.207070707070707
1130558	0.111111111111111
1131790	0.211111111111111
1131871	0.133333333333333
1131942	0.120512820512821
1133197	-0.226190476190476
1136004	-0.222222222222222
1139509	-0.179487179487179
1141206	-0.266666666666667
1141558	-0.3125
1141588	-0.333333333333333
1142585	0.3125
1142608	0.333333333333333
1142614	0.333333333333333
1142616	0.307692307692308
1142948	0.166666666666667
1143385	-0.19047619047619
1143433	-0.191919191919192
1144793	-0.407407407407407
1144805	-0.222222222222222
1144937	-0.210727969348659
1144985	-0.352314814814815
1145357	-0.211111111111111
1145568	-0.191176470588235
1147575	-0.261904761904762
1149146	-0.333333333333333
1150146	0.166666666666667
1150182	0.5
1150212	-0.222222222222222
1150321	0.444444444444444
1150409	0.222222222222222
1150762	-0.593162393162393
1152074	0.111111111111111
1152141	0.313131313131313
1152367	0.323529411764706
1152376	0.256565656565657
1152393	0.266666666666667
1152418	0.133333333333333
1153353	0.133333333333333
1153441	0.179271708683473
1153561	0.266666666666667
1156342	-0.222222222222222
1156355	-0.15
1160223	0.1
1164536	0.160377358490566
1164563	0.386928104575163
1165537	0.166666666666667
1166373	0.165631469979296
1166429	0.347251461988304
1168151	-0.147058823529412
1169123	0.0952380952380952
1171083	0.166666666666667
1173012	0.222222222222222
1173204	0.222222222222222
1173355	0.166666666666667
1173590	0.222222222222222
1173724	0.333333333333333
1173730	0.333333333333333
1173975	-0.259259259259259
1174093	-0.187134502923977
1174117	-0.222222222222222
1174291	0.201388888888889
1174871	-0.191176470588235
1174998	0.294871794871795
1175384	-0.206521739130435
1175463	0.152173913043478
1175566	0.133333333333333
1175614	-0.177777777777778
1176375	-0.188888888888889
1176507	-0.204166666666667
1176673	-0.198717948717949
1176933	-0.333333333333333
1176967	-0.333333333333333
1177068	0.5
1179028	0.166666666666667
1179537	-0.25
1182689	-0.333333333333333
1183011	-0.333333333333333
1185316	-0.207843137254902
1185329	-0.194444444444444
1185998	-0.26984126984127
1186011	-0.492063492063492
1186162	-0.666666666666667
1186292	-0.233333333333333
1186313	-0.25
1186389	-0.166666666666667
1186407	-0.111111111111111
1186483	-0.133333333333333
1186608	0.166666666666667
1186643	0.158333333333333
1186672	0
1186690	-0.2
1186708	-0.147058823529412
1186795	0.222222222222222
1190989	-0.247311827956989
1191136	-0.30952380952381
1191387	-0.272727272727273
1191399	-0.26984126984127
1191412	-0.28
1191429	-0.233630952380952
1191600	-0.213507625272331
1191888	-0.25
1191915	-0.263888888888889
1191979	-0.263157894736842
1191983	-0.260869565217391
1191987	-0.25
1191999	-0.287878787878788
1192032	-0.274509803921569
1192036	-0.240740740740741
1192043	-0.259259259259259
1192076	-0.30952380952381
1192087	-0.212962962962963
1192121	-0.242424242424242
1192125	-0.233333333333333
1192133	-0.272727272727273
1192137	-0.233333333333333
1195114	-0.253968253968254
1195143	-0.317460317460317
1195174	-0.27536231884058
1195181	-0.287878787878788
1195241	-0.591269841269841
1195263	-0.632183908045977
1195322	-0.598039215686274
1195326	-0.599439775910364
1195337	-0.617261904761905
1195397	-0.654320987654321
1195447	-0.432098765432099
1195488	-0.653846153846154
1195496	-0.666666666666667
1195530	-0.444444444444444
1195564	-0.651515151515151
1195568	-0.651515151515151
1195591	-0.651515151515151
1195688	-0.654761904761905
1195703	-0.320512820512821
1195754	-0.318840579710145
1195776	-0.651515151515151
1195817	-0.432950191570881
1195821	-0.59168035030104
1195832	-0.428494623655914
1195844	-0.416491228070175
1195848	-0.586507936507937
1195866	-0.25
1195868	-0.266666666666667
1195879	-0.298245614035088
1195893	-0.578947368421053
1195916	-0.303030303030303
1195964	-0.464912280701754
1196342	-0.609122807017544
1196373	-0.466988727858293
1196387	-0.636363636363636
1196396	-0.640350877192982
1196435	-0.111111111111111
1196456	-0.866666666666667
1196511	-0.662962962962963
1196526	-0.799315281668223
1196610	-0.549382716049383
1196612	-0.641975308641975
1196618	-0.437777777777778
1196724	-0.187179487179487
1196740	-0.333333333333333
1196746	-0.333333333333333
1196798	-0.25
1196802	-0.25
1197515	-0.173913043478261
1199507	-0.17283950617284
1199572	-0.222222222222222
1199638	-0.298850574712644
1200559	-0.176923076923077
1204436	-0.244444444444444
1204875	-0.222222222222222
1205031	-0.215686274509804
1206371	0.14957264957265
1206474	0.154320987654321
1208021	0.266666666666667
1208097	0.207070707070707
1211384	0.133333333333333
1211597	0.222222222222222
1213616	0.137254901960784
1214580	0.417460317460317
1217360	-0.2
1217663	-0.147058823529412
1217840	0.133333333333333
1218953	-0.285714285714286
1221563	0.166666666666667
1221592	-0.21969696969697
1227230	0.222222222222222
1227679	-0.277777777777778
1228196	0.166666666666667
1228720	-0.253968253968254
1228723	-0.277777777777778
1234299	-0.333333333333333
1234335	-0.305555555555556
1234569	-0.285714285714286
1235033	-0.272727272727273
1239652	-0.166666666666667
1239998	-0.333333333333333
1240096	-0.588888888888889
1240213	-0.166666666666667
1240236	-0.333333333333333
1240257	-0.333333333333333
1240658	0.30952380952381
1240685	-0.3
1241534	0.22962962962963
1241789	-0.166666666666667
1242160	-0.181818181818182
1242407	0.166666666666667
1242514	0.166666666666667
1244660	-0.166666666666667
1244840	-0.166666666666667
1244873	-0.222222222222222
1244878	0.222222222222222
1244891	-0.333333333333333
1244906	0.642857142857143
1245559	0.333333333333333
1248178	-0.259259259259259
1251660	0.133333333333333
1253785	-0.19047619047619
1255299	-0.177177177177177
1255868	-0.523076923076923
1255872	-0.576190476190476
1255904	-0.624338624338624
1255907	-0.87546685340803
1260890	0.3125
1261303	-0.254901960784314
1261695	0.333333333333333
1261844	0.154320987654321
1265353	0.124074074074074
1266060	0.222222222222222
1266644	0.444444444444444
1266699	0.333333333333333
1268079	-0.238095238095238
1272558	0.111111111111111
1278036	-0.282051282051282
1278216	-0.244444444444444
1280427	0.333333333333333
1281112	-0.185185185185185
1281117	-0.397306397306397
1283238	-0.333333333333333
1283442	0.166666666666667
1283592	-0.222222222222222
1283628	0.166666666666667
1287249	0.222222222222222
1289805	0.333333333333333
1290255	0.333333333333333
1292694	0.166666666666667
1293137	-0.212121212121212
1293170	0.0952380952380952
1293311	0.296296296296296
1293568	0.222222222222222
1293708	-0.666666666666667
1293783	-0.166666666666667
1293811	-0.166666666666667
1294917	-0.111111111111111
1295146	-0.272727272727273
1295340	-0.25
1295628	-0.277777777777778
1296018	0.222222222222222
1297144	-0.314814814814815
1297229	0.166666666666667
1297239	0.166666666666667
1297412	-0.658851674641148
1297740	0.207070707070707
1298798	0.133333333333333
1298938	-0.277777777777778
1299722	0.109126984126984
1299758	-0.242703533026114
1299860	-0.229166666666667
1299908	-0.185185185185185
1299941	-0.248677248677249
1300499	0.111111111111111
1300803	-0.245833333333333
1304660	0.222222222222222
1304966	0.0952380952380952
1305169	-0.125661375661376
1305560	0.111111111111111
1306110	-0.303030303030303
1306113	-0.305555555555556
1306132	-0.333333333333333
1306142	-0.333333333333333
1306155	0
1306158	-0.333333333333333
1306180	-0.25
1306212	-0.333333333333333
1306277	-0.333333333333333
1306602	-0.226190476190476
1307878	-0.166666666666667
1308113	-0.230769230769231
1308776	-0.166666666666667
1309635	-0.282051282051282
1309754	0.222222222222222
1311282	0.0952380952380952
1318271	0.111928104575163
1318591	0.133333333333333
1319700	-0.25
1321414	-0.160919540229885
1331169	0.158914728682171
1331321	0.166666666666667
1333766	0.197712418300654
1333769	0.187106918238994
1333781	0.166666666666667
1333944	0.233333333333333
1335649	0.539393939393939
1336005	-0.646825396825397
1336026	-0.222222222222222
1338537	0.0740740740740741
1340517	-0.186666666666667
1341644	0.111111111111111
1341747	0.166666666666667
1341886	-0.318840579710145
1343514	0.166666666666667
1343527	0.425925925925926
1343569	0.166666666666667
1344731	0.249122807017544
1347749	-0.222222222222222
1347872	0.25
1348082	0.166666666666667
1354058	0.320512820512821
1354110	0.166666666666667
1354133	0.5
1355255	-0.298245614035088
1355920	-0.333333333333333
1356886	-0.25
1358022	0.111111111111111
1358209	-0.201388888888889
1358224	-0.198412698412698
1360907	-0.16
1361194	-0.304347826086957
1361413	0.296296296296296
1361665	-0.282051282051282
1361722	0.222222222222222
1362512	-0.158333333333333
1362529	-0.159574468085106
1362574	-0.313725490196078
1363931	0.166666666666667
1364973	-0.142857142857143
1365425	0.254320987654321
1365729	-0.282407407407407
1365792	0.19047619047619
1365831	-0.12202380952381
1365837	-0.177777777777778
1365870	-0.2
1365904	-0.166666666666667
1365910	-0.222222222222222
1365912	-0.222222222222222
1366123	-0.311111111111111
1366218	-0.283333333333333
1366228	-0.294117647058824
1366273	-0.333333333333333
1366312	-0.333333333333333
1366320	-0.166666666666667
1366339	-0.333333333333333
1366342	-0.333333333333333
1366570	-0.233333333333333
1367107	-0.305555555555556
1367120	-0.333333333333333
1367128	-0.30952380952381
1367190	-0.166666666666667
1367305	-0.311111111111111
1367751	-0.222222222222222
1368090	0.166666666666667
1368521	-0.291666666666667
1368524	-0.291666666666667
1368845	0.222222222222222
1368854	0.333333333333333
1370462	-0.191397849462366
1371902	0
1372510	-0.198717948717949
1372626	0.166666666666667
1373480	0.222222222222222
1373545	0.333333333333333
1373574	0.307692307692308
1373744	0.222222222222222
1374784	-0.316666666666667
1374793	-0.259259259259259
1376143	0.151515151515152
1376755	0.30952380952381
1377195	-0.166666666666667
1377257	-0.305555555555556
1378998	0.222222222222222
1379185	0.333333333333333
1379666	0.333333333333333
1380620	0.333333333333333
1380671	0.133333333333333
1383446	-0.259259259259259
1383677	-0.0634920634920634
1383875	0.111111111111111
1383967	-0.155555555555556
1384073	-0.171296296296296
1384090	-0.25025025025025
1384094	-0.190315315315315
1384194	0.111111111111111
1385291	0.133333333333333
1387347	0.203703703703704
1389340	0.216666666666667
1389524	-0.225
1392531	-0.25
1394159	0.166666666666667
1394288	0.216666666666667
1395872	0.25
1396210	0.202614379084967
1396261	0.201388888888889
1397237	-0.603030303030303
1397239	-0.222222222222222
1397351	-0.333333333333333
1397370	-0.415458937198068
1397980	-0.444444444444444
1398027	-0.222222222222222
1398075	-0.166666666666667
1398171	-0.222222222222222
1398261	-0.222222222222222
1398307	-0.333333333333333
1398331	-0.274509803921569
1399534	-0.315789473684211
1399540	0.166666666666667
1399978	-0.264705882352941
1400303	-0.183333333333333
1400350	-0.204545454545455
1400425	-0.177083333333333
1400918	-0.166666666666667
1400924	-0.172222222222222
1401340	0.19047619047619
1401880	0.133333333333333
1402178	-0.160660660660661
1404204	-0.3125
1404385	-0.25
1404400	-0.233333333333333
1406145	0.133333333333333
1406265	0.317460317460317
1408243	0.111111111111111
1408251	0.133333333333333
1408254	0.241025641025641
1408275	0.111111111111111
1408326	0.358333333333333
1408346	0.222222222222222
1408348	0.222222222222222
1408358	0.222222222222222
1408362	0.133333333333333
1410794	-0.240740740740741
1410884	-0.238095238095238
1410946	-0.243589743589744
1411578	-0.166666666666667
1411648	-0.30952380952381
1411683	-0.30952380952381
1411698	-0.305555555555556
1411808	-0.25
1411823	-0.230769230769231
1411832	-0.230769230769231
1411874	-0.233333333333333
1412077	-0.288888888888889
1412178	-0.179487179487179
1431586	0.222222222222222
1436260	-0.208333333333333
1436314	-0.274509803921569
1436587	0.133333333333333
1436621	0.166666666666667
1436913	-0.222222222222222
1437662	-0.146825396825397
1438705	0.222222222222222
1439233	-0.253333333333333
1439960	-0.260869565217391
1439977	-0.205128205128205
1441437	0.133333333333333
1441679	-0.251262626262626
1443284	-0.148148148148148
1444379	-0.303030303030303
1446124	-0.1875
1446164	-0.208333333333333
1446839	-0.666666666666667
1449915	-0.226495726495726
1449942	-0.222222222222222
1450002	-0.305555555555556
1450093	-0.25
1461511	0.47979797979798
1467422	-0.166666666666667
1469032	0.166666666666667
1472645	-0.181818181818182
1472702	-0.192982456140351
1474591	-0.263157894736842
1474731	-0.254901960784314
1474803	-0.3125
1475024	-0.333333333333333
1475284	-0.333333333333333
1475475	-0.333333333333333
1477347	-0.551322751322751
1477423	-0.7253861003861
1477433	-0.614197530864198
1477437	-0.507142857142857
1477459	-0.43001443001443
1479013	0.133333333333333
1480225	0.0952380952380952
1482866	-0.260869565217391
1484294	-0.181818181818182
1484696	-0.222222222222222
1484772	-0.401960784313725
1484784	-0.203174603174603
1486587	-0.397435897435897
1487372	-0.229166666666667
1491627	0.111111111111111
1492414	0.215130023640662
1495257	0.101307189542484
1497333	-0.212121212121212
1497531	-0.305555555555556
1497627	-0.436507936507937
1497785	-0.266666666666667
1497843	-0.238095238095238
1497856	-0.28
1497869	-0.269230769230769
1498023	-0.206349206349206
1498080	-0.180555555555556
1498227	-0.21969696969697
1498268	-0.166666666666667
1498350	-0.266666666666667
1498352	-0.26984126984127
1498376	-0.221212121212121
1498383	-0.263157894736842
1498396	-0.263157894736842
1498408	-0.280701754385965
1498431	-0.277777777777778
1498450	-0.2
1498740	-0.190909090909091
1498968	-0.166666666666667
1499747	0.150406504065041
1501911	0.159090909090909
1504844	-0.144927536231884
1506041	0.133333333333333
1508665	0.166666666666667
1508701	-0.25
1509086	0.13768115942029
1510969	-0.19047619047619
1510983	-0.100529100529101
1511140	0.166666666666667
1511190	-0.111111111111111
1511692	0.037037037037037
1513277	0.333333333333333
1513313	0.166666666666667
1513527	-0.233333333333333
1513718	-0.222222222222222
1514703	0.2
1514735	-0.191176470588235
1514759	0.166666666666667
1515265	-0.205128205128205
1515626	0.222222222222222
1516589	0.151515151515152
1517468	0.0833333333333333
1519230	-0.174712643678161
1520475	-0.189393939393939
1521416	0.133333333333333
1521423	0.111111111111111
1521584	0.266666666666667
1521621	-0.153333333333333
1521821	0.3
1521913	0.2
1522229	0.208888888888889
1522792	0.5
1522926	0.166666666666667
1525173	0.133333333333333
1525687	0.255172413793103
1526516	0.175324675324675
1527014	0.372800402212167
1527525	0.111111111111111
1530050	-0.200617283950617
1530071	-0.242424242424242
1530285	0.157142857142857
1530558	-0.112887112887113
1533151	-0.666666666666667
1534537	-0.285714285714286
1534541	0.222222222222222
1534575	-0.62202380952381
1534584	-0.202614379084967
1534644	-0.253968253968254
1534702	-0.288888888888889
1534710	-0.166666666666667
1536017	-0.666666666666667
1536131	-0.305555555555556
1537721	-0.184210526315789
1537829	0.166666666666667
1537884	-0.190972222222222
1538042	0.224358974358974
1538044	0.984848484848485
1538050	0.333333333333333
1538067	0.714957264957265
1538070	0.305555555555556
1538272	0.151515151515152
1538342	0.142857142857143
1538846	-0.222222222222222
1538864	-0.201388888888889
1538869	-0.270833333333333
1539347	0.166666666666667
1540063	0.222222222222222
1545070	0.0833333333333333
1545103	-0.126984126984127
1545269	0.160794941282746
1545453	-0.318181818181818
1545480	-0.318181818181818
1545496	-0.333333333333333
1545502	-0.25
1545520	-0.333333333333333
1545920	0.122916666666667
1546303	0.222222222222222
1546690	-0.310617760617761
1546990	-0.23015873015873
1549604	0.133333333333333
1550044	0.224358974358974
1550087	-0.250793650793651
1550117	0.222222222222222
1550121	0.222222222222222
1550123	0.333333333333333
1550133	-0.166666666666667
1552007	0.303030303030303
1556322	0.222222222222222
1557367	0.133333333333333
1557744	0.142857142857143
1557889	0.6
1558310	0.213675213675214
1558505	-0.177777777777778
1560098	0.5
1560760	-0.2
1564421	-0.166666666666667
1564424	-0.166666666666667
1564549	0.303030303030303
1564627	-0.166666666666667
1564650	-0.166666666666667
1565077	0.303030303030303
1565099	0.277777777777778
1571905	-0.25
1582727	-0.133333333333333
1583754	0.382456140350877
1583760	0.364912280701754
1587633	0.0740740740740741
1588181	0.0833333333333333
1594279	0.41812865497076
1594667	-0.149122807017544
1597615	-0.2
1599939	0.111111111111111
1600521	-0.254901960784314
1603818	0.133333333333333
1604139	-0.208333333333333
1604889	0.111111111111111
1605355	-0.507936507936508
1605379	-0.444444444444444
1605502	-0.817132867132867
1605860	-0.240740740740741
1606194	-0.555555555555556
1606205	-0.333333333333333
1606234	-0.451178451178451
1606266	-0.277777777777778
1606300	-0.333333333333333
1606303	-0.3
1606316	-0.305555555555556
1606379	-0.288888888888889
1608853	-0.291666666666667
1608872	-0.296296296296296
1609008	0.25
1610088	-0.246464646464646
1610116	-0.239583333333333
1610304	-0.233333333333333
1610529	-0.166666666666667
1611093	-0.145833333333333
1611162	-0.222222222222222
1611226	-0.2
1612434	-0.263157894736842
1612579	-0.191176470588235
1612653	-0.27683615819209
1612666	-0.281045751633987
1612780	-0.670679723502304
1612784	-0.565284178187404
1612792	-0.496296296296296
1612866	-0.476689976689977
1612880	-0.306666666666667
1613205	-0.180555555555556
1613405	-0.156862745098039
1614020	0.564927536231884
1616056	0.166666666666667
1616842	-0.222222222222222
1617071	-0.208333333333333
1617077	-0.176767676767677
1617156	-0.155555555555556
1617800	0.133333333333333
1618096	0.111111111111111
1620517	-0.179487179487179
1625863	-0.518518518518518
1627842	0.166666666666667
1644834	0.0702564102564102
1644907	0.507575757575758
1645092	0.317460317460317
1648017	-0.166666666666667
1648793	-0.147058823529412
1649949	0.105263157894737
1650843	0.174528301886792
1653798	0.196078431372549
1658632	0.316666666666667
1660122	0.572474747474747
1660168	0.514604023427553
1660203	0.35
1660300	0.35982905982906
1660308	0.357142857142857
1660556	-0.166666666666667
1665092	-0.166666666666667
1666807	0.222222222222222
1667322	0.166666666666667
1672141	0.166666666666667
1672714	0.177142857142857
1672911	0.222222222222222
1674110	0.155172413793103
1683563	0.166666666666667
1685497	0.125581395348837
1687150	0.333333333333333
1687639	0.111111111111111
1689343	0.133333333333333
1689639	0.166666666666667
1690234	-0.185185185185185
1691321	-0.198412698412698
1692102	-0.263888888888889
1692130	-0.176245210727969
1692379	-0.166666666666667
1694782	-0.19047619047619
1696629	-0.187134502923977
1697633	0.111111111111111
1700630	0.133333333333333
1701926	-0.185185185185185
1703119	0.320512820512821
1705745	0.111111111111111
1706883	0.552091767881242
1707696	0.379664570230608
1707995	0.166666666666667
1708009	0.133333333333333
1708486	0.133333333333333
1710964	0.724116161616162
1710985	0.266666666666667
1713221	-0.166666666666667
1713949	-0.208333333333333
1713951	-0.25
1713973	-0.133333333333333
1714000	0.217391304347826
1714095	0.233333333333333
1715903	-0.745559038662487
1715933	-0.772727272727273
1716063	-0.606060606060606
1717227	-0.183333333333333
1718627	-0.136904761904762
1719338	-0.238095238095238
1719492	-0.533333333333333
1719541	-0.647016926428691
1719600	-0.437891737891738
1719729	-0.222222222222222
1719946	-0.6
1719962	-0.579710144927536
1720120	-0.153846153846154
1720147	-0.186666666666667
1720665	-0.183150183150183
1720668	-0.37232905982906
1721002	-0.230769230769231
1721478	0.201388888888889
1721806	-0.15
1723093	-0.206349206349206
1723227	-0.202380952380952
1724364	0.19047619047619
1725433	0.25625
1726497	0.184126984126984
1729370	0.111111111111111
1729434	0.326666666666667
1729616	0.188405797101449
1731986	0.161538461538462
1732003	0.112433862433862
1732529	-0.166666666666667
1732554	-0.166666666666667
1732717	-0.249122807017544
1732745	-0.499278499278499
1732923	-0.133333333333333
1732944	-0.166666666666667
1732981	-0.19047619047619
1732983	-0.166666666666667
1733112	-0.174603174603175
1736694	-0.166666666666667
1737168	-0.2
1740228	0.111111111111111
1741196	-0.179487179487179
1747838	0.301587301587302
1747873	0.0740740740740741
1753058	-0.405801405801406
1753115	-0.181818181818182
1753343	-0.185185185185185
1753489	-0.505847953216374
1753586	-0.35386119257087
1754100	-0.180246913580247
1754163	-0.567045454545455
1754182	-0.158730158730159
1755238	-0.265432098765432
1755507	-0.335064935064935
1755602	0.145161290322581
1756836	0.374839666506333
1756858	0.215277777777778
1758609	-0.16820987654321
1758686	-0.162962962962963
1758723	-0.659523809523809
1758730	-0.162698412698413
1758736	-0.32972582972583
1758793	-0.132996632996633
1759533	0.266666666666667
1759565	0.266666666666667
1760081	0.122222222222222
1760250	0.322916666666667
1760279	0.111111111111111
1760516	-0.117460317460317
1760740	-0.226190476190476
1760745	-0.174358974358974
1760760	-0.181481481481481
1761007	-0.205555555555556
1761080	-0.347916666666667
1761095	-0.504273504273504
1761106	-0.395663956639566
1761154	-0.367741935483871
1762430	-0.146031746031746
1762495	-0.18974358974359
1764059	-0.22962962962963
1764418	-0.619047619047619
1764954	0.166666666666667
1765862	-0.304462847941109
1766029	-0.333333333333333
1766073	-0.394533571004159
1766192	-0.341880341880342
1766684	-0.717558528428094
1767172	-0.177777777777778
1767270	-0.179487179487179
1771408	0.0833333333333333
1771526	-0.187675070028011
1771622	-0.420634920634921
1771741	-0.362962962962963
1771762	-0.562962962962963
1772179	-0.888888888888889
1772428	-0.178947368421053
1772518	0.111111111111111
1772775	-0.183333333333333
1772860	-0.356969696969697
1772876	-0.45748987854251
1773736	-0.333333333333333
1773846	-0.222222222222222
1774001	-0.194444444444444
1774742	-0.166666666666667
1774871	-0.169444444444444
1774916	-0.206349206349206
1774926	-0.305555555555556
1776170	-0.254901960784314
1776253	-0.174603174603175
1776623	0.0740740740740741
1776838	0.133333333333333
1777396	-0.185185185185185
1777578	-0.1
1779140	0.118181818181818
1779352	0.168253968253968
1779545	0.244444444444444
1779588	0.547474747474747
1779599	0.618803418803419
1779689	0.25
1779731	0.266666666666667
1779831	0.207792207792208
1780992	-0.45
1781036	-0.285714285714286
1783199	0.111111111111111
1784202	-0.19047619047619
1784885	-0.1875
1787128	-0.2
1787656	-0.159722222222222
1789772	-0.115384615384615
1790216	-0.111111111111111
1790250	-0.111111111111111
1790357	-0.475308641975309
1790739	-0.441295546558704
1791025	-0.210884353741497
1791988	-0.504344193817878
1792006	-0.215686274509804
1792018	-0.442324561403509
1792023	-0.34212962962963
1792350	-0.418954248366013
1792416	-0.4
1792845	-0.177777777777778
1793376	-0.25
1794061	0.111111111111111
1794424	-0.233333333333333
1794514	0.133333333333333
1794547	-0.176767676767677
1794932	0.0952380952380952
1794956	-0.235642135642136
1795836	0.183333333333333
1795890	0.111111111111111
1795957	0.111111111111111
1796124	0.206349206349206
1796167	0.406702898550725
1796820	0.111111111111111
1796938	-0.180555555555556
1796948	-0.466880341880342
1796962	-0.443055555555556
1796986	-0.490196078431373
1797036	-0.325833333333333
1797295	-0.247619047619048
1797357	-0.166666666666667
1797442	-0.177777777777778
1799421	-0.24537037037037
1801235	-0.369674185463659
1802663	0.111111111111111
1803269	-0.183333333333333
1803399	-0.280039721946375
1803470	-0.377304964539007
1803542	-0.542592592592593
1803769	0.0833333333333333
1804255	-0.148148148148148
1805993	-0.234920634920635
1807107	0.111111111111111
1808273	0.176587301587302
1808331	0.133333333333333
1809508	-0.133333333333333
1812520	0.266666666666667
1815401	0.111111111111111
1815528	-0.244047619047619
1815662	-0.175213675213675
1816807	-0.22962962962963
1817057	-0.288888888888889
1817063	-0.288888888888889
1817945	-0.243290043290043
1818183	-0.151515151515152
1818206	-0.233333333333333
1818236	-0.238095238095238
1819241	-0.233333333333333
1819865	-0.230769230769231
1820424	-0.196491228070175
1820655	-0.135964912280702
1823482	-0.0833333333333333
1823717	-0.166666666666667
1823794	0.333333333333333
1823825	0.307692307692308
1823832	0.307692307692308
1824137	0.133333333333333
1824193	0.333333333333333
1824830	0.111111111111111
1825433	-0.410727969348659
1826626	-0.166666666666667
1826683	-0.333333333333333
1827224	-0.166666666666667
1827268	-0.271604938271605
1827296	-0.402777777777778
1827317	-0.333333333333333
1827360	-0.320512820512821
1827977	-0.168253968253968
1828030	-0.148148148148148
1828080	-0.148148148148148
1828762	0.111111111111111
1828895	0.133333333333333
1829115	-0.166666666666667
1829497	0.0662257495590829
1829523	0.111111111111111
1830568	-0.222222222222222
1830616	-0.222222222222222
1831640	-0.316666666666667
1831692	-0.194444444444444
1831716	-0.207070707070707
1831908	-0.238095238095238
1831910	-0.214285714285714
1831967	-0.422222222222222
1832476	-0.25
1832700	0.161111111111111
1833483	-0.185185185185185
1833789	0.222222222222222
1833827	0.166666666666667
1837508	0.33768115942029
1837769	-0.222222222222222
1838517	0.166666666666667
1838813	-0.287037037037037
1839275	-0.3
1839299	-0.573717948717949
1839341	-0.222222222222222
1841187	0.222222222222222
1841199	0.222222222222222
1841218	0.293333333333333
1841302	-0.222222222222222
1841426	-0.112554112554113
1841887	0.102777777777778
1843363	-0.183333333333333
1844020	0.0740740740740741
1844800	0.181481481481481
1844847	0.222222222222222
1844879	0.341975308641975
1845037	-0.525
1845060	-0.392673992673993
1845093	-0.454980842911877
1845130	-0.436507936507937
1845395	0.201388888888889
1849072	-0.174603174603175
1850026	0.166666666666667
1850098	0.636363636363636
1851438	0.202380952380952
1851618	-0.333333333333333
1852771	0.222222222222222
1854574	0.222222222222222
1855078	-0.111111111111111
1855178	-0.222222222222222
1855183	-0.3
1855242	-0.25
1855260	-0.25
1855266	-0.242424242424242
1855314	-0.303030303030303
1856102	-0.203703703703704
1856163	-0.303030303030303
1856170	-0.436363636363636
1856190	-0.277777777777778
1856226	0.222222222222222
1856719	0.205555555555556
1856973	-0.333333333333333
1857038	-0.222222222222222
1857059	-0.303030303030303
1857068	-0.333333333333333
1857114	-0.333333333333333
1857123	-0.333333333333333
1857293	0.133333333333333
1858293	0.166666666666667
1858372	-0.307692307692308
1858415	-0.204678362573099
1858443	-0.188888888888889
1858447	-0.3
1858459	-0.19047619047619
1858462	-0.253968253968254
1858489	-0.2
1858662	-0.333333333333333
1858948	-0.333333333333333
1859060	-0.333333333333333
1859066	-0.25
1859079	-0.25
1859109	-0.333333333333333
1859111	-0.333333333333333
1859123	-0.333333333333333
1859130	-0.333333333333333
1859180	-0.333333333333333
1859308	-0.333333333333333
1859393	-0.333333333333333
1859417	-0.333333333333333
1859424	-0.266666666666667
1859437	-0.333333333333333
1859447	-0.303030303030303
1859483	-0.305555555555556
1859485	-0.305555555555556
1859493	-0.307692307692308
1859521	-0.222222222222222
1859890	-0.303030303030303
1859903	-0.305555555555556
1859910	-0.194444444444444
1860012	-0.333333333333333
1860081	-0.222222222222222
1860121	-0.313725490196078
1860126	-0.313725490196078
1860132	-0.296296296296296
1860149	-0.333333333333333
1860155	-0.314814814814815
1860188	-0.222222222222222
1860195	-0.311111111111111
1860208	-0.277777777777778
1860217	-0.194444444444444
1860502	-0.25
1860513	-0.282051282051282
1860659	-0.30952380952381
1861342	0.333333333333333
1861352	-0.333333333333333
1861377	-0.333333333333333
1861390	-0.333333333333333
1861453	-0.201388888888889
1861512	-0.303030303030303
1861528	-0.333333333333333
1861566	-0.333333333333333
1861573	-0.333333333333333
1861610	-0.303030303030303
1861627	-0.291666666666667
1861683	-0.291666666666667
1861693	-0.333333333333333
1861698	-0.333333333333333
1861754	-0.333333333333333
1861805	-0.333333333333333
1861837	-0.296296296296296
1861839	-0.303030303030303
1861867	-0.303030303030303
1861892	-0.196581196581197
1861918	-0.254901960784314
1861921	-0.277777777777778
1861934	-0.228070175438597
1861945	-0.263157894736842
1861990	-0.23015873015873
1862024	-0.363893604980192
1862060	-0.403692157222324
1862079	-0.257936507936508
1862118	-0.181547619047619
1862245	0.137605042016807
1862256	-0.222222222222222
1862292	-0.310344827586207
1862344	-0.25
1864265	-0.166666666666667
1865078	0.0833333333333333
1865213	0.113505747126437
1866172	0.142857142857143
1866338	-0.228571428571429
1868210	0.488095238095238
1868541	0.158730158730159
1868637	-0.192592592592593
1868652	0.133333333333333
1868655	-0.222222222222222
1868783	-0.305555555555556
1868794	-0.25
1869046	0.166666666666667
1869144	-0.196581196581197
1869162	-0.266666666666667
1870836	0.166666666666667
1871326	-0.216666666666667
1871329	-0.186507936507937
1871335	-0.283333333333333
1872243	0.198412698412698
1872366	-0.266666666666667
1872772	0
1872777	-0.285714285714286
1873071	-0.194444444444444
1873087	-0.208333333333333
1873255	0.233333333333333
1873286	-0.145833333333333
1873319	-0.148148148148148
1873365	-0.2
1873405	-0.208333333333333
1873410	-0.244444444444444
1873488	-0.230769230769231
1873577	-0.192592592592593
1873591	-0.233333333333333
1873602	-0.233333333333333
1873607	-0.233333333333333
1873635	-0.266666666666667
1873749	-0.215686274509804
1873878	-0.242424242424242
1873964	-0.233333333333333
1874029	-0.400462962962963
1874042	-0.208333333333333
1874270	-0.333333333333333
1874479	-0.311111111111111
1874483	-0.222222222222222
1874487	-0.222222222222222
1874502	-0.222222222222222
1874504	-0.201388888888889
1874513	-0.2
1874609	-0.2
1874653	-0.212121212121212
1875229	0.166666666666667
1875272	0.166666666666667
1875383	-0.491397849462366
1875742	0.291666666666667
1875769	0.222222222222222
1876014	-0.142857142857143
1877102	0.111111111111111
1877779	0.133333333333333
1877802	0.111111111111111
1878627	0.166666666666667
1878747	0.222222222222222
1878886	-0.215686274509804
1879083	0.166666666666667
1879128	0.486666666666667
1879182	-0.17921146953405
1879333	-0.166666666666667
1879403	0.333333333333333
1879435	0.333333333333333
1879604	0.166666666666667
1879662	0.166666666666667
1879686	0.32
1879773	0.166666666666667
1880129	-0.166666666666667
1881068	0.0833333333333333
1881730	0.19047619047619
1883080	0.358333333333333
1883857	0.128205128205128
1884986	0.111111111111111
1885684	0.111111111111111
1885865	0.1
1886041	-0.353535353535354
1886199	-0.291666666666667
1886413	0.164285714285714
1886436	0.355555555555556
1886441	0.366666666666667
1886474	0.166666666666667
1888357	0.156565656565657
1889620	-0.149122807017544
1889698	-0.2
1889757	-0.3
1889839	0.297258297258297
1890239	-0.166666666666667
1891182	-0.25
1891210	-0.210526315789474
1892205	-0.25
1892220	-0.256410256410256
1892234	-0.28125
1892304	-0.0648148148148148
1892356	-0.409259259259259
1892551	0.145833333333333
1892606	-0.161904761904762
1892609	-0.220588235294118
1893069	-0.257575757575758
1894179	0.142857142857143
1894281	-0.154761904761905
1894937	-0.1875
1894987	-0.18859649122807
1895015	-0.176245210727969
1895176	0.111111111111111
1895267	-0.212962962962963
1895317	-0.208333333333333
1897348	-0.169934640522876
1897767	-0.183333333333333
1898110	-0.342612942612943
1898249	-0.182539682539683
1898367	0.223710317460317
1901312	0.166666666666667
1901553	0.166666666666667
1901651	-0.222222222222222
1901959	-0.185185185185185
1902658	0.474519632414369
1902872	0.0952380952380952
1903302	0.666666666666667
1904503	-0.174242424242424
1905079	0.325396825396825
1906179	0.133333333333333
1906503	-0.256410256410256
1906538	0.104700854700855
1907143	0.166666666666667
1907262	-0.150793650793651
1907284	-0.161616161616162
1907515	-0.174603174603175
1907554	0.101587301587302
1907574	0.133333333333333
1907753	0.222222222222222
1907933	0.111111111111111
1908314	-0.307692307692308
1908346	-0.611111111111111
1908369	-0.212121212121212
1908376	-0.569444444444444
1908384	-0.2
1908444	-0.445887445887446
1908476	-0.183333333333333
1908487	-0.380952380952381
1908577	0.111111111111111
1908874	-0.333333333333333
1909308	0.0952380952380952
1914596	0.111111111111111
1914706	0.111111111111111
1914939	0.166666666666667
1914940	0.166666666666667
1916343	-0.166666666666667
1916951	-0.189189189189189
1916955	0.142857142857143
1917037	-0.307692307692308
1918026	0.179166666666667
1919213	0.133333333333333
1920730	0.166666666666667
1920899	0.133333333333333
1921246	0.166666666666667
1921928	0.333333333333333
1921941	0.222222222222222
1922302	0.180392156862745
1922361	0.0952380952380952
1922511	-0.166666666666667
1922729	0.172222222222222
1923259	0.333333333333333
1925719	0.113053613053613
1926216	-0.245614035087719
1926527	0.111111111111111
1927294	-0.208333333333333
1927863	-0.324786324786325
1928586	0.111111111111111
1928598	0.111111111111111
1929218	0.134920634920635
1929609	0.100694444444444
1930092	0.166666666666667
1930942	0.111111111111111
1931980	0.1
1932006	0.111111111111111
1932605	0.32
1932999	0.166666666666667
1933006	0.166666666666667
1933443	0.111111111111111
1934484	0.166666666666667
1934567	0.0740740740740741
1934942	0.19047619047619
1934969	0.507729468599034
1934972	0.211111111111111
1934987	0.186868686868687
1935555	0.222222222222222
1935582	0.0158730158730159
1936108	0.0833333333333333
1936445	-0.158730158730159
1936454	-0.378571428571429
1936526	-0.25
1936812	0.166666666666667
1937068	0.133333333333333
1937493	0.19047619047619
1938908	0.196581196581197
1939307	0.133333333333333
1939698	0.0876623376623377
1940550	-0.230769230769231
1940738	-0.229166666666667
1940778	-0.176470588235294
1940836	-0.179487179487179
1940851	-0.177777777777778
1940877	-0.166666666666667
1940882	-0.2
1940891	-0.177777777777778
1942011	-0.111111111111111
1942126	-0.344444444444444
1942221	-0.204545454545455
1942347	0.552495974235105
1942513	0.206060606060606
1942594	0.125
1942622	-0.116279069767442
1943292	-0.214285714285714
1945202	-0.222222222222222
1945847	0.285714285714286
1945942	-0.191666666666667
1946030	0.10515873015873
1946091	0.111111111111111
1946250	-0.374254049445865
1946354	0.0252380952380953
1946358	-0.164835164835165
1946393	-0.11344537815126
1946429	-0.200617283950617
1946436	-0.182222222222222
1946474	-0.111111111111111
1946648	-0.266666666666667
1946704	0.111111111111111
1947342	-0.222222222222222
1947408	-0.196078431372549
1947512	0.111111111111111
1947853	0.133333333333333
1947945	-0.177777777777778
1948905	-0.151515151515152
1949467	-0.303921568627451
1949900	0.222222222222222
1949969	0.205555555555556
1949989	-0.333333333333333
1951263	0.291666666666667
1951284	0.277777777777778
1952504	0.428148148148148
1952923	0.222222222222222
1956869	-0.30952380952381
1957051	-0.298245614035088
1957084	-0.3
1957090	-0.266666666666667
1957202	-0.208333333333333
1957227	-0.222222222222222
1957506	-0.12962962962963
1957591	-0.335081585081585
1957619	-0.405555555555556
1957668	-0.358169934640523
1957710	-0.591919191919192
1957716	-0.594444444444444
1957731	-0.556561085972851
1957771	-0.214285714285714
1957794	-0.210526315789474
1957804	-0.174074074074074
1957813	-0.2
1957842	-0.291666666666667
1957849	-0.274509803921569
1957864	-0.270833333333333
1957873	-0.266666666666667
1958221	-0.192982456140351
1958329	-0.158730158730159
1958487	-0.19047619047619
1958525	-0.355820105820106
1959163	-0.238095238095238
1959331	-0.205128205128205
1959414	-0.472222222222222
1959424	-0.477855477855478
1959427	-0.487012987012987
1959441	-0.436507936507937
1959453	-0.444444444444444
1959487	-0.222222222222222
1959493	-0.254901960784314
1959496	-0.266666666666667
1959528	-0.277777777777778
[truncated: 998,000+ more rows]
