# Supplementary material for: Integrative Network Analysis of Differentially Methylated and Expressed Genes for Biomarker Identification in Leukemia
Source: Sci Rep. 2020 Feb 7;10:2123. doi: 10.1038/s41598-020-58123-2 (PMC7005804; doi:10.1038/s41598-020-58123-2)
Supplement: Supplementary file 4 — Supplementary File S1 [file 41598_2020_58123_MOESM4_ESM.zip › tv_tracks/pall_tv_pall_chr12-22.wig]

variableStep chrom=chr12 span=1
61699	0.177011494252874
83740	0.582744740639477
83749	0.667394664941041
83764	0.191520467836257
156139	0.154795821462488
164076	0.133333333333333
164745	0.133333333333333
169448	0.0982905982905983
188816	0.0833333333333333
188942	0.319444444444444
189575	0.213450292397661
190115	0.111111111111111
191080	0.151260504201681
191617	0.19047619047619
192162	0.545767195767196
192218	0.19047619047619
192337	-0.201863354037267
192585	0.133333333333333
193344	0.173333333333333
193367	0.441595441595442
193392	0.120987654320988
194124	-0.188405797101449
194471	0.153333333333333
195114	0.0833333333333333
195700	0.263492063492063
195787	0.0833333333333333
195977	0.130604288499025
196092	0.599846390168971
196581	-0.381410256410256
198658	0.0874213836477988
198900	0.0833333333333333
199352	-0.430822510822511
200321	-0.287878787878788
200364	-0.259259259259259
200498	-0.904547726136932
200538	-0.382051282051282
201059	0.0833333333333333
201185	0.111111111111111
201629	0.166666666666667
202732	0.164912280701754
202769	0.221212121212121
203174	0.166666666666667
204101	0.111111111111111
206296	0.1
207306	-0.377832377832378
207885	0.320987654320988
207938	0.111111111111111
208442	-0.1875
208610	0.111111111111111
208692	0.155913978494624
209064	0.127051101734646
209180	-0.269230769230769
210285	0.133333333333333
210436	0.166666666666667
211885	-0.261904761904762
212009	-0.230769230769231
213282	0.111111111111111
213928	-0.272727272727273
214052	-0.47638326585695
214058	-0.222222222222222
214079	-0.214285714285714
214484	-0.497354497354497
214797	-0.157894736842105
215356	-0.222222222222222
215613	-0.341481481481481
215655	-0.296296296296296
215768	-0.342592592592593
215804	-0.335714285714286
216186	-0.133333333333333
216473	-0.394927536231884
217320	0.166666666666667
218587	0.166666666666667
219005	-0.239123912391239
219223	-0.181818181818182
219407	0.19047619047619
220882	0.362962962962963
221059	0.2
221080	0.166666666666667
221094	0.233333333333333
221649	-0.203703703703704
222521	0.133333333333333
222799	0.19047619047619
222864	0.231981981981982
223553	-0.233082706766917
225934	-0.206989247311828
226104	0.34015444015444
226291	0.133333333333333
227298	-0.266666666666667
227316	0.166666666666667
227383	0.166666666666667
228166	0.318181818181818
229628	0.157894736842105
229793	0.101851851851852
230137	0.153333333333333
230968	-0.141025641025641
231183	0.19047619047619
231226	0.28284244974287
233115	0.529661109294977
233446	-0.177777777777778
235217	0.166666666666667
235311	0.422222222222222
235356	0.422939068100358
235880	0.111111111111111
237372	-0.266666666666667
237495	-0.333333333333333
237522	-0.316666666666667
238637	-0.222222222222222
241717	0.111111111111111
241820	0.133333333333333
242388	0.111111111111111
243154	-0.424009461856889
243160	-0.557590557590558
243224	-0.367141342220876
243287	-0.2
244630	0.111111111111111
244993	-0.146825396825397
245071	0.0952380952380952
246400	0.166666666666667
246476	0.166666666666667
246635	0.111111111111111
248064	-0.222222222222222
248109	0.222222222222222
248346	-0.172222222222222
248360	-0.166666666666667
248369	-0.166666666666667
248388	-0.149122807017544
248453	0.166666666666667
248459	0.166666666666667
248469	0.166666666666667
248875	0.0740740740740741
248969	-0.155128205128205
248974	-0.142528735632184
249014	-0.147435897435897
249076	0.222222222222222
249108	-0.283333333333333
250439	0.133333333333333
250673	0.166666666666667
251131	0.101587301587302
251374	0.166666666666667
251787	-0.226190476190476
252242	0.151515151515152
253141	-0.214285714285714
253565	0.121428571428571
253647	0.111111111111111
253832	0.115830115830116
254380	0.0909090909090909
254555	0.0740740740740741
254651	0.157894736842105
254902	0.431830381105743
255012	0.222222222222222
255208	0.261184577190049
255287	0.182539682539683
255703	0.214912280701754
256424	0.179166666666667
256443	0.166666666666667
256928	-0.180952380952381
257474	-0.154761904761905
257700	0.151515151515152
258168	0.0833333333333333
258201	0.0740740740740741
258541	0.133333333333333
260058	0.302469135802469
260161	0.111111111111111
260566	0.290642076502732
261259	0.111111111111111
261837	0
262336	-0.157894736842105
263049	0.222222222222222
264505	0.266666666666667
268115	0.247058823529412
268397	0.206521739130435
269530	0.238095238095238
269827	0.333333333333333
270227	0.266666666666667
271258	-0.25
271933	0.153333333333333
273503	-0.214814814814815
273591	-0.166666666666667
274694	0.166666666666667
275065	0.111111111111111
275753	-0.602886002886003
275759	-0.444427244582043
276122	-0.171428571428571
277644	0.0952380952380952
277826	0.186507936507937
278397	-0.166666666666667
278607	-0.317460317460317
278612	-0.2
279168	0.133333333333333
279399	0.228260869565217
281457	-0.166666666666667
282409	-0.422222222222222
282479	-0.266666666666667
282489	-0.231481481481481
282538	-0.440896358543417
282546	-0.247058823529412
284880	0.166666666666667
285814	-0.222222222222222
285859	-0.163398692810457
286198	-0.147798742138365
286251	-0.222222222222222
286289	-0.158333333333333
286970	-0.222222222222222
287009	0.133333333333333
287025	0.2
287260	0.133333333333333
288051	-0.305555555555556
289118	0.222222222222222
289522	-0.16017316017316
290166	0.133333333333333
290206	0.0833333333333333
290211	0.0833333333333333
290293	0.0952380952380952
291667	-0.2
291709	-0.315789473684211
291727	-0.238095238095238
293643	0.133333333333333
293831	-0.296296296296296
293909	-0.210526315789474
294062	0.166666666666667
294236	0.058641975308642
294382	0.2
294410	-0.180555555555556
294441	0.133333333333333
294622	0.25
294856	-0.194444444444444
294950	-0.2
295157	-0.449019607843137
296170	0.111111111111111
298088	0.333333333333333
298203	0.222222222222222
298242	-0.402777777777778
298957	0.166666666666667
299835	-0.292929292929293
299886	0.133333333333333
299980	0.133333333333333
301207	0.111111111111111
302228	0.111111111111111
302331	-0.215873015873016
302597	0.111111111111111
302644	0.222222222222222
304002	0.2
304594	0.166666666666667
306085	-0.151515151515152
306656	-0.201388888888889
306697	-0.135658914728682
308138	0.666666666666667
308157	0.444444444444444
308571	0.152173913043478
308674	-0.177777777777778
308857	0.119162640901771
309596	0.166666666666667
309924	0.205555555555556
310173	0.153846153846154
310392	-0.194444444444444
311284	-0.371677559912854
311293	-0.166666666666667
311309	-0.2
311360	-0.36875
311727	0.266666666666667
311930	0.180555555555556
313010	-0.291666666666667
313025	-0.291666666666667
313096	-0.198412698412698
313158	-0.166666666666667
313264	0.151515151515152
315382	0.391428571428571
318600	0.177777777777778
319643	0.111111111111111
319789	0.2
320465	0.2
321151	-0.241269841269841
321204	-0.178743961352657
321550	-0.239583333333333
321713	-0.162551440329218
321722	-0.0833333333333333
321802	-0.0864661654135338
321988	-0.238888888888889
321996	-0.272727272727273
322029	-0.198412698412698
322050	-0.222222222222222
322345	-0.133333333333333
322429	-0.222222222222222
322434	-0.233333333333333
322513	-0.166666666666667
322640	-0.111111111111111
323000	0.166666666666667
323080	-0.333333333333333
323102	-0.266666666666667
323309	-0.222222222222222
323772	-0.166666666666667
323800	-0.222222222222222
323991	-0.270833333333333
324334	-0.0833333333333333
324368	-0.236363636363636
324573	-0.166666666666667
324585	-0.166666666666667
324681	0.166666666666667
326471	0.197530864197531
328751	0.111111111111111
328942	0.180392156862745
330939	0.133333333333333
331015	0.166666666666667
332024	-0.133333333333333
332670	0.463537817196354
333069	-0.333333333333333
333139	-0.212121212121212
335144	0.109848484848485
335484	0.111111111111111
335561	0.123232323232323
336134	-0.238095238095238
336400	0.126984126984127
336661	0.166666666666667
337103	0.111111111111111
337343	0.267450980392157
337459	0.147619047619048
337535	0.133333333333333
338629	0.0750750750750751
339124	-0.202020202020202
340291	-0.153333333333333
340422	-0.158333333333333
340534	0.450793650793651
340572	-0.216666666666667
341087	0.227777777777778
341740	0.0833333333333333
342238	0.317829457364341
342587	-0.196581196581197
342604	-0.420634920634921
342630	-0.333333333333333
342654	-0.318840579710145
342725	-0.166666666666667
342840	-0.142857142857143
343145	-0.150793650793651
346075	0.317829457364341
346318	0.166666666666667
347715	-0.115740740740741
348262	0.166666666666667
350651	0.128968253968254
351195	0.401633986928105
352736	-0.111111111111111
352804	0.133333333333333
353078	0.16969696969697
353435	0.222222222222222
353747	0.100694444444444
354558	0.336860670194004
356512	0.127946127946128
357293	-0.145454545454545
357791	0.0996168582375479
357856	-0.327764827764828
358703	0.0816425120772947
361601	-0.155555555555556
362600	0.102777777777778
362972	0.111111111111111
363050	0.0833333333333333
363103	0.36500754147813
363220	-0.25
365618	-0.166666666666667
365911	-0.242424242424242
368085	-0.155555555555556
368161	0.192982456140351
368461	0.222222222222222
368521	0.222222222222222
368581	0.391025641025641
369615	0.166666666666667
370354	0.125
371949	0.166666666666667
372436	0.333333333333333
372705	-0.0873015873015873
373649	0.249603174603175
374223	0.160377358490566
375558	0.133333333333333
376265	0.184065934065934
376272	-0.163265306122449
377378	0.133333333333333
377899	0.076797385620915
377915	-0.145604395604396
380963	-0.121212121212121
382585	0.56051282051282
385096	0.166666666666667
385126	0.373426382047072
385217	0.389583333333333
385271	0.207070707070707
386617	-0.125
387131	0.441393728222997
387234	-0.166666666666667
387366	-0.271604938271605
387423	-0.196078431372549
395740	0.111111111111111
395947	0.118165784832452
396185	0.453525641025641
396301	0.19047619047619
398169	0.0833333333333333
402443	-0.140350877192982
406290	0.392857142857143
408768	0.444444444444444
412098	-0.222222222222222
412210	-0.65952380952381
415970	0.148148148148148
421232	0.145833333333333
425472	0.436507936507937
428002	0.283475783475783
428151	0.0797101449275362
428156	0.140822140822141
428777	0.433691756272401
433898	0.133333333333333
434576	0.426900584795322
435133	-0.317460317460317
435197	-0.32
435214	-0.262962962962963
435229	-0.333333333333333
435241	-0.333333333333333
436182	-0.120381901203819
442191	0.166666666666667
445824	0.171296296296296
457518	-0.591666666666667
464144	0.111111111111111
495078	-0.407407407407407
495099	-0.340234644582471
495970	-0.136507936507936
496155	0.118840579710145
496897	-0.319047619047619
496992	-0.30491452991453
496997	-0.311328671328671
497028	-0.296296296296296
497146	-0.202380952380952
497583	-0.0833333333333333
499139	-0.152777777777778
504400	0.222222222222222
506102	-0.173333333333333
508856	-0.266666666666667
511874	-0.142857142857143
511893	-0.2
516593	-0.166666666666667
521886	-0.176296296296296
522050	-0.525
522062	-0.500974658869396
522126	-0.296296296296296
522228	-0.259259259259259
522248	-0.266666666666667
522252	-0.296296296296296
523349	0.214285714285714
534955	0.142857142857143
549911	-0.144927536231884
550518	-0.151515151515152
550595	0.257407407407407
551572	-0.205254515599343
551631	0.172413793103448
552192	0.111111111111111
553695	0.170868347338936
554060	0.0755813953488372
555896	0.111666666666667
557358	0.166666666666667
558159	0.0952380952380952
558403	0.0740740740740741
558422	0.244444444444444
559081	0.133333333333333
562117	0.222222222222222
562720	0.333333333333333
564275	0.103641456582633
564613	-0.108669108669109
565370	0.0952380952380952
567619	-0.171875
568650	-0.159722222222222
570248	-0.111111111111111
570332	-0.166666666666667
570337	-0.147058823529412
570360	-0.25
570576	-0.171428571428571
570683	-0.166666666666667
571047	-0.166666666666667
571898	-0.2
572671	0.212454212454212
574097	-0.21031746031746
574368	0.142857142857143
574385	0.210727969348659
574499	0.166666666666667
575478	-0.196078431372549
576018	0.150252525252525
576149	0.105952380952381
576158	0.19047619047619
576983	0.0952380952380952
578051	-0.153333333333333
578079	-0.114285714285714
578882	0.277777777777778
579654	0.0952380952380952
579795	0.0833333333333333
579815	0.131578947368421
580522	0.133333333333333
581519	0.0952380952380952
581823	-0.180952380952381
583259	-0.146031746031746
583292	0.246913580246914
583409	-0.176190476190476
584333	-0.222222222222222
584360	-0.390707070707071
584721	-0.317460317460317
584723	-0.591339869281046
584734	-0.593807678110004
585255	-0.786377708978328
585270	-0.509259259259259
585801	0.0833333333333333
586814	0.316666666666667
587369	0.111111111111111
588735	-0.133333333333333
588893	0.0843091334894613
590244	-0.166666666666667
590550	-0.333333333333333
590637	0.186111111111111
590813	-0.318181818181818
590901	-0.222222222222222
590927	-0.333333333333333
591098	-0.857142857142857
591391	-0.14
591448	-0.315789473684211
591452	-0.294117647058824
591748	-0.206349206349206
591795	-0.0117201919527501
591804	-0.248677248677249
591889	0.206349206349206
593071	0.170868347338936
593267	0.0495098039215686
593275	-0.323742349604419
593303	0.132478632478632
593408	0.087991718426501
593857	-0.156028368794326
594275	0.166666666666667
594427	0.111111111111111
595435	-0.214285714285714
595902	0.0833333333333333
596254	0.0833333333333333
597215	0.673297491039426
597241	0.62037037037037
598640	0.0769230769230769
600745	0.111111111111111
601115	-0.228070175438597
603044	0.111111111111111
603200	0.166666666666667
603541	0.0833333333333333
605829	-0.171794871794872
607125	0.183333333333333
607603	0.111111111111111
607837	-0.145833333333333
608007	0.111111111111111
608504	0.222222222222222
608767	0.222222222222222
609170	-0.166666666666667
609462	0.222222222222222
609842	0.0952380952380952
611012	-0.147286821705426
611386	-0.303030303030303
611451	-0.250793650793651
611465	-0.206349206349206
611849	0.0897435897435898
612612	0.266666666666667
616232	0.148148148148148
617529	-0.204301075268817
617960	0.111111111111111
618104	0.254761904761905
618129	0.266666666666667
618313	-0.183333333333333
618771	-0.250793650793651
618806	-0.204678362573099
618913	0.166666666666667
619768	0.166666666666667
619813	-0.147619047619048
620143	-0.126262626262626
621357	0.444444444444444
621927	0.166666666666667
622558	0.281803542673108
625824	0.357142857142857
626654	0.0952380952380952
627474	0.166666666666667
627514	0.111111111111111
630225	0.166666666666667
630306	0.111111111111111
631549	-0.428288288288288
633497	0.296296296296296
633621	-0.134920634920635
633841	0.0833333333333333
634493	0.111111111111111
634516	0.257142857142857
634525	0.0952380952380952
635093	0.111111111111111
635269	-0.410628019323672
635293	-0.887142857142857
635360	-0.724867724867725
635599	-0.222222222222222
635657	-0.493055555555556
635675	-0.699350649350649
635694	-0.222222222222222
635706	-0.786395336166503
635939	0.133333333333333
636312	-0.188888888888889
636326	-0.446376811594203
636372	-0.596618357487923
636388	-0.415458937198068
636682	-0.166666666666667
636708	-0.2
636711	-0.222222222222222
638165	0.133333333333333
638500	0.333333333333333
638547	0.4
641574	0.0740740740740741
641714	0.132996632996633
642534	-0.402777777777778
643300	0.133333333333333
644817	0.111111111111111
645388	0.0833333333333333
646949	-0.149350649350649
647076	0.19047619047619
647584	0.222222222222222
647596	0.0833333333333333
647629	0.166666666666667
647672	0.182336182336182
647941	-0.0987654320987654
647998	-0.0833333333333333
648260	-0.149122807017544
648306	-0.166666666666667
648327	0.205314009661836
654453	-0.205882352941176
654589	0.111111111111111
655574	-0.279569892473118
655597	0.133333333333333
655694	-0.0833333333333333
655750	0.305555555555556
656591	0.294149221685454
657134	0.166666666666667
660319	0.166666666666667
660950	-0.308823529411765
662049	0.384126984126984
662095	0.133333333333333
662109	0.133333333333333
662675	-0.394625603864734
662954	-0.4
663109	-0.166666666666667
663111	-0.598039215686274
663144	-0.634920634920635
663188	-0.298245614035088
663304	-0.305555555555556
664030	0.285714285714286
664297	-0.1875
664321	-0.178571428571429
666485	0.0952380952380952
666527	0.152777777777778
667247	0.133333333333333
669239	-0.133333333333333
669519	-0.217283950617284
669533	-0.736627140974967
669571	-0.200716845878136
669767	-0.762222222222222
669847	-0.144927536231884
669903	0.111111111111111
670051	-0.644444444444444
670087	-0.407407407407407
670096	-0.333333333333333
670116	-0.333333333333333
670151	-0.25
670180	-0.222222222222222
670519	-0.605314009661836
670536	-0.666666666666667
670741	-0.633333333333333
671026	0.133333333333333
671049	-0.133333333333333
671115	-0.188888888888889
671282	-0.5
671303	-0.166666666666667
671346	-0.3
671530	-0.401433691756272
671710	-0.196078431372549
671895	-0.133333333333333
672139	-0.270833333333333
672147	-0.274509803921569
672315	-0.222222222222222
672402	-0.444444444444444
672408	-0.444444444444444
672823	-0.133333333333333
673280	-0.623481781376518
673797	-0.588235294117647
673813	-0.333333333333333
673935	-0.69800780724189
673948	-0.368253968253968
673961	-0.556815114709851
673967	-0.331578947368421
676695	0.0833333333333333
677535	-0.412403100775194
677560	-0.137037037037037
677823	0.133333333333333
678738	0.2
679225	-0.111111111111111
679461	0.151515151515152
680488	-0.229166666666667
681085	0.133333333333333
685963	-0.185185185185185
688309	0.111111111111111
691319	0.166666666666667
692646	0.333333333333333
692960	0.266666666666667
694750	0.111111111111111
694801	0.645833333333333
695134	0.333333333333333
696049	0.152173913043478
696658	0.222222222222222
698101	0.0878306878306878
699546	-0.270833333333333
699586	-0.282828282828283
699770	-0.272727272727273
700281	-0.494949494949495
700457	-0.731216931216931
700486	-0.266666666666667
700592	-0.791666666666667
700735	-0.5
700882	-0.111111111111111
701022	-0.456693633164221
701028	-0.309831570701136
701088	-0.0833333333333333
701174	-0.388888888888889
701192	-0.333333333333333
701213	-0.246464646464646
702503	-0.152777777777778
702645	-0.358456486042693
702740	-0.36
702794	-0.502525252525252
702828	-0.187984496124031
703256	-0.219202898550725
703368	-0.127777777777778
704342	0.37037037037037
706065	-0.226262626262626
706967	-0.163398692810457
707322	-0.482456140350877
707384	-0.377777777777778
707586	-0.392857142857143
707933	-0.168458781362007
708053	0.173333333333333
708809	0.19047619047619
711809	0.597222222222222
715450	0.0833333333333333
715807	-0.266666666666667
715994	0.111111111111111
716662	0.254761904761905
717029	-0.316666666666667
717124	0.333333333333333
719928	-0.222222222222222
719967	-0.118181818181818
720188	-0.156862745098039
720565	-0.251851851851852
720603	-0.185185185185185
720722	-0.233082706766917
723459	-0.375308641975309
723541	-0.111111111111111
723900	0.166666666666667
724146	-0.202380952380952
724898	-0.253333333333333
725225	-0.123809523809524
725311	0.207729468599034
726661	-0.37037037037037
726838	-0.333333333333333
726844	-0.166666666666667
726850	-0.166666666666667
726868	-0.666666666666667
726884	-0.166666666666667
726951	-0.435672514619883
731117	-0.18974358974359
731863	-0.285714285714286
736948	-0.254901960784314
737003	-0.81965811965812
737024	-0.222222222222222
737078	-0.923076923076923
737086	-0.638888888888889
737163	-0.650793650793651
737174	-0.315789473684211
739562	-0.0833333333333333
739570	-0.236666666666667
739608	-0.111111111111111
739642	-0.0952380952380952
740033	-0.166666666666667
740203	-0.111111111111111
740266	-0.266666666666667
740466	0.335897435897436
740478	0.201388888888889
741280	-0.163398692810457
741302	0.341103341103341
741323	0.19047619047619
745433	-0.263888888888889
746342	-0.174603174603175
747488	-0.148148148148148
747533	-0.137254901960784
747986	-0.208333333333333
748758	0.19047619047619
749162	0.222222222222222
749185	0.111111111111111
749867	0.0833333333333333
751316	0.647058823529412
751318	0.618736383442266
751390	0.30952380952381
751448	0.204678362573099
753044	0.25
753287	-0.0952380952380952
753343	0.46265172735761
753544	0.0952380952380952
754959	0.409961685823755
756887	0.19047619047619
757032	0.361873638344227
759204	0.386072132202163
760154	-0.322222222222222
763949	0.111111111111111
766740	0.111111111111111
768965	0.3
770282	-0.185185185185185
770535	0.0952380952380952
772038	0.2
772391	-0.14021164021164
772501	-0.1875
772528	-0.159663865546219
772622	-0.274509803921569
772647	-0.277777777777778
772730	-0.2
772965	0.0833333333333333
774185	-0.228070175438597
774439	-0.23768115942029
774469	-0.464367816091954
774477	-0.15959595959596
774511	-0.21092132505176
774533	-0.40672268907563
774590	-0.263888888888889
775335	0.521739130434783
775634	0.111111111111111
775766	0.222222222222222
775768	0.426900584795322
775810	0.166666666666667
775819	0.166666666666667
775860	0.333333333333333
775865	0.333333333333333
775874	0.5
775994	0.213213213213213
776049	0.133333333333333
776114	0.341329966329966
776220	0.133053221288515
776243	0.236111111111111
776268	0.38869882603898
776350	0.201388888888889
776876	0.111111111111111
776985	0.333333333333333
777028	0.111111111111111
777389	0.285714285714286
778098	0.266666666666667
778189	0.166666666666667
778226	0.152777777777778
778261	0.166666666666667
778545	0.222222222222222
778547	0.222222222222222
778601	0.222222222222222
778646	0.222222222222222
781408	0.111111111111111
781657	0.142857142857143
781992	0.499679487179487
782441	0.614478114478115
782646	0.218390804597701
782665	0.285714285714286
782720	0.280701754385965
782763	0.188888888888889
782861	0.468476621417798
782865	0.474358974358974
782907	0.333333333333333
782941	0.2
783220	0.291666666666667
783228	0.204166666666667
783332	0.206349206349206
784080	0.166666666666667
784380	0.166666666666667
784571	0.133333333333333
784625	0.133333333333333
784667	-0.15
785692	0.0833333333333333
786578	0.388145670754366
787142	-0.196666666666667
787734	0.133333333333333
788174	-0.308016877637131
788264	0.253679653679654
788291	0.316239316239316
788357	0.0833333333333333
788520	0.278752436647173
788529	0.126190476190476
790917	0.130511463844797
790987	0.111111111111111
791052	0.111111111111111
791344	0.293199554069119
791385	0.0833333333333333
791620	-0.236331569664903
791903	0.166666666666667
791912	0.0158730158730159
791917	0.166666666666667
792121	0.261904761904762
792276	0.155555555555556
792534	-0.172413793103448
792800	-0.176470588235294
793505	-0.538398692810457
793549	-0.342265795206972
793556	-0.623245614035088
793835	-0.661538461538462
793862	-0.244444444444444
795278	0.2
795285	0.133333333333333
798776	0.484703801945181
799060	0.10515873015873
799201	0.159259259259259
801759	0.184848484848485
802005	-0.141975308641975
802254	-0.177777777777778
804051	-0.180555555555556
806867	-0.277584204413473
809441	-0.361952861952862
809460	-0.305555555555556
809504	-0.208333333333333
813170	0.0952380952380952
814216	-0.656546598056032
815014	0.455387205387205
815482	0.0833333333333333
821408	0.148148148148148
821449	0.605392156862745
821799	-0.196581196581197
822867	0.0833333333333333
822944	0.166666666666667
827625	-0.179487179487179
828235	-0.193319118692253
828288	-0.0358024691358025
829135	0.291666666666667
829142	0.25
829146	0.294117647058824
829299	0.539700314616328
829305	0.103864734299517
829439	0.0952380952380952
829480	0.214285714285714
829637	0.36969696969697
831588	0.214470284237726
831629	-0.151515151515152
835415	-0.155172413793103
835492	-0.511178451178451
839831	-0.203703703703704
840664	-0.192982456140351
841005	-0.19047619047619
846601	0.153846153846154
846609	0.111111111111111
846742	0.0952380952380952
846964	0.0833333333333333
848426	-0.142857142857143
850816	0.0952380952380952
852061	0.0952380952380952
852428	0.222222222222222
852687	0.518699526594263
852708	0.53515406162465
852762	0.385185185185185
852879	0.42921720957703
852960	0.498316498316498
853159	0.898391812865497
853168	0.748720821661998
853526	0.137254901960784
854755	0.101587301587302
858758	0.149509803921569
859421	-0.123529411764706
864869	0.176190476190476
864912	0.552173913043478
864923	0.5
864937	0.333333333333333
864968	0.111111111111111
864996	0.131481481481481
865008	0.148148148148148
865010	0.3125
865012	0.166666666666667
865125	0.0952380952380952
865133	0.19047619047619
865239	0.210727969348659
865530	0.235233918128655
865572	0.218992248062015
865640	0.4045683313976
865961	-0.15
866288	0.0833333333333333
867148	0.0952380952380952
868793	0.321428571428571
876707	0.133333333333333
876715	0.4
879160	0.222222222222222
879980	0.172222222222222
880134	0.440154320987654
880265	-0.238095238095238
880790	0.333333333333333
880819	0.0952380952380952
881304	0.0740740740740741
884795	0.111111111111111
887054	-0.27536231884058
887856	0.166666666666667
887940	0.321428571428571
888000	0.14
888437	-0.225146198830409
888632	-0.180555555555556
889007	-0.172932330827068
889884	-0.208888888888889
891301	0.166666666666667
891647	-0.185185185185185
895009	-0.0987654320987654
898846	-0.0256410256410256
900638	-0.123456790123457
901277	0.222222222222222
901714	0.222222222222222
901774	0.266666666666667
902526	0.119257086999022
903382	0.148148148148148
904063	-0.212121212121212
904071	-0.285714285714286
904457	-0.166666666666667
904564	-0.549039264828739
904598	-0.266666666666667
904854	-0.232944832944833
905215	-0.311111111111111
905318	-0.233333333333333
905576	-0.483333333333333
906085	0.116666666666667
907379	-0.466025641025641
907395	-0.876623376623377
907419	-0.194444444444444
907425	-0.492424242424242
907547	-0.254901960784314
908432	0.2
910101	0.148148148148148
911333	0.127705627705628
911343	0.318181818181818
911744	0.346320346320346
912816	-0.313684210526316
914486	-0.18974358974359
919889	0.284391534391534
920095	0.544055944055944
920158	0.63963963963964
920352	0.248792270531401
920663	-0.364871874675796
921791	0.0833333333333333
922710	0.470291146761735
923244	0.166666666666667
925072	-0.397138047138047
925469	-0.245833333333333
925786	-0.166666666666667
925864	-0.255555555555556
925879	-0.287134502923977
926227	0.0723568668774148
927521	0.507692307692308
927777	0.212418300653595
928210	0.0888888888888889
929682	0.422222222222222
932200	0.178494623655914
940174	-0.285714285714286
940204	-0.28
940627	0.266666666666667
941263	0.0740740740740741
950452	0.0740740740740741
957401	0.19047619047619
957871	0.850089968511021
958165	0.111111111111111
962459	0.0833333333333333
964559	0.296296296296296
975652	0.333333333333333
979663	0.259479717813051
981936	0.148148148148148
982319	0.274426807760141
988988	-0.21078431372549
989528	0.41962481962482
989898	-0.237037037037037
989948	0.0833333333333333
991510	0.616190476190476
991524	0.266666666666667
992203	0.1
992838	0.381981981981982
997502	0.236666666666667
999726	-0.564102564102564
1006508	-0.144444444444444
1007623	-0.25
1012191	-0.221611721611722
1013021	-0.185185185185185
1013069	-0.310714285714286
1013324	-0.793803418803419
1013405	-0.32183908045977
1013451	-0.323529411764706
1013533	-0.513888888888889
1014487	-0.941587301587302
1014588	-0.657142857142857
1014604	-0.746975281340606
1014618	-0.648648648648649
1014674	-0.911578947368421
1014947	-0.648772087451333
1014949	-0.613247863247863
1015065	-0.562962962962963
1015080	-0.778494623655914
1015203	-0.751851851851852
1015239	-0.733333333333333
1015292	-0.6125
1015312	-0.929292929292929
1015383	-0.418803418803419
1015458	-0.503030303030303
1015500	-0.166666666666667
1015541	-0.222222222222222
1015569	-0.201388888888889
1015620	-0.660119047619048
1015667	-0.449673202614379
1016074	-0.841025641025641
1016939	-0.05
1017217	0.32183908045977
1017279	0.0952380952380952
1017291	0.236666666666667
1017620	0.128205128205128
1020487	-0.197530864197531
1020523	-0.175925925925926
1020737	-0.528032036613272
1020752	-0.463675213675214
1020756	-0.529547188128424
1020763	-0.625396825396825
1020877	-0.389583333333333
1020906	-0.786111111111111
1020953	-0.475599128540305
1021013	-0.211111111111111
1021048	-0.259259259259259
1021080	-0.303030303030303
1021326	-0.414141414141414
1021929	-0.142857142857143
1022090	-0.277173913043478
1022134	-0.250841750841751
1022154	-0.276515151515152
1022895	-0.207070707070707
1023504	-0.12
1023672	-0.43001443001443
1023687	-0.2
1023760	-0.222222222222222
1024125	-0.153846153846154
1024255	-0.875457875457875
1024687	-0.182456140350877
1024815	-0.409090909090909
1024945	0.111111111111111
1025004	-0.216666666666667
1025070	0.111111111111111
1025117	0.0833333333333333
1025171	0.313725490196078
1025287	-0.274469950581859
1025319	-0.299242424242424
1025374	-0.493055555555556
1025398	-0.472604588394062
1025416	-0.402777777777778
1025430	-0.387134502923977
1025452	-0.472311212814645
1025474	-0.482051282051282
1025502	-0.398989898989899
1025528	-0.496732026143791
1025531	-0.477124183006536
1025541	-0.271704903283851
1025562	-0.0666666666666667
1025568	-0.0666666666666667
1025595	-0.166666666666667
1025604	-0.222222222222222
1025620	0.166666666666667
1025662	-0.633333333333333
1025665	-0.611111111111111
1025668	-0.638888888888889
1025674	-0.333333333333333
1025693	-0.333333333333333
1025695	-0.666666666666667
1025712	-0.641025641025641
1025716	-0.619047619047619
1025754	-0.333333333333333
1025771	-0.597222222222222
1025797	-0.303030303030303
1025804	-0.307692307692308
1025824	-0.313725490196078
1025827	-0.203703703703704
1025899	-0.586452762923351
1025903	-0.203703703703704
1025935	-0.21969696969697
1025956	-0.474780701754386
1026034	-0.245614035087719
1026572	-0.175438596491228
1028525	0.222222222222222
1038898	0.111111111111111
1041659	0.100694444444444
1049378	-0.25
1050252	0.371604938271605
1053600	-0.318181818181818
1053606	-0.5
1055862	-0.22962962962963
1056039	0.133333333333333
1056060	-0.0802469135802469
1056150	-0.175925925925926
1056160	-0.492929292929293
1056229	-0.227272727272727
1057771	0.111111111111111
1057859	0.154761904761905
1057933	-0.205555555555556
1057982	0.166666666666667
1057996	-0.444444444444444
1058013	-0.166666666666667
1059668	-0.260869565217391
1059685	-0.280701754385965
1060597	0.212121212121212
1062005	-0.333333333333333
1062071	-0.333333333333333
1062298	-0.266666666666667
1062394	-0.174603174603175
1062586	-0.149237472766885
1062669	0.120634920634921
1063069	0.0952380952380952
1063524	0.19047619047619
1067882	-0.133333333333333
1067935	-0.5
1067961	-0.417777777777778
1068350	-0.276384535005225
1068596	-0.141824751580849
1070307	0.222222222222222
1071497	0.166666666666667
1072455	-0.155555555555556
1072964	0.194152046783626
1073773	-0.256410256410256
1073888	-0.25
1073899	-0.272727272727273
1074004	0.111111111111111
1074121	-0.298245614035088
1074167	-0.831989247311828
1074205	-0.367003367003367
1076063	-0.269230769230769
1077832	-0.343137254901961
1078101	-0.2
1078107	-0.241975308641975
1079127	0.0833333333333333
1080379	0.105555555555556
1085762	0.0833333333333333
1087322	0.118181818181818
1088027	0.111111111111111
1090324	0.133333333333333
1090600	0.285714285714286
1097712	-0.142857142857143
1098394	-0.140350877192982
1098662	-0.137566137566138
1098772	-0.182539682539683
1099013	-0.333333333333333
1099074	-0.164021164021164
1099230	-0.450793650793651
1099335	-0.0833333333333333
1099341	-0.307692307692308
1101271	-0.252173913043478
1101297	-0.205555555555556
1101559	0.219166666666667
1101571	0.0808080808080808
1104215	-0.212121212121212
1104973	-0.172932330827068
1105096	0.15
1105103	0.166666666666667
1107322	0.257575757575758
1107675	0.111111111111111
1107679	0.111111111111111
1118776	0.386666666666667
1128314	0.0833333333333333
1134262	0.38989898989899
1137989	-0.13401559454191
1138332	0.222222222222222
1140677	0.125
1150336	-0.152777777777778
1151603	0.133333333333333
1157597	-0.204678362573099
1157717	-0.180555555555556
1157980	-0.2
1158120	-0.333333333333333
1159305	-0.183333333333333
1159407	-0.359552154195011
1159849	0.0740740740740741
1159966	-0.128205128205128
1160977	-0.305555555555556
1169736	-0.252136752136752
1169881	-0.190909090909091
1179947	0.0908675799086758
1180597	0.353968253968254
1180646	0.367479674796748
1181967	-0.142857142857143
1182682	0.133333333333333
1184375	0.0952380952380952
1186452	-0.116755793226381
1187331	0.0952380952380952
1189807	0.333333333333333
1189900	0.166666666666667
1189970	0.402380952380952
1190213	0.4514401100608
1190256	0.393847982083276
1190417	0.260548093881427
1191381	0.111111111111111
1192685	0.0952380952380952
1193563	-0.138888888888889
1200305	0.111111111111111
1200744	0.17304625199362
1201998	-0.166666666666667
1202627	-0.159663865546219
1204013	0.111111111111111
1204123	0.154761904761905
1208182	0.130604288499025
1211507	0.174603174603175
1212035	0.186507936507937
1212137	-0.124421296296296
1213403	-0.401587301587302
1213413	-0.222222222222222
1213452	-0.19047619047619
1213666	-0.224761904761905
1217517	0.5
1222979	0.4368961352657
1223614	0.111111111111111
1225254	0.333333333333333
1232221	-0.222222222222222
1232427	-0.116666666666667
1232835	0.0833333333333333
1233371	-0.0124777183600713
1238731	-0.312169312169312
1240618	0.0833333333333333
1241241	-0.384848484848485
1242322	0.333333333333333
1249802	-0.111111111111111
1254140	0.0833333333333333
1261597	-0.5981703026038
1262315	-0.29047619047619
1264663	-0.541666666666667
1264671	-0.516666666666667
1264701	-0.56712962962963
1264709	-0.56712962962963
1264798	-0.222222222222222
1264802	-0.272727272727273
1264831	-0.333333333333333
1264871	-0.515238095238095
1268530	-0.166666666666667
1268651	-0.19047619047619
1270133	-0.126436781609195
1270264	-0.137931034482759
1270596	-0.0952380952380952
1270636	-0.125
1271620	-0.564346405228758
1276599	-0.344083694083694
1277175	0.111111111111111
1280947	-0.415750915750916
1283289	0.0952380952380952
1285776	-0.333333333333333
1285781	-0.305555555555556
1286412	-0.359663865546218
1289872	-0.26268115942029
1294617	0.172588522588523
1294876	0.222222222222222
1295110	0.450089126559715
1295229	0.474396135265701
1295408	0.256033036520841
1299947	0.222222222222222
1300982	-0.313725490196078
1301200	-0.291666666666667
1301555	-0.286195286195286
1302039	-0.248717948717949
1305776	0.166666666666667
1307362	0.111111111111111
1311097	-0.181818181818182
1311548	-0.179487179487179
1312291	0.133333333333333
1312367	0.16969696969697
1312502	-0.244047619047619
1312514	-0.191358024691358
1312829	-0.43235153256705
1313718	-0.322439267224213
1314521	0.19047619047619
1314823	-0.161490683229814
1315049	-0.418535034477063
1315112	-0.175324675324675
1316097	-0.180555555555556
1316579	0.340740740740741
1316651	0.296296296296296
1320084	0.0833333333333333
1320785	0.111111111111111
1321320	0.0958974358974359
1321759	-0.185185185185185
1321779	-0.174242424242424
1321784	-0.2
1321877	-0.242424242424242
1321907	-0.266666666666667
1322306	0.525252525252525
1322588	0.0952380952380952
1322623	0.0833333333333333
1322629	0.19047619047619
1326734	-0.414193696802392
1326823	-0.325904749804121
1327574	0.0952380952380952
1335633	0.266666666666667
1335636	0.4
1335861	0.125
1335910	0.19047619047619
1336247	0.111111111111111
1336373	0.313612313612314
1336549	0.0833333333333333
1340997	0.133333333333333
1349181	0.104575163398693
1349589	0.105555555555556
1354343	0.0793650793650793
1355488	0.159863945578231
1356414	-0.179487179487179
1359355	-0.288888888888889
1371520	0.111111111111111
1371826	0.0740740740740741
1372833	0.175983436853002
1381171	0.166666666666667
1381389	0.0952380952380952
1386851	-0.181818181818182
1386866	-0.201298701298701
1387057	-0.317342657342657
1387075	-0.193732193732194
1387125	-0.446708463949843
1387147	-0.451884920634921
1388507	-0.155555555555556
1392128	-0.16
1393955	-0.282051282051282
1398646	0.166344294003868
1398946	-0.1875
1399134	-0.19047619047619
1399469	-0.173913043478261
1403336	-0.142857142857143
1403882	0.0952380952380952
1414265	-0.222222222222222
1414344	-0.187321937321937
1415281	-0.217893217893218
1415359	-0.42296918767507
1415525	-0.467741935483871
1415562	-0.714285714285714
1416753	0.0833333333333333
1418793	0.0833333333333333
1418952	0.136363636363636
1418963	0.166666666666667
1419043	-0.185185185185185
1419313	0.166666666666667
1419943	0.166666666666667
1423682	0.166666666666667
1424907	0.0952380952380952
1424939	0.243055555555556
1425034	0.383912824389015
1425079	0.411027568922306
1425095	0.436424394319131
1425210	0.425925925925926
1425214	0.411904761904762
1425287	0.183006535947712
1425298	0.315789473684211
1425303	0.386473429951691
1425341	0.319444444444444
1425343	-0.0761904761904762
1425347	0.0833333333333333
1425781	-0.149425287356322
1426937	0.276094276094276
1428523	0.0833333333333333
1430589	0.166666666666667
1431163	-0.154761904761905
1432797	-0.189083820662768
1433075	-0.166666666666667
1434992	0.282051282051282
1435234	0.101190476190476
1437904	-0.183333333333333
1438415	-0.222222222222222
1438725	-0.146871008939974
1439421	-0.219806763285024
1439644	-0.311827956989247
1446055	-0.166666666666667
1446822	-0.174603174603175
1447444	-0.14957264957265
1450481	0.166666666666667
1452224	-0.209876543209877
1453656	-0.194444444444444
1456300	0.0833333333333333
1456327	0.533794162826421
1456355	0.46005411490122
1456424	0.440107515164723
1458097	0.0833333333333333
1465807	0.0952380952380952
1471853	0.0833333333333333
1472393	0.141858839972048
1477237	0.0952380952380952
1478919	0.166666666666667
1480446	0.379166666666667
1486752	0.0676638176638176
1487931	0.127705627705628
1488676	0.135610766045549
1489760	0.0869047619047619
1490959	0.0682261208576998
1492895	0.49047619047619
1492996	0.148148148148148
1497676	-0.731086601307189
1497709	-0.274509803921569
1497796	-0.197530864197531
1498073	0.257407407407407
1498085	0.133333333333333
1498217	0.0952380952380952
1498246	0.333333333333333
1498393	0.25
1498431	0.148148148148148
1500636	0.111111111111111
1503992	0.119047619047619
1506678	0.0740740740740741
1509042	0.133333333333333
1512419	-0.208791208791209
1517249	0.0740740740740741
1519826	0.222222222222222
1519889	0.0833333333333333
1520359	-0.166666666666667
1523541	-0.444444444444444
1523746	0.0833333333333333
1532059	0.369122807017544
1532157	0.0833333333333333
1532177	0.489583333333333
1532320	0.309018567639257
1533323	0.0909090909090909
1536456	0.179166666666667
1536555	-0.178571428571429
1543369	-0.23882503192848
1543888	-0.166666666666667
1544039	-0.128205128205128
1544073	-0.181818181818182
1544097	-0.185185185185185
1544105	-0.208333333333333
1544110	-0.222222222222222
1544183	-0.236772486772487
1544437	-0.192982456140351
1544467	-0.222222222222222
1544554	-0.166666666666667
1545833	-0.184265010351967
1548735	-0.148484848484848
1548910	-0.148148148148148
1548936	-0.571111111111111
1549120	-0.573742540494459
1552141	-0.504273504273504
1553907	0.266666666666667
1555159	-0.285714285714286
1555219	-0.0666666666666667
1555738	-0.105339105339105
1555809	-0.30952380952381
1555860	-0.142857142857143
1555888	-0.317460317460317
1568855	0.435542560103964
1571366	0.0740740740740741
1573119	-0.263492063492063
1573257	-0.2
1573304	-0.204166666666667
1573504	-0.630335097001764
1573511	-0.676495726495727
1573544	-0.746666666666667
1573715	-0.596491228070175
1573720	-0.583333333333333
1573747	-0.4
1573810	-0.133333333333333
1573842	-0.444444444444444
1573886	-0.198412698412698
1573906	-0.588744588744589
1573964	-0.282051282051282
1574910	-0.194444444444444
1574947	-0.212962962962963
1575340	-0.261904761904762
1579376	-0.25
1579407	-0.171014492753623
1579427	-0.383333333333333
1579492	-0.466666666666667
1581063	-0.185185185185185
1581688	-0.602150537634409
1581707	-0.510025062656642
1581763	-0.869047619047619
1582253	-0.600529100529101
1582276	-0.607142857142857
1582337	-0.433134920634921
1582500	-0.253333333333333
1583162	-0.486772486772487
1583229	-0.39120022277917
1583290	-0.423611111111111
1583331	-0.211805555555556
1583544	-0.111111111111111
1583681	0.0455327891609751
1583840	-0.156862745098039
1583937	-0.2
1584012	-0.259259259259259
1584016	-0.589324618736383
1584073	-0.25
1585345	-0.253333333333333
1585377	-0.510526315789474
1585446	-0.585470085470085
1585478	-0.462599854756717
1586541	-0.152046783625731
1586746	0.138888888888889
1587826	-0.291666666666667
1587830	-0.291666666666667
1590607	0.226608187134503
1590994	-0.26843910806175
1591831	0.111111111111111
1593659	0.173484848484848
1596297	0.2
1597031	0.222651222651223
1598089	-0.167375886524823
1598431	-0.158730158730159
1601559	0.166666666666667
1607336	0.222222222222222
1607753	-0.563492063492063
1607776	-0.57459505541347
1607794	-0.266666666666667
1607797	-0.188888888888889
1608613	0.166666666666667
1609462	-0.270833333333333
1609469	-0.229166666666667
1609476	0.235294117647059
1609536	-0.333333333333333
1609666	-0.333333333333333
1609675	-0.303030303030303
1609709	-0.277777777777778
1610659	0.222222222222222
1611437	-0.912190963341858
1611499	-0.282051282051282
1611524	-0.666666666666667
1611564	-0.925925925925926
1611664	-0.726190476190476
1611892	0.212962962962963
1612053	0.111111111111111
1613468	-0.111111111111111
1614009	-0.0833333333333333
1614379	-0.166666666666667
1614401	-0.3125
1615723	0.285714285714286
1615939	0.0688657407407407
1616006	0.0744444444444445
1618339	0.19047619047619
1618485	0.0833333333333333
1621158	0.0952380952380952
1622586	0.318181818181818
1622632	0.261075268817204
1623448	-0.153846153846154
1623778	0.0833333333333333
1627143	0.0952380952380952
1627406	0.266666666666667
1627864	0.320512820512821
1627906	-0.254901960784314
1628052	-0.196581196581197
1628098	0.254901960784314
1628217	-0.193236714975845
1628376	-0.237373737373737
1628380	-0.201388888888889
1628390	-0.073015873015873
1628619	0.111111111111111
1631565	0.0909090909090909
1631964	-0.333333333333333
1632370	-0.183333333333333
1632764	0.166666666666667
1633044	0.133333333333333
1633569	0.32183908045977
1633669	-0.144927536231884
1634449	0.333333333333333
1634636	-0.240740740740741
1635372	-0.333333333333333
1635386	-0.333333333333333
1635568	-0.622222222222222
1636051	-0.157181571815718
1636616	-0.166666666666667
1636688	-0.166666666666667
1636783	0.111111111111111
1637123	-0.255172413793103
1637183	-0.2
1637286	0.166666666666667
1638778	-0.138888888888889
1638954	-0.166666666666667
1640959	-0.296296296296296
1640994	-0.2
1641020	-0.166666666666667
1641038	-0.25
1641089	0.111111111111111
1641169	0.2
1641188	0.166666666666667
1641254	-0.205555555555556
1641307	0.252173913043478
1641782	0.333333333333333
1642310	0.196581196581197
1642369	0
1642377	-0.266666666666667
1642410	0.0571428571428571
1642470	-0.177777777777778
1642839	0.272727272727273
1643546	-0.166666666666667
1643743	-0.188712522045855
1645255	0.111111111111111
1645741	0.0740740740740741
1646650	0.316091954022989
1647171	-0.166666666666667
1647921	-0.233333333333333
1648261	0.133333333333333
1648328	0.0952380952380952
1648367	0.111111111111111
1648576	0.166666666666667
1649197	-0.288888888888889
1649340	-0.139784946236559
1650893	-0.15527950310559
1651010	-0.125
1652830	0.0740740740740741
1652972	0.0740740740740741
1654688	0.0151515151515152
1654884	-0.134920634920635
1656958	0.111111111111111
1657189	0.0833333333333333
1660708	-0.230769230769231
1662400	-0.1875
1662646	-0.178571428571429
1662892	-0.166666666666667
1662900	-0.15
1663112	0.630952380952381
1663274	0.166666666666667
1663445	0.546369712159186
1663548	0.153846153846154
1663561	0.160130718954248
1663565	0.147798742138365
1664038	0.166666666666667
1664091	0.267195767195767
1664201	0.333333333333333
1664242	0.311111111111111
1664265	0.222222222222222
1664282	0.124338624338624
1664336	0.381481481481481
1664475	0.385507246376812
1664563	0.256565656565657
1668066	0.484848484848485
1668110	0.144444444444444
1668195	0.111111111111111
1669111	-0.374166666666667
1669205	0.104575163398693
1670468	-0.155555555555556
1671013	0.0952380952380952
1672389	-0.0851851851851852
1672424	-0.144761904761905
1672439	-0.359929078014184
1672462	-0.189102564102564
1673676	-0.15
1673830	-0.19047619047619
1674584	-0.227272727272727
1675738	-0.27536231884058
1675799	-0.177777777777778
1675968	-0.233333333333333
1676064	-0.261904761904762
1676109	-0.176470588235294
1676153	-0.1875
1678558	0.120987654320988
1679446	-0.206060606060606
1681258	-0.2
1681727	-0.222222222222222
1682011	-0.62280701754386
1682041	-0.272727272727273
1682059	-0.430065359477124
1684043	0.19047619047619
1684950	-0.605820105820106
1685232	-0.111111111111111
1685325	-0.111111111111111
1685415	0.254901960784314
1685446	-0.0458333333333333
1685463	0.2
1685472	0.166666666666667
1685554	0.222222222222222
1685587	0.222222222222222
1685778	-0.412698412698413
1685783	-0.383715699505173
1685818	-0.222222222222222
1685909	-0.5
1685933	-0.238095238095238
1686126	-0.174603174603175
1686174	-0.160714285714286
1686267	-0.293333333333333
1686421	-0.156862745098039
1686430	-0.157894736842105
1686498	-0.275
1688188	0.0952380952380952
1690785	0.2
1690902	0.318840579710145
1691011	0.111111111111111
1691161	-0.266666666666667
1691286	-0.222222222222222
1693408	-0.2
1697216	0.133333333333333
1697405	-0.101587301587302
1697574	0.116743471582181
1697631	0.169871794871795
1697883	0.142292490118577
1699829	-0.196078431372549
1699910	-0.2
1699974	-0.233333333333333
1700019	-0.233333333333333
1700030	-0.166666666666667
1700132	0.197530864197531
1700268	0.3
1701066	-0.0952380952380952
1701193	-0.178743961352657
1701228	0.133333333333333
1702098	0.235507246376812
1702105	0.425925925925926
1702115	0.444444444444444
1702178	0.209401709401709
1702200	0.166666666666667
1702207	0.333333333333333
1702241	0.333333333333333
1702371	0.319444444444444
1702386	0.166666666666667
1702393	0.155555555555556
1702502	0.201388888888889
1702506	0.166666666666667
1702641	0.311111111111111
1702643	0.333333333333333
1702648	0.203703703703704
1702650	0.3125
1703397	-0.333333333333333
1704668	-0.41407867494824
1704676	-0.673493173493174
1704696	-0.617138047138047
1704811	-0.394751082251082
1705301	-0.438095238095238
1705330	-0.167388167388167
1708831	0.0765306122448979
1709678	-0.174603174603175
1710459	-0.193548387096774
1710513	-0.166666666666667
1711964	0.222222222222222
1712002	0.5
1712082	0.266666666666667
1715160	0.201388888888889
1715232	0.198412698412698
1715238	0.244444444444444
1715241	0.252136752136752
1715246	0.277777777777778
1715252	0.277777777777778
1715256	0.277777777777778
1715821	-0.417249417249417
1717471	-0.263888888888889
1718050	-0.142857142857143
1718103	0.0694444444444445
1721022	-0.194444444444444
1721748	-0.253238686779059
1726027	-0.158333333333333
1726075	-0.158333333333333
1728579	-0.142512077294686
1729147	0.471014492753623
1729357	0.161490683229814
1730383	-0.1875
1731336	-0.3
1731344	-0.3
1731361	-0.25
1731376	-0.333333333333333
1731432	-0.212121212121212
1734363	0.125
1734451	0.227233576070785
1735284	0.133333333333333
1735679	0.333333333333333
1736188	0.144444444444444
1736417	0.318181818181818
1738034	-0.230769230769231
1738336	-0.333333333333333
1738573	-0.166666666666667
1740170	-0.166666666666667
1740179	-0.0952380952380952
1740319	-0.2
1740337	-0.166666666666667
1740358	-0.19047619047619
1740389	-0.166666666666667
1740399	-0.111111111111111
1740515	-0.222222222222222
1740545	-0.266666666666667
1740585	-0.133333333333333
1740676	-0.2
1740685	-0.649122807017544
1741080	0.142857142857143
1741269	0.166666666666667
1741318	-0.0736111111111111
1742214	-0.155555555555556
1742227	-0.358202716823406
1743441	-0.207792207792208
1743493	-0.0128205128205128
1744104	0.0372549019607843
1744286	0.166666666666667
1744412	0.436868686868687
1744441	0.110449735449735
1744548	-0.153439153439153
1745076	-0.263285024154589
1745170	-0.226666666666667
1747481	0.165714285714286
1747538	0.226190476190476
1747597	0.19047619047619
1747642	0.166666666666667
1750947	-0.2
1753439	-0.452991452991453
1753512	0.111111111111111
1753854	0.326241134751773
1754144	-0.166666666666667
1754155	-0.45
1754633	0.111111111111111
1754723	-0.406349206349206
1754749	-0.373684210526316
1756029	-0.222222222222222
1756053	-0.25
1756190	-0.266666666666667
1756196	-0.133333333333333
1756220	-0.166666666666667
1756286	-0.15
1756294	-0.166666666666667
1756307	-0.166666666666667
1756313	-0.166666666666667
1756316	-0.174358974358974
1756344	-0.151515151515152
1759050	0.0280112044817927
1759063	-0.145833333333333
1759176	-0.166666666666667
1761522	0.174358974358974
1762461	-0.195238095238095
1762524	-0.206837606837607
1763118	0.162698412698413
1765802	0.2
1768792	0.133333333333333
1769589	-0.266666666666667
1769806	0.0952380952380952
1769939	0.214975845410628
1770152	0.333333333333333
1770176	0.387654320987654
1771966	-0.333333333333333
1771977	-0.303030303030303
1772004	-0.222222222222222
1772018	-0.166666666666667
1772070	-0.222222222222222
1772072	-0.222222222222222
1772077	-0.166666666666667
1772092	-0.166666666666667
1772111	-0.166666666666667
1772125	-0.222222222222222
1772133	-0.226190476190476
1772140	-0.272727272727273
1772200	-0.307692307692308
1772231	-0.30952380952381
1772358	-0.285714285714286
1772378	-0.201388888888889
1772391	-0.194444444444444
1772398	-0.316666666666667
1772411	-0.259259259259259
1772421	-0.204678362573099
1772436	-0.19047619047619
1772441	-0.216666666666667
1772466	-0.194202898550725
1772478	-0.24
1772511	-0.203174603174603
1773079	-0.111111111111111
1773100	-0.333333333333333
1773107	-0.296296296296296
1775041	0.25
1775522	0.166666666666667
1775541	0.222222222222222
1776175	-0.111111111111111
1776362	-0.270833333333333
1777019	0.333333333333333
1777430	-0.166666666666667
1777651	-0.209876543209877
1777976	-0.133333333333333
1778594	-0.194444444444444
1778865	-0.222222222222222
1778964	-0.148148148148148
1782302	0.111111111111111
1782314	0.111111111111111
1782409	0.444444444444444
1782437	0.27046783625731
1787258	-0.685823754789272
1787366	0.130952380952381
1787976	0.166666666666667
1788423	0.238095238095238
1788519	0.311111111111111
1789127	0.222222222222222
1789259	0.0952380952380952
1790665	0.111111111111111
1791828	0.0952380952380952
1792125	0.166666666666667
1793402	-0.161616161616162
1795686	0.125
1797055	0.363937621832359
1798717	0.166666666666667
1799546	-0.125
1801428	-0.19047619047619
1801714	-0.25
1802212	-0.155
1802987	0.26984126984127
1805090	-0.243386243386243
1806645	-0.308641975308642
1808313	-0.142857142857143
1808611	0.333333333333333
1808612	0.333333333333333
1810537	0.0833333333333333
1812114	-0.128571428571429
1812360	-0.140637140637141
1812776	-0.2
1813790	0.126666666666667
1814245	0.166666666666667
1817141	0.166666666666667
1821093	-0.266666666666667
1821194	-0.242424242424242
1825308	0.111111111111111
1825637	0.151515151515152
1825795	-0.649802371541502
1826560	0.166666666666667
1826593	-0.166666666666667
1831848	0.2
1832930	-0.105937921727395
1833910	0.226600985221675
1835384	-0.422727272727273
1835720	-0.140350877192982
[truncated: 998,000+ more rows]
